# Supplementary material for: Generating Molecular Diversity via Addition of Nucleophiles to Electron-Deficient [3]Dendralenes: An Exploratory Study
Source: J Org Chem. 2026 Jan 14;91(4):1588–601. doi: 10.1021/acs.joc.5c02397 (PMC12865776; doi:10.1021/acs.joc.5c02397)
Supplement: Supplementary file 1 [file jo5c02397_si_001.zip]

Archive with 407 entries (302 files):
- FID for Publication/
- FID for Publication/(E)-1i/
- FID for Publication/(E)-1i/(E)-1i_C.fid/
- FID for Publication/(E)-1i/(E)-1i_C.fid/fid
- FID for Publication/(E)-1i/(E)-1i_C.fid/log
- FID for Publication/(E)-1i/(E)-1i_C.fid/procpar
- FID for Publication/(E)-1i/(E)-1i_C.fid/text
- FID for Publication/(E)-1i/(E)-1i_H.fid/
- FID for Publication/(E)-1i/(E)-1i_H.fid/fid
- FID for Publication/(E)-1i/(E)-1i_H.fid/log
- FID for Publication/(E)-1i/(E)-1i_H.fid/procpar
- FID for Publication/(E)-1i/(E)-1i_H.fid/text
- FID for Publication/10/
- FID for Publication/10/10_C/
- FID for Publication/10/10_C/fid
- FID for Publication/10/10_C/log
- FID for Publication/10/10_C/procpar
- FID for Publication/10/10_C/text
- FID for Publication/10/10_H/
- FID for Publication/10/10_H/fid
- FID for Publication/10/10_H/log
- FID for Publication/10/10_H/procpar
- FID for Publication/10/10_H/text
- FID for Publication/11/
- FID for Publication/11/11_C.jdf
- FID for Publication/11/11_DMSO-H2O_H.jdf
- FID for Publication/11/11_DMSO_H.jdf
- FID for Publication/11/11_H.jdf
- FID for Publication/12f/
- FID for Publication/12f/12f_H.jdf
- FID for Publication/12g/
- FID for Publication/12g/12g_C.jdf
- FID for Publication/12g/12g_H.jdf
- FID for Publication/14/
- FID for Publication/14/14_C/
- FID for Publication/14/14_C/fid
- FID for Publication/14/14_C/log
- FID for Publication/14/14_C/procpar
- FID for Publication/14/14_C/text
- FID for Publication/14/14_H/
- FID for Publication/14/14_H/fid
- FID for Publication/14/14_H/log
- FID for Publication/14/14_H/procpar
- FID for Publication/14/14_H/text
- FID for Publication/15/
- FID for Publication/15/15_C.jdf
- FID for Publication/15/15_H.jdf
- FID for Publication/15/2D/
- FID for Publication/15/2D/15_C/
- FID for Publication/15/2D/15_C/fid
- FID for Publication/15/2D/15_C/log
- FID for Publication/15/2D/15_C/procpar
- FID for Publication/15/2D/15_C/text
- FID for Publication/15/2D/15_Cn/
- FID for Publication/15/2D/15_Cn/fid
- FID for Publication/15/2D/15_Cn/log
- FID for Publication/15/2D/15_Cn/procpar
- FID for Publication/15/2D/15_Cn/text
- FID for Publication/15/2D/15_COSY/
- FID for Publication/15/2D/15_COSY/fid
- FID for Publication/15/2D/15_COSY/log
- FID for Publication/15/2D/15_COSY/procpar
- FID for Publication/15/2D/15_COSY/text
- FID for Publication/15/2D/15_H/
- FID for Publication/15/2D/15_H/fid
- FID for Publication/15/2D/15_H/log
- FID for Publication/15/2D/15_H/procpar
- FID for Publication/15/2D/15_H/text
- FID for Publication/15/2D/15_H2BC/
- FID for Publication/15/2D/15_H2BC/fid
- FID for Publication/15/2D/15_H2BC/log
- FID for Publication/15/2D/15_H2BC/procpar
- FID for Publication/15/2D/15_H2BC/text
- FID for Publication/15/2D/15_HMBC/
- FID for Publication/15/2D/15_HMBC/fid
- FID for Publication/15/2D/15_HMBC/log
- FID for Publication/15/2D/15_HMBC/procpar
- FID for Publication/15/2D/15_HMBC/text
- FID for Publication/15/2D/15_HSQC/
- FID for Publication/15/2D/15_HSQC/fid
- FID for Publication/15/2D/15_HSQC/log
- FID for Publication/15/2D/15_HSQC/procpar
- FID for Publication/15/2D/15_HSQC/text
- FID for Publication/15/2D/15_Hss/
- FID for Publication/15/2D/15_Hss/fid
- FID for Publication/15/2D/15_Hss/log
- FID for Publication/15/2D/15_Hss/procpar
- FID for Publication/15/2D/15_Hss/text
- FID for Publication/15/2D/15_NEOSY/
- FID for Publication/15/2D/15_NEOSY/fid
- FID for Publication/15/2D/15_NEOSY/log
- FID for Publication/15/2D/15_NEOSY/procpar
- FID for Publication/15/2D/15_NEOSY/text
- FID for Publication/17b/
- FID for Publication/17b/17b_C/
- FID for Publication/17b/17b_C/fid
- FID for Publication/17b/17b_C/log
- FID for Publication/17b/17b_C/procpar
- FID for Publication/17b/17b_C/text
- FID for Publication/17b/17b_H/
- FID for Publication/17b/17b_H/fid
- FID for Publication/17b/17b_H/log
- FID for Publication/17b/17b_H/procpar
- FID for Publication/17b/17b_H/text
- FID for Publication/17c/
- FID for Publication/17c/17c_C/
- FID for Publication/17c/17c_C/fid
- FID for Publication/17c/17c_C/log
- FID for Publication/17c/17c_C/procpar
- FID for Publication/17c/17c_C/text
- FID for Publication/17c/17c_H/
- FID for Publication/17c/17c_H/fid
- FID for Publication/17c/17c_H/log
- FID for Publication/17c/17c_H/procpar
- FID for Publication/17c/17c_H/text
- FID for Publication/18b/
- FID for Publication/18b/18b_C/
- FID for Publication/18b/18b_C/fid
- FID for Publication/18b/18b_C/log
- FID for Publication/18b/18b_C/procpar
- FID for Publication/18b/18b_C/text
- FID for Publication/18b/18b_H/
- FID for Publication/18b/18b_H/fid
- FID for Publication/18b/18b_H/log
- FID for Publication/18b/18b_H/procpar
- FID for Publication/18b/18b_H/text
- FID for Publication/18c/
- FID for Publication/18c/18c_C/
- FID for Publication/18c/18c_C/fid
- FID for Publication/18c/18c_C/log
- FID for Publication/18c/18c_C/procpar
- FID for Publication/18c/18c_C/text
- FID for Publication/18c/18c_H/
- FID for Publication/18c/18c_H/fid
- FID for Publication/18c/18c_H/log
- FID for Publication/18c/18c_H/procpar
- FID for Publication/18c/18c_H/text
- FID for Publication/1a/
- FID for Publication/1a/1a_C.jdf
- FID for Publication/1a/1a_H.jdf
- FID for Publication/1b/
- FID for Publication/1b/1b_C.fid/
- FID for Publication/1b/1b_C.fid/fid
- FID for Publication/1b/1b_C.fid/log
- FID for Publication/1b/1b_C.fid/procpar
- FID for Publication/1b/1b_C.fid/text
- FID for Publication/1b/1b_H.fid/
- FID for Publication/1b/1b_H.fid/fid
- FID for Publication/1b/1b_H.fid/log
- FID for Publication/1b/1b_H.fid/procpar
- FID for Publication/1b/1b_H.fid/text
- FID for Publication/1c/
- FID for Publication/1c/1c_C.jdf
- FID for Publication/1c/1c_H.jdf
- FID for Publication/1d/
- FID for Publication/1d/1d_C.fid/
- FID for Publication/1d/1d_C.fid/fid
- FID for Publication/1d/1d_C.fid/log
- FID for Publication/1d/1d_C.fid/procpar
- FID for Publication/1d/1d_C.fid/text
- FID for Publication/1d/1d_H.fid/
- FID for Publication/1d/1d_H.fid/fid
- FID for Publication/1d/1d_H.fid/log
- FID for Publication/1d/1d_H.fid/procpar
- FID for Publication/1d/1d_H.fid/text
- FID for Publication/1e/
- FID for Publication/1e/1e_C.fid/
- FID for Publication/1e/1e_C.fid/fid
- FID for Publication/1e/1e_C.fid/log
- FID for Publication/1e/1e_C.fid/procpar
- FID for Publication/1e/1e_C.fid/text
- FID for Publication/1e/1e_H.fid/
- FID for Publication/1e/1e_H.fid/fid
- FID for Publication/1e/1e_H.fid/log
- FID for Publication/1e/1e_H.fid/procpar
- FID for Publication/1e/1e_H.fid/text
- FID for Publication/1f/
- FID for Publication/1f/1f_C/
- FID for Publication/1f/1f_C/fid
- FID for Publication/1f/1f_C/log
- FID for Publication/1f/1f_C/procpar
- FID for Publication/1f/1f_C/text
- FID for Publication/1f/1f_H.fid/
- FID for Publication/1f/1f_H.fid/fid
- FID for Publication/1f/1f_H.fid/log
- FID for Publication/1f/1f_H.fid/procpar
- FID for Publication/1f/1f_H.fid/text
- FID for Publication/1g/
- FID for Publication/1g/1g_C.jdf
- FID for Publication/1g/1g_H.jdf
- FID for Publication/1i/
- FID for Publication/1i/1i_H/
- FID for Publication/1i/1i_H/fid
- FID for Publication/1i/1i_H/log
- FID for Publication/1i/1i_H/procpar
- FID for Publication/1i/1i_H/text
- FID for Publication/1i/1i_H.jdf
- FID for Publication/20/
- FID for Publication/20/20_C/
- FID for Publication/20/20_C/fid
- FID for Publication/20/20_C/log
- FID for Publication/20/20_C/procpar
- FID for Publication/20/20_C/text
- FID for Publication/20/20_COSY/
- FID for Publication/20/20_COSY/fid
- FID for Publication/20/20_COSY/log
- FID for Publication/20/20_COSY/procpar
- FID for Publication/20/20_COSY/text
- FID for Publication/20/20_H/
- FID for Publication/20/20_H/fid
- FID for Publication/20/20_H/log
- FID for Publication/20/20_H/procpar
- FID for Publication/20/20_H/text
- FID for Publication/20/20_H2BC/
- FID for Publication/20/20_H2BC/fid
- FID for Publication/20/20_H2BC/log
- FID for Publication/20/20_H2BC/procpar
- FID for Publication/20/20_H2BC/text
- FID for Publication/20/20_HMBC/
- FID for Publication/20/20_HMBC/fid
- FID for Publication/20/20_HMBC/log
- FID for Publication/20/20_HMBC/procpar
- FID for Publication/20/20_HMBC/text
- FID for Publication/20/20_HSQC/
- FID for Publication/20/20_HSQC/fid
- FID for Publication/20/20_HSQC/log
- FID for Publication/20/20_HSQC/procpar
- FID for Publication/20/20_HSQC/text
- FID for Publication/20/20_NOESY/
- FID for Publication/20/20_NOESY/fid
- FID for Publication/20/20_NOESY/log
- FID for Publication/20/20_NOESY/procpar
- FID for Publication/20/20_NOESY/text
- FID for Publication/24x/
- FID for Publication/24x/24x_C/
- FID for Publication/24x/24x_C/fid
- FID for Publication/24x/24x_C/log
- FID for Publication/24x/24x_C/procpar
- FID for Publication/24x/24x_C/text
- FID for Publication/24x/24x_H/
- FID for Publication/24x/24x_H/fid
- FID for Publication/24x/24x_H/log
- FID for Publication/24x/24x_H/procpar
- FID for Publication/24x/24x_H/text
- FID for Publication/24y/
- FID for Publication/24y/24y_C/
- FID for Publication/24y/24y_C/fid
- FID for Publication/24y/24y_C/log
- FID for Publication/24y/24y_C/procpar
- FID for Publication/24y/24y_C/text
- FID for Publication/24y/24y_H/
- FID for Publication/24y/24y_H/fid
- FID for Publication/24y/24y_H/log
- FID for Publication/24y/24y_H/procpar
- FID for Publication/24y/24y_H/text
- FID for Publication/24z/
- FID for Publication/24z/24z_C/
- FID for Publication/24z/24z_C/fid
- FID for Publication/24z/24z_C/log
- FID for Publication/24z/24z_C/procpar
- FID for Publication/24z/24z_C/text
- FID for Publication/24z/24z_H/
- FID for Publication/24z/24z_H/fid
- FID for Publication/24z/24z_H/log
- FID for Publication/24z/24z_H/procpar
- FID for Publication/24z/24z_H/text
- FID for Publication/28/
- FID for Publication/28/28_C/
- FID for Publication/28/28_C/fid
- FID for Publication/28/28_C/log
- FID for Publication/28/28_C/procpar
- FID for Publication/28/28_C/text
- FID for Publication/28/28_H/
- FID for Publication/28/28_H/fid
- FID for Publication/28/28_H/log
- FID for Publication/28/28_H/procpar
- FID for Publication/28/28_H/text
- FID for Publication/31/
- FID for Publication/31/31_C/
- FID for Publication/31/31_C/fid
- FID for Publication/31/31_C/log
- FID for Publication/31/31_C/procpar
- FID for Publication/31/31_C/text
- FID for Publication/31/31_H/
- FID for Publication/31/31_H/fid
- FID for Publication/31/31_H/log
- FID for Publication/31/31_H/procpar
- FID for Publication/31/31_H/text
- FID for Publication/33/
- FID for Publication/33/33_C.jdf
- FID for Publication/33/33_H.jdf
- FID for Publication/35/
- FID for Publication/35/35_C.zip
- FID for Publication/35/35_H.zip
- FID for Publication/5/
- FID for Publication/5/5_C/
- FID for Publication/5/5_C/fid
- FID for Publication/5/5_C/log
- FID for Publication/5/5_C/procpar
- FID for Publication/5/5_C/text
[truncated: 107 more entries]
