# Supplementary material for: Generating Molecular Diversity via Addition of Nucleophiles to Electron-Deficient [3]Dendralenes: An Exploratory Study
Source: J Org Chem. 2026 Jan 14;91(4):1588–601. doi: 10.1021/acs.joc.5c02397 (PMC12865776; doi:10.1021/acs.joc.5c02397)
Supplement: Supplementary file 1 [file jo5c02397_si_001.zip › FID for Publication/(E)-1i/(E)-1i_C.fid/log]

Wed Nov 29 10:11:05 2023: Experiment started
Wed Nov 29 10:11:08 2023: BS 1 completed
Wed Nov 29 10:11:10 2023: BS 2 completed
Wed Nov 29 10:11:12 2023: BS 3 completed
Wed Nov 29 10:11:14 2023: BS 4 completed
Wed Nov 29 10:11:16 2023: BS 5 completed
Wed Nov 29 10:11:19 2023: BS 6 completed
Wed Nov 29 10:11:21 2023: BS 7 completed
Wed Nov 29 10:11:23 2023: BS 8 completed
Wed Nov 29 10:11:25 2023: BS 9 completed
Wed Nov 29 10:11:27 2023: BS 10 completed
Wed Nov 29 10:11:29 2023: BS 11 completed
Wed Nov 29 10:11:31 2023: BS 12 completed
Wed Nov 29 10:11:33 2023: BS 13 completed
Wed Nov 29 10:11:35 2023: BS 14 completed
Wed Nov 29 10:11:37 2023: BS 15 completed
Wed Nov 29 10:11:39 2023: BS 16 completed
Wed Nov 29 10:11:41 2023: BS 17 completed
Wed Nov 29 10:11:43 2023: BS 18 completed
Wed Nov 29 10:11:45 2023: BS 19 completed
Wed Nov 29 10:11:47 2023: BS 20 completed
Wed Nov 29 10:11:49 2023: BS 21 completed
Wed Nov 29 10:11:51 2023: BS 22 completed
Wed Nov 29 10:11:53 2023: BS 23 completed
Wed Nov 29 10:11:55 2023: BS 24 completed
Wed Nov 29 10:11:57 2023: BS 25 completed
Wed Nov 29 10:12:00 2023: BS 26 completed
Wed Nov 29 10:12:02 2023: BS 27 completed
Wed Nov 29 10:12:04 2023: BS 28 completed
Wed Nov 29 10:12:06 2023: BS 29 completed
Wed Nov 29 10:12:08 2023: BS 30 completed
Wed Nov 29 10:12:10 2023: BS 31 completed
Wed Nov 29 10:12:12 2023: BS 32 completed
Wed Nov 29 10:12:14 2023: BS 33 completed
Wed Nov 29 10:12:16 2023: BS 34 completed
Wed Nov 29 10:12:18 2023: BS 35 completed
Wed Nov 29 10:12:20 2023: BS 36 completed
Wed Nov 29 10:12:22 2023: BS 37 completed
Wed Nov 29 10:12:24 2023: BS 38 completed
Wed Nov 29 10:12:26 2023: BS 39 completed
Wed Nov 29 10:12:28 2023: BS 40 completed
Wed Nov 29 10:12:30 2023: BS 41 completed
Wed Nov 29 10:12:32 2023: BS 42 completed
Wed Nov 29 10:12:34 2023: BS 43 completed
Wed Nov 29 10:12:36 2023: BS 44 completed
Wed Nov 29 10:12:38 2023: BS 45 completed
Wed Nov 29 10:12:40 2023: BS 46 completed
Wed Nov 29 10:12:43 2023: BS 47 completed
Wed Nov 29 10:12:45 2023: BS 48 completed
Wed Nov 29 10:12:47 2023: BS 49 completed
Wed Nov 29 10:12:49 2023: BS 50 completed
Wed Nov 29 10:12:51 2023: BS 51 completed
Wed Nov 29 10:12:53 2023: BS 52 completed
Wed Nov 29 10:12:55 2023: BS 53 completed
Wed Nov 29 10:12:57 2023: BS 54 completed
Wed Nov 29 10:12:59 2023: BS 55 completed
Wed Nov 29 10:13:01 2023: BS 56 completed
Wed Nov 29 10:13:03 2023: BS 57 completed
Wed Nov 29 10:13:05 2023: BS 58 completed
Wed Nov 29 10:13:07 2023: BS 59 completed
Wed Nov 29 10:13:09 2023: BS 60 completed
Wed Nov 29 10:13:11 2023: BS 61 completed
Wed Nov 29 10:13:13 2023: BS 62 completed
Wed Nov 29 10:13:15 2023: BS 63 completed
Wed Nov 29 10:13:17 2023: BS 64 completed
Wed Nov 29 10:13:19 2023: BS 65 completed
Wed Nov 29 10:13:21 2023: BS 66 completed
Wed Nov 29 10:13:24 2023: BS 67 completed
Wed Nov 29 10:13:26 2023: BS 68 completed
Wed Nov 29 10:13:28 2023: BS 69 completed
Wed Nov 29 10:13:30 2023: BS 70 completed
Wed Nov 29 10:13:32 2023: BS 71 completed
Wed Nov 29 10:13:34 2023: BS 72 completed
Wed Nov 29 10:13:36 2023: BS 73 completed
Wed Nov 29 10:13:38 2023: BS 74 completed
Wed Nov 29 10:13:40 2023: BS 75 completed
Wed Nov 29 10:13:42 2023: BS 76 completed
Wed Nov 29 10:13:44 2023: BS 77 completed
Wed Nov 29 10:13:46 2023: BS 78 completed
Wed Nov 29 10:13:48 2023: BS 79 completed
Wed Nov 29 10:13:50 2023: BS 80 completed
Wed Nov 29 10:13:52 2023: BS 81 completed
Wed Nov 29 10:13:54 2023: BS 82 completed
Wed Nov 29 10:13:56 2023: BS 83 completed
Wed Nov 29 10:13:58 2023: BS 84 completed
Wed Nov 29 10:14:00 2023: BS 85 completed
Wed Nov 29 10:14:02 2023: BS 86 completed
Wed Nov 29 10:14:04 2023: BS 87 completed
Wed Nov 29 10:14:07 2023: BS 88 completed
Wed Nov 29 10:14:09 2023: BS 89 completed
Wed Nov 29 10:14:11 2023: BS 90 completed
Wed Nov 29 10:14:13 2023: BS 91 completed
Wed Nov 29 10:14:15 2023: BS 92 completed
Wed Nov 29 10:14:17 2023: BS 93 completed
Wed Nov 29 10:14:19 2023: BS 94 completed
Wed Nov 29 10:14:21 2023: BS 95 completed
Wed Nov 29 10:14:23 2023: BS 96 completed
Wed Nov 29 10:14:25 2023: BS 97 completed
Wed Nov 29 10:14:27 2023: BS 98 completed
Wed Nov 29 10:14:29 2023: BS 99 completed
Wed Nov 29 10:14:31 2023: BS 100 completed
Wed Nov 29 10:14:33 2023: BS 101 completed
Wed Nov 29 10:14:35 2023: BS 102 completed
Wed Nov 29 10:14:37 2023: BS 103 completed
Wed Nov 29 10:14:39 2023: BS 104 completed
Wed Nov 29 10:14:41 2023: BS 105 completed
Wed Nov 29 10:14:43 2023: BS 106 completed
Wed Nov 29 10:14:45 2023: BS 107 completed
Wed Nov 29 10:14:47 2023: BS 108 completed
Wed Nov 29 10:14:50 2023: BS 109 completed
Wed Nov 29 10:14:52 2023: BS 110 completed
Wed Nov 29 10:14:54 2023: BS 111 completed
Wed Nov 29 10:14:56 2023: BS 112 completed
Wed Nov 29 10:14:58 2023: BS 113 completed
Wed Nov 29 10:15:00 2023: BS 114 completed
Wed Nov 29 10:15:02 2023: BS 115 completed
Wed Nov 29 10:15:04 2023: BS 116 completed
Wed Nov 29 10:15:06 2023: BS 117 completed
Wed Nov 29 10:15:08 2023: BS 118 completed
Wed Nov 29 10:15:10 2023: BS 119 completed
Wed Nov 29 10:15:12 2023: BS 120 completed
Wed Nov 29 10:15:14 2023: BS 121 completed
Wed Nov 29 10:15:16 2023: BS 122 completed
Wed Nov 29 10:15:18 2023: BS 123 completed
Wed Nov 29 10:15:20 2023: BS 124 completed
Wed Nov 29 10:15:22 2023: BS 125 completed
Wed Nov 29 10:15:24 2023: BS 126 completed
Wed Nov 29 10:15:26 2023: BS 127 completed
Wed Nov 29 10:15:28 2023: BS 128 completed
Wed Nov 29 10:15:31 2023: BS 129 completed
Wed Nov 29 10:15:33 2023: BS 130 completed
Wed Nov 29 10:15:35 2023: BS 131 completed
Wed Nov 29 10:15:37 2023: BS 132 completed
Wed Nov 29 10:15:39 2023: BS 133 completed
Wed Nov 29 10:15:41 2023: BS 134 completed
Wed Nov 29 10:15:43 2023: BS 135 completed
Wed Nov 29 10:15:45 2023: BS 136 completed
Wed Nov 29 10:15:47 2023: BS 137 completed
Wed Nov 29 10:15:49 2023: BS 138 completed
Wed Nov 29 10:15:51 2023: BS 139 completed
Wed Nov 29 10:15:53 2023: BS 140 completed
Wed Nov 29 10:15:55 2023: BS 141 completed
Wed Nov 29 10:15:57 2023: BS 142 completed
Wed Nov 29 10:15:59 2023: BS 143 completed
Wed Nov 29 10:16:01 2023: BS 144 completed
Wed Nov 29 10:16:03 2023: BS 145 completed
Wed Nov 29 10:16:05 2023: BS 146 completed
Wed Nov 29 10:16:07 2023: BS 147 completed
Wed Nov 29 10:16:09 2023: BS 148 completed
Wed Nov 29 10:16:11 2023: BS 149 completed
Wed Nov 29 10:16:14 2023: BS 150 completed
Wed Nov 29 10:16:16 2023: BS 151 completed
Wed Nov 29 10:16:18 2023: BS 152 completed
Wed Nov 29 10:16:20 2023: BS 153 completed
Wed Nov 29 10:16:22 2023: BS 154 completed
Wed Nov 29 10:16:24 2023: BS 155 completed
Wed Nov 29 10:16:26 2023: BS 156 completed
Wed Nov 29 10:16:28 2023: BS 157 completed
Wed Nov 29 10:16:30 2023: BS 158 completed
Wed Nov 29 10:16:32 2023: BS 159 completed
Wed Nov 29 10:16:34 2023: BS 160 completed
Wed Nov 29 10:16:36 2023: BS 161 completed
Wed Nov 29 10:16:38 2023: BS 162 completed
Wed Nov 29 10:16:40 2023: BS 163 completed
Wed Nov 29 10:16:42 2023: BS 164 completed
Wed Nov 29 10:16:44 2023: BS 165 completed
Wed Nov 29 10:16:46 2023: BS 166 completed
Wed Nov 29 10:16:48 2023: BS 167 completed
Wed Nov 29 10:16:50 2023: BS 168 completed
Wed Nov 29 10:16:52 2023: BS 169 completed
Wed Nov 29 10:16:55 2023: BS 170 completed
Wed Nov 29 10:16:57 2023: BS 171 completed
Wed Nov 29 10:16:59 2023: BS 172 completed
Wed Nov 29 10:17:01 2023: BS 173 completed
Wed Nov 29 10:17:03 2023: BS 174 completed
Wed Nov 29 10:17:05 2023: BS 175 completed
Wed Nov 29 10:17:07 2023: BS 176 completed
Wed Nov 29 10:17:09 2023: BS 177 completed
Wed Nov 29 10:17:11 2023: BS 178 completed
Wed Nov 29 10:17:13 2023: BS 179 completed
Wed Nov 29 10:17:15 2023: BS 180 completed
Wed Nov 29 10:17:17 2023: BS 181 completed
Wed Nov 29 10:17:19 2023: BS 182 completed
Wed Nov 29 10:17:21 2023: BS 183 completed
Wed Nov 29 10:17:23 2023: BS 184 completed
Wed Nov 29 10:17:25 2023: BS 185 completed
Wed Nov 29 10:17:27 2023: BS 186 completed
Wed Nov 29 10:17:29 2023: BS 187 completed
Wed Nov 29 10:17:31 2023: BS 188 completed
Wed Nov 29 10:17:33 2023: BS 189 completed
Wed Nov 29 10:17:35 2023: BS 190 completed
Wed Nov 29 10:17:38 2023: BS 191 completed
Wed Nov 29 10:17:40 2023: BS 192 completed
Wed Nov 29 10:17:42 2023: BS 193 completed
Wed Nov 29 10:17:44 2023: BS 194 completed
Wed Nov 29 10:17:46 2023: BS 195 completed
Wed Nov 29 10:17:48 2023: BS 196 completed
Wed Nov 29 10:17:50 2023: BS 197 completed
Wed Nov 29 10:17:52 2023: BS 198 completed
Wed Nov 29 10:17:54 2023: BS 199 completed
Wed Nov 29 10:17:56 2023: BS 200 completed
Wed Nov 29 10:17:58 2023: BS 201 completed
Wed Nov 29 10:18:00 2023: BS 202 completed
Wed Nov 29 10:18:02 2023: BS 203 completed
Wed Nov 29 10:18:04 2023: BS 204 completed
Wed Nov 29 10:18:06 2023: BS 205 completed
Wed Nov 29 10:18:08 2023: BS 206 completed
Wed Nov 29 10:18:10 2023: BS 207 completed
Wed Nov 29 10:18:12 2023: BS 208 completed
Wed Nov 29 10:18:14 2023: BS 209 completed
Wed Nov 29 10:18:16 2023: BS 210 completed
Wed Nov 29 10:18:19 2023: BS 211 completed
Wed Nov 29 10:18:21 2023: BS 212 completed
Wed Nov 29 10:18:23 2023: BS 213 completed
Wed Nov 29 10:18:25 2023: BS 214 completed
Wed Nov 29 10:18:27 2023: BS 215 completed
Wed Nov 29 10:18:29 2023: BS 216 completed
Wed Nov 29 10:18:31 2023: BS 217 completed
Wed Nov 29 10:18:33 2023: BS 218 completed
Wed Nov 29 10:18:35 2023: BS 219 completed
Wed Nov 29 10:18:37 2023: BS 220 completed
Wed Nov 29 10:18:39 2023: BS 221 completed
Wed Nov 29 10:18:41 2023: BS 222 completed
Wed Nov 29 10:18:43 2023: BS 223 completed
Wed Nov 29 10:18:45 2023: BS 224 completed
Wed Nov 29 10:18:47 2023: BS 225 completed
Wed Nov 29 10:18:49 2023: BS 226 completed
Wed Nov 29 10:18:51 2023: BS 227 completed
Wed Nov 29 10:18:53 2023: BS 228 completed
Wed Nov 29 10:18:55 2023: BS 229 completed
Wed Nov 29 10:18:57 2023: BS 230 completed
Wed Nov 29 10:18:59 2023: BS 231 completed
Wed Nov 29 10:19:02 2023: BS 232 completed
Wed Nov 29 10:19:04 2023: BS 233 completed
Wed Nov 29 10:19:06 2023: BS 234 completed
Wed Nov 29 10:19:08 2023: BS 235 completed
Wed Nov 29 10:19:10 2023: BS 236 completed
Wed Nov 29 10:19:12 2023: BS 237 completed
Wed Nov 29 10:19:14 2023: BS 238 completed
Wed Nov 29 10:19:16 2023: BS 239 completed
Wed Nov 29 10:19:18 2023: BS 240 completed
Wed Nov 29 10:19:20 2023: BS 241 completed
Wed Nov 29 10:19:22 2023: BS 242 completed
Wed Nov 29 10:19:24 2023: BS 243 completed
Wed Nov 29 10:19:26 2023: BS 244 completed
Wed Nov 29 10:19:28 2023: BS 245 completed
Wed Nov 29 10:19:30 2023: BS 246 completed
Wed Nov 29 10:19:32 2023: BS 247 completed
Wed Nov 29 10:19:34 2023: BS 248 completed
Wed Nov 29 10:19:36 2023: BS 249 completed
Wed Nov 29 10:19:38 2023: BS 250 completed
Wed Nov 29 10:19:40 2023: BS 251 completed
Wed Nov 29 10:19:42 2023: BS 252 completed
Wed Nov 29 10:19:45 2023: BS 253 completed
Wed Nov 29 10:19:47 2023: BS 254 completed
Wed Nov 29 10:19:49 2023: BS 255 completed
Wed Nov 29 10:19:51 2023: BS 256 completed
Wed Nov 29 10:19:53 2023: BS 257 completed
Wed Nov 29 10:19:55 2023: BS 258 completed
Wed Nov 29 10:19:57 2023: BS 259 completed
Wed Nov 29 10:19:59 2023: BS 260 completed
Wed Nov 29 10:20:01 2023: BS 261 completed
Wed Nov 29 10:20:03 2023: BS 262 completed
Wed Nov 29 10:20:05 2023: BS 263 completed
Wed Nov 29 10:20:07 2023: BS 264 completed
Wed Nov 29 10:20:09 2023: BS 265 completed
Wed Nov 29 10:20:11 2023: BS 266 completed
Wed Nov 29 10:20:13 2023: BS 267 completed
Wed Nov 29 10:20:15 2023: BS 268 completed
Wed Nov 29 10:20:17 2023: BS 269 completed
Wed Nov 29 10:20:19 2023: BS 270 completed
Wed Nov 29 10:20:21 2023: BS 271 completed
Wed Nov 29 10:20:23 2023: BS 272 completed
Wed Nov 29 10:20:26 2023: BS 273 completed
Wed Nov 29 10:20:28 2023: BS 274 completed
Wed Nov 29 10:20:30 2023: BS 275 completed
Wed Nov 29 10:20:32 2023: BS 276 completed
Wed Nov 29 10:20:34 2023: BS 277 completed
Wed Nov 29 10:20:36 2023: BS 278 completed
Wed Nov 29 10:20:38 2023: BS 279 completed
Wed Nov 29 10:20:40 2023: BS 280 completed
Wed Nov 29 10:20:42 2023: BS 281 completed
Wed Nov 29 10:20:44 2023: BS 282 completed
Wed Nov 29 10:20:46 2023: BS 283 completed
Wed Nov 29 10:20:48 2023: BS 284 completed
Wed Nov 29 10:20:50 2023: BS 285 completed
Wed Nov 29 10:20:52 2023: BS 286 completed
Wed Nov 29 10:20:54 2023: BS 287 completed
Wed Nov 29 10:20:56 2023: BS 288 completed
Wed Nov 29 10:20:58 2023: BS 289 completed
Wed Nov 29 10:21:00 2023: BS 290 completed
Wed Nov 29 10:21:02 2023: BS 291 completed
Wed Nov 29 10:21:04 2023: BS 292 completed
Wed Nov 29 10:21:06 2023: BS 293 completed
Wed Nov 29 10:21:09 2023: BS 294 completed
Wed Nov 29 10:21:11 2023: BS 295 completed
Wed Nov 29 10:21:13 2023: BS 296 completed
Wed Nov 29 10:21:15 2023: BS 297 completed
Wed Nov 29 10:21:17 2023: BS 298 completed
Wed Nov 29 10:21:19 2023: BS 299 completed
Wed Nov 29 10:21:21 2023: BS 300 completed
Wed Nov 29 10:21:23 2023: BS 301 completed
Wed Nov 29 10:21:25 2023: BS 302 completed
Wed Nov 29 10:21:27 2023: BS 303 completed
Wed Nov 29 10:21:29 2023: BS 304 completed
Wed Nov 29 10:21:31 2023: BS 305 completed
Wed Nov 29 10:21:33 2023: BS 306 completed
Wed Nov 29 10:21:35 2023: BS 307 completed
Wed Nov 29 10:21:37 2023: BS 308 completed
Wed Nov 29 10:21:39 2023: BS 309 completed
Wed Nov 29 10:21:41 2023: BS 310 completed
Wed Nov 29 10:21:43 2023: BS 311 completed
Wed Nov 29 10:21:45 2023: BS 312 completed
Wed Nov 29 10:21:47 2023: BS 313 completed
Wed Nov 29 10:21:50 2023: BS 314 completed
Wed Nov 29 10:21:52 2023: BS 315 completed
Wed Nov 29 10:21:54 2023: BS 316 completed
Wed Nov 29 10:21:56 2023: BS 317 completed
Wed Nov 29 10:21:58 2023: BS 318 completed
Wed Nov 29 10:22:00 2023: BS 319 completed
Wed Nov 29 10:22:02 2023: BS 320 completed
Wed Nov 29 10:22:04 2023: BS 321 completed
Wed Nov 29 10:22:06 2023: BS 322 completed
Wed Nov 29 10:22:08 2023: BS 323 completed
Wed Nov 29 10:22:10 2023: BS 324 completed
Wed Nov 29 10:22:12 2023: BS 325 completed
Wed Nov 29 10:22:14 2023: BS 326 completed
Wed Nov 29 10:22:16 2023: BS 327 completed
Wed Nov 29 10:22:18 2023: BS 328 completed
Wed Nov 29 10:22:20 2023: BS 329 completed
Wed Nov 29 10:22:22 2023: BS 330 completed
Wed Nov 29 10:22:24 2023: BS 331 completed
Wed Nov 29 10:22:26 2023: BS 332 completed
Wed Nov 29 10:22:28 2023: BS 333 completed
Wed Nov 29 10:22:30 2023: BS 334 completed
Wed Nov 29 10:22:33 2023: BS 335 completed
Wed Nov 29 10:22:35 2023: BS 336 completed
Wed Nov 29 10:22:37 2023: BS 337 completed
Wed Nov 29 10:22:39 2023: BS 338 completed
Wed Nov 29 10:22:41 2023: BS 339 completed
Wed Nov 29 10:22:43 2023: BS 340 completed
Wed Nov 29 10:22:45 2023: BS 341 completed
Wed Nov 29 10:22:47 2023: BS 342 completed
Wed Nov 29 10:22:49 2023: BS 343 completed
Wed Nov 29 10:22:51 2023: BS 344 completed
Wed Nov 29 10:22:53 2023: BS 345 completed
Wed Nov 29 10:22:55 2023: BS 346 completed
Wed Nov 29 10:22:57 2023: BS 347 completed
Wed Nov 29 10:22:59 2023: BS 348 completed
Wed Nov 29 10:23:01 2023: BS 349 completed
Wed Nov 29 10:23:03 2023: BS 350 completed
Wed Nov 29 10:23:05 2023: BS 351 completed
Wed Nov 29 10:23:07 2023: BS 352 completed
Wed Nov 29 10:23:09 2023: BS 353 completed
Wed Nov 29 10:23:11 2023: BS 354 completed
Wed Nov 29 10:23:14 2023: BS 355 completed
Wed Nov 29 10:23:16 2023: BS 356 completed
Wed Nov 29 10:23:18 2023: BS 357 completed
Wed Nov 29 10:23:20 2023: BS 358 completed
Wed Nov 29 10:23:22 2023: BS 359 completed
Wed Nov 29 10:23:24 2023: BS 360 completed
Wed Nov 29 10:23:26 2023: BS 361 completed
Wed Nov 29 10:23:28 2023: BS 362 completed
Wed Nov 29 10:23:30 2023: BS 363 completed
Wed Nov 29 10:23:32 2023: BS 364 completed
Wed Nov 29 10:23:34 2023: BS 365 completed
Wed Nov 29 10:23:36 2023: BS 366 completed
Wed Nov 29 10:23:38 2023: BS 367 completed
Wed Nov 29 10:23:40 2023: BS 368 completed
Wed Nov 29 10:23:42 2023: BS 369 completed
Wed Nov 29 10:23:44 2023: BS 370 completed
Wed Nov 29 10:23:46 2023: BS 371 completed
Wed Nov 29 10:23:48 2023: BS 372 completed
Wed Nov 29 10:23:50 2023: BS 373 completed
Wed Nov 29 10:23:52 2023: BS 374 completed
Wed Nov 29 10:23:54 2023: BS 375 completed
Wed Nov 29 10:23:57 2023: BS 376 completed
Wed Nov 29 10:23:59 2023: BS 377 completed
Wed Nov 29 10:24:01 2023: BS 378 completed
Wed Nov 29 10:24:03 2023: BS 379 completed
Wed Nov 29 10:24:05 2023: BS 380 completed
Wed Nov 29 10:24:07 2023: BS 381 completed
Wed Nov 29 10:24:09 2023: BS 382 completed
Wed Nov 29 10:24:11 2023: BS 383 completed
Wed Nov 29 10:24:13 2023: BS 384 completed
Wed Nov 29 10:24:15 2023: BS 385 completed
Wed Nov 29 10:24:17 2023: BS 386 completed
Wed Nov 29 10:24:19 2023: BS 387 completed
Wed Nov 29 10:24:21 2023: BS 388 completed
Wed Nov 29 10:24:23 2023: BS 389 completed
Wed Nov 29 10:24:25 2023: BS 390 completed
Wed Nov 29 10:24:27 2023: BS 391 completed
Wed Nov 29 10:24:29 2023: BS 392 completed
Wed Nov 29 10:24:31 2023: BS 393 completed
Wed Nov 29 10:24:33 2023: BS 394 completed
Wed Nov 29 10:24:35 2023: BS 395 completed
Wed Nov 29 10:24:37 2023: BS 396 completed
Wed Nov 29 10:24:40 2023: BS 397 completed
Wed Nov 29 10:24:42 2023: BS 398 completed
Wed Nov 29 10:24:44 2023: BS 399 completed
Wed Nov 29 10:24:46 2023: BS 400 completed
Wed Nov 29 10:24:48 2023: BS 401 completed
Wed Nov 29 10:24:50 2023: BS 402 completed
Wed Nov 29 10:24:52 2023: BS 403 completed
Wed Nov 29 10:24:54 2023: BS 404 completed
Wed Nov 29 10:24:56 2023: BS 405 completed
Wed Nov 29 10:24:58 2023: BS 406 completed
Wed Nov 29 10:25:00 2023: BS 407 completed
Wed Nov 29 10:25:02 2023: BS 408 completed
Wed Nov 29 10:25:04 2023: BS 409 completed
Wed Nov 29 10:25:06 2023: BS 410 completed
Wed Nov 29 10:25:08 2023: BS 411 completed
Wed Nov 29 10:25:10 2023: BS 412 completed
Wed Nov 29 10:25:12 2023: BS 413 completed
Wed Nov 29 10:25:14 2023: BS 414 completed
Wed Nov 29 10:25:16 2023: BS 415 completed
Wed Nov 29 10:25:18 2023: BS 416 completed
Wed Nov 29 10:25:21 2023: BS 417 completed
Wed Nov 29 10:25:23 2023: BS 418 completed
Wed Nov 29 10:25:25 2023: BS 419 completed
Wed Nov 29 10:25:27 2023: BS 420 completed
Wed Nov 29 10:25:29 2023: BS 421 completed
Wed Nov 29 10:25:31 2023: BS 422 completed
Wed Nov 29 10:25:33 2023: BS 423 completed
Wed Nov 29 10:25:35 2023: BS 424 completed
Wed Nov 29 10:25:37 2023: BS 425 completed
Wed Nov 29 10:25:39 2023: BS 426 completed
Wed Nov 29 10:25:41 2023: BS 427 completed
Wed Nov 29 10:25:43 2023: BS 428 completed
Wed Nov 29 10:25:45 2023: BS 429 completed
Wed Nov 29 10:25:47 2023: BS 430 completed
Wed Nov 29 10:25:49 2023: BS 431 completed
Wed Nov 29 10:25:51 2023: BS 432 completed
Wed Nov 29 10:25:53 2023: BS 433 completed
Wed Nov 29 10:25:55 2023: BS 434 completed
Wed Nov 29 10:25:57 2023: BS 435 completed
Wed Nov 29 10:25:59 2023: BS 436 completed
Wed Nov 29 10:26:01 2023: BS 437 completed
Wed Nov 29 10:26:04 2023: BS 438 completed
Wed Nov 29 10:26:06 2023: BS 439 completed
Wed Nov 29 10:26:08 2023: BS 440 completed
Wed Nov 29 10:26:10 2023: BS 441 completed
Wed Nov 29 10:26:12 2023: BS 442 completed
Wed Nov 29 10:26:14 2023: BS 443 completed
Wed Nov 29 10:26:16 2023: BS 444 completed
Wed Nov 29 10:26:18 2023: BS 445 completed
Wed Nov 29 10:26:20 2023: BS 446 completed
Wed Nov 29 10:26:22 2023: BS 447 completed
Wed Nov 29 10:26:24 2023: BS 448 completed
Wed Nov 29 10:26:26 2023: BS 449 completed
Wed Nov 29 10:26:28 2023: BS 450 completed
Wed Nov 29 10:26:30 2023: BS 451 completed
Wed Nov 29 10:26:32 2023: BS 452 completed
Wed Nov 29 10:26:34 2023: BS 453 completed
Wed Nov 29 10:26:36 2023: BS 454 completed
Wed Nov 29 10:26:38 2023: BS 455 completed
Wed Nov 29 10:26:40 2023: BS 456 completed
Wed Nov 29 10:26:42 2023: BS 457 completed
Wed Nov 29 10:26:45 2023: BS 458 completed
Wed Nov 29 10:26:47 2023: BS 459 completed
Wed Nov 29 10:26:49 2023: BS 460 completed
Wed Nov 29 10:26:51 2023: BS 461 completed
Wed Nov 29 10:26:53 2023: BS 462 completed
Wed Nov 29 10:26:55 2023: BS 463 completed
Wed Nov 29 10:26:57 2023: BS 464 completed
Wed Nov 29 10:26:59 2023: BS 465 completed
Wed Nov 29 10:27:01 2023: BS 466 completed
Wed Nov 29 10:27:03 2023: BS 467 completed
Wed Nov 29 10:27:05 2023: BS 468 completed
Wed Nov 29 10:27:07 2023: BS 469 completed
Wed Nov 29 10:27:09 2023: BS 470 completed
Wed Nov 29 10:27:11 2023: BS 471 completed
Wed Nov 29 10:27:13 2023: BS 472 completed
Wed Nov 29 10:27:15 2023: Acquisition aborted
