# Supplementary material for: Generating Molecular Diversity via Addition of Nucleophiles to Electron-Deficient [3]Dendralenes: An Exploratory Study
Source: J Org Chem. 2026 Jan 14;91(4):1588–601. doi: 10.1021/acs.joc.5c02397 (PMC12865776; doi:10.1021/acs.joc.5c02397)
Supplement: Supplementary file 1 [file jo5c02397_si_001.zip › FID for Publication/10/10_C/log]

Thu Apr 11 10:44:52 2024: Experiment started
Thu Apr 11 10:44:55 2024: BS 1 completed
Thu Apr 11 10:44:57 2024: BS 2 completed
Thu Apr 11 10:44:59 2024: BS 3 completed
Thu Apr 11 10:45:01 2024: BS 4 completed
Thu Apr 11 10:45:03 2024: BS 5 completed
Thu Apr 11 10:45:06 2024: BS 6 completed
Thu Apr 11 10:45:08 2024: BS 7 completed
Thu Apr 11 10:45:10 2024: BS 8 completed
Thu Apr 11 10:45:12 2024: BS 9 completed
Thu Apr 11 10:45:14 2024: BS 10 completed
Thu Apr 11 10:45:16 2024: BS 11 completed
Thu Apr 11 10:45:18 2024: BS 12 completed
Thu Apr 11 10:45:20 2024: BS 13 completed
Thu Apr 11 10:45:22 2024: BS 14 completed
Thu Apr 11 10:45:24 2024: BS 15 completed
Thu Apr 11 10:45:26 2024: BS 16 completed
Thu Apr 11 10:45:28 2024: BS 17 completed
Thu Apr 11 10:45:30 2024: BS 18 completed
Thu Apr 11 10:45:32 2024: BS 19 completed
Thu Apr 11 10:45:34 2024: BS 20 completed
Thu Apr 11 10:45:36 2024: BS 21 completed
Thu Apr 11 10:45:38 2024: BS 22 completed
Thu Apr 11 10:45:40 2024: BS 23 completed
Thu Apr 11 10:45:42 2024: BS 24 completed
Thu Apr 11 10:45:44 2024: BS 25 completed
Thu Apr 11 10:45:47 2024: BS 26 completed
Thu Apr 11 10:45:49 2024: BS 27 completed
Thu Apr 11 10:45:51 2024: BS 28 completed
Thu Apr 11 10:45:53 2024: BS 29 completed
Thu Apr 11 10:45:55 2024: BS 30 completed
Thu Apr 11 10:45:57 2024: BS 31 completed
Thu Apr 11 10:45:59 2024: BS 32 completed
Thu Apr 11 10:46:01 2024: BS 33 completed
Thu Apr 11 10:46:03 2024: BS 34 completed
Thu Apr 11 10:46:05 2024: BS 35 completed
Thu Apr 11 10:46:07 2024: BS 36 completed
Thu Apr 11 10:46:09 2024: BS 37 completed
Thu Apr 11 10:46:11 2024: BS 38 completed
Thu Apr 11 10:46:13 2024: BS 39 completed
Thu Apr 11 10:46:15 2024: BS 40 completed
Thu Apr 11 10:46:17 2024: BS 41 completed
Thu Apr 11 10:46:19 2024: BS 42 completed
Thu Apr 11 10:46:21 2024: BS 43 completed
Thu Apr 11 10:46:23 2024: BS 44 completed
Thu Apr 11 10:46:25 2024: BS 45 completed
Thu Apr 11 10:46:27 2024: BS 46 completed
Thu Apr 11 10:46:30 2024: BS 47 completed
Thu Apr 11 10:46:32 2024: BS 48 completed
Thu Apr 11 10:46:34 2024: BS 49 completed
Thu Apr 11 10:46:36 2024: BS 50 completed
Thu Apr 11 10:46:38 2024: BS 51 completed
Thu Apr 11 10:46:40 2024: BS 52 completed
Thu Apr 11 10:46:42 2024: BS 53 completed
Thu Apr 11 10:46:44 2024: BS 54 completed
Thu Apr 11 10:46:46 2024: BS 55 completed
Thu Apr 11 10:46:48 2024: BS 56 completed
Thu Apr 11 10:46:50 2024: BS 57 completed
Thu Apr 11 10:46:52 2024: BS 58 completed
Thu Apr 11 10:46:54 2024: BS 59 completed
Thu Apr 11 10:46:56 2024: BS 60 completed
Thu Apr 11 10:46:58 2024: BS 61 completed
Thu Apr 11 10:47:00 2024: BS 62 completed
Thu Apr 11 10:47:02 2024: BS 63 completed
Thu Apr 11 10:47:04 2024: BS 64 completed
Thu Apr 11 10:47:06 2024: BS 65 completed
Thu Apr 11 10:47:08 2024: BS 66 completed
Thu Apr 11 10:47:10 2024: BS 67 completed
Thu Apr 11 10:47:13 2024: BS 68 completed
Thu Apr 11 10:47:15 2024: BS 69 completed
Thu Apr 11 10:47:17 2024: BS 70 completed
Thu Apr 11 10:47:19 2024: BS 71 completed
Thu Apr 11 10:47:21 2024: BS 72 completed
Thu Apr 11 10:47:23 2024: BS 73 completed
Thu Apr 11 10:47:25 2024: BS 74 completed
Thu Apr 11 10:47:27 2024: BS 75 completed
Thu Apr 11 10:47:29 2024: BS 76 completed
Thu Apr 11 10:47:31 2024: BS 77 completed
Thu Apr 11 10:47:33 2024: BS 78 completed
Thu Apr 11 10:47:35 2024: BS 79 completed
Thu Apr 11 10:47:37 2024: BS 80 completed
Thu Apr 11 10:47:39 2024: BS 81 completed
Thu Apr 11 10:47:41 2024: BS 82 completed
Thu Apr 11 10:47:43 2024: BS 83 completed
Thu Apr 11 10:47:45 2024: BS 84 completed
Thu Apr 11 10:47:47 2024: BS 85 completed
Thu Apr 11 10:47:49 2024: BS 86 completed
Thu Apr 11 10:47:51 2024: BS 87 completed
Thu Apr 11 10:47:54 2024: BS 88 completed
Thu Apr 11 10:47:56 2024: BS 89 completed
Thu Apr 11 10:47:58 2024: BS 90 completed
Thu Apr 11 10:48:00 2024: BS 91 completed
Thu Apr 11 10:48:02 2024: BS 92 completed
Thu Apr 11 10:48:04 2024: BS 93 completed
Thu Apr 11 10:48:06 2024: BS 94 completed
Thu Apr 11 10:48:08 2024: BS 95 completed
Thu Apr 11 10:48:10 2024: BS 96 completed
Thu Apr 11 10:48:12 2024: BS 97 completed
Thu Apr 11 10:48:14 2024: BS 98 completed
Thu Apr 11 10:48:16 2024: BS 99 completed
Thu Apr 11 10:48:18 2024: BS 100 completed
Thu Apr 11 10:48:20 2024: BS 101 completed
Thu Apr 11 10:48:22 2024: BS 102 completed
Thu Apr 11 10:48:24 2024: BS 103 completed
Thu Apr 11 10:48:26 2024: BS 104 completed
Thu Apr 11 10:48:28 2024: BS 105 completed
Thu Apr 11 10:48:30 2024: BS 106 completed
Thu Apr 11 10:48:32 2024: BS 107 completed
Thu Apr 11 10:48:34 2024: BS 108 completed
Thu Apr 11 10:48:37 2024: BS 109 completed
Thu Apr 11 10:48:39 2024: BS 110 completed
Thu Apr 11 10:48:41 2024: BS 111 completed
Thu Apr 11 10:48:43 2024: BS 112 completed
Thu Apr 11 10:48:45 2024: BS 113 completed
Thu Apr 11 10:48:47 2024: BS 114 completed
Thu Apr 11 10:48:49 2024: BS 115 completed
Thu Apr 11 10:48:51 2024: BS 116 completed
Thu Apr 11 10:48:53 2024: BS 117 completed
Thu Apr 11 10:48:55 2024: BS 118 completed
Thu Apr 11 10:48:57 2024: BS 119 completed
Thu Apr 11 10:48:59 2024: BS 120 completed
Thu Apr 11 10:49:01 2024: BS 121 completed
Thu Apr 11 10:49:03 2024: BS 122 completed
Thu Apr 11 10:49:05 2024: BS 123 completed
Thu Apr 11 10:49:07 2024: BS 124 completed
Thu Apr 11 10:49:09 2024: BS 125 completed
Thu Apr 11 10:49:11 2024: BS 126 completed
Thu Apr 11 10:49:13 2024: BS 127 completed
Thu Apr 11 10:49:15 2024: BS 128 completed
Thu Apr 11 10:49:18 2024: BS 129 completed
Thu Apr 11 10:49:20 2024: BS 130 completed
Thu Apr 11 10:49:22 2024: BS 131 completed
Thu Apr 11 10:49:24 2024: BS 132 completed
Thu Apr 11 10:49:26 2024: BS 133 completed
Thu Apr 11 10:49:28 2024: BS 134 completed
Thu Apr 11 10:49:30 2024: BS 135 completed
Thu Apr 11 10:49:32 2024: BS 136 completed
Thu Apr 11 10:49:34 2024: BS 137 completed
Thu Apr 11 10:49:36 2024: BS 138 completed
Thu Apr 11 10:49:38 2024: BS 139 completed
Thu Apr 11 10:49:40 2024: BS 140 completed
Thu Apr 11 10:49:42 2024: BS 141 completed
Thu Apr 11 10:49:44 2024: BS 142 completed
Thu Apr 11 10:49:46 2024: BS 143 completed
Thu Apr 11 10:49:48 2024: BS 144 completed
Thu Apr 11 10:49:50 2024: BS 145 completed
Thu Apr 11 10:49:52 2024: BS 146 completed
Thu Apr 11 10:49:54 2024: BS 147 completed
Thu Apr 11 10:49:56 2024: BS 148 completed
Thu Apr 11 10:49:58 2024: BS 149 completed
Thu Apr 11 10:50:01 2024: BS 150 completed
Thu Apr 11 10:50:03 2024: BS 151 completed
Thu Apr 11 10:50:05 2024: BS 152 completed
Thu Apr 11 10:50:07 2024: BS 153 completed
Thu Apr 11 10:50:09 2024: BS 154 completed
Thu Apr 11 10:50:11 2024: BS 155 completed
Thu Apr 11 10:50:13 2024: BS 156 completed
Thu Apr 11 10:50:15 2024: BS 157 completed
Thu Apr 11 10:50:17 2024: BS 158 completed
Thu Apr 11 10:50:19 2024: BS 159 completed
Thu Apr 11 10:50:21 2024: BS 160 completed
Thu Apr 11 10:50:23 2024: BS 161 completed
Thu Apr 11 10:50:25 2024: BS 162 completed
Thu Apr 11 10:50:27 2024: BS 163 completed
Thu Apr 11 10:50:29 2024: BS 164 completed
Thu Apr 11 10:50:31 2024: BS 165 completed
Thu Apr 11 10:50:33 2024: BS 166 completed
Thu Apr 11 10:50:35 2024: BS 167 completed
Thu Apr 11 10:50:37 2024: BS 168 completed
Thu Apr 11 10:50:39 2024: BS 169 completed
Thu Apr 11 10:50:42 2024: BS 170 completed
Thu Apr 11 10:50:44 2024: BS 171 completed
Thu Apr 11 10:50:46 2024: BS 172 completed
Thu Apr 11 10:50:48 2024: BS 173 completed
Thu Apr 11 10:50:50 2024: BS 174 completed
Thu Apr 11 10:50:52 2024: BS 175 completed
Thu Apr 11 10:50:54 2024: BS 176 completed
Thu Apr 11 10:50:56 2024: BS 177 completed
Thu Apr 11 10:50:58 2024: BS 178 completed
Thu Apr 11 10:51:00 2024: BS 179 completed
Thu Apr 11 10:51:02 2024: BS 180 completed
Thu Apr 11 10:51:04 2024: BS 181 completed
Thu Apr 11 10:51:06 2024: BS 182 completed
Thu Apr 11 10:51:08 2024: BS 183 completed
Thu Apr 11 10:51:10 2024: BS 184 completed
Thu Apr 11 10:51:12 2024: BS 185 completed
Thu Apr 11 10:51:14 2024: BS 186 completed
Thu Apr 11 10:51:16 2024: BS 187 completed
Thu Apr 11 10:51:18 2024: BS 188 completed
Thu Apr 11 10:51:20 2024: BS 189 completed
Thu Apr 11 10:51:22 2024: BS 190 completed
Thu Apr 11 10:51:25 2024: BS 191 completed
Thu Apr 11 10:51:27 2024: BS 192 completed
Thu Apr 11 10:51:29 2024: BS 193 completed
Thu Apr 11 10:51:31 2024: BS 194 completed
Thu Apr 11 10:51:33 2024: BS 195 completed
Thu Apr 11 10:51:35 2024: BS 196 completed
Thu Apr 11 10:51:37 2024: BS 197 completed
Thu Apr 11 10:51:39 2024: BS 198 completed
Thu Apr 11 10:51:41 2024: BS 199 completed
Thu Apr 11 10:51:43 2024: BS 200 completed
Thu Apr 11 10:51:45 2024: BS 201 completed
Thu Apr 11 10:51:47 2024: BS 202 completed
Thu Apr 11 10:51:49 2024: BS 203 completed
Thu Apr 11 10:51:51 2024: BS 204 completed
Thu Apr 11 10:51:53 2024: BS 205 completed
Thu Apr 11 10:51:55 2024: BS 206 completed
Thu Apr 11 10:51:57 2024: BS 207 completed
Thu Apr 11 10:51:59 2024: BS 208 completed
Thu Apr 11 10:52:01 2024: BS 209 completed
Thu Apr 11 10:52:03 2024: BS 210 completed
Thu Apr 11 10:52:05 2024: BS 211 completed
Thu Apr 11 10:52:08 2024: BS 212 completed
Thu Apr 11 10:52:10 2024: BS 213 completed
Thu Apr 11 10:52:12 2024: BS 214 completed
Thu Apr 11 10:52:14 2024: BS 215 completed
Thu Apr 11 10:52:16 2024: BS 216 completed
Thu Apr 11 10:52:18 2024: BS 217 completed
Thu Apr 11 10:52:20 2024: BS 218 completed
Thu Apr 11 10:52:22 2024: BS 219 completed
Thu Apr 11 10:52:24 2024: BS 220 completed
Thu Apr 11 10:52:26 2024: BS 221 completed
Thu Apr 11 10:52:28 2024: BS 222 completed
Thu Apr 11 10:52:30 2024: BS 223 completed
Thu Apr 11 10:52:32 2024: BS 224 completed
Thu Apr 11 10:52:34 2024: BS 225 completed
Thu Apr 11 10:52:36 2024: BS 226 completed
Thu Apr 11 10:52:38 2024: BS 227 completed
Thu Apr 11 10:52:40 2024: BS 228 completed
Thu Apr 11 10:52:42 2024: BS 229 completed
Thu Apr 11 10:52:44 2024: BS 230 completed
Thu Apr 11 10:52:46 2024: BS 231 completed
Thu Apr 11 10:52:49 2024: BS 232 completed
Thu Apr 11 10:52:51 2024: BS 233 completed
Thu Apr 11 10:52:53 2024: BS 234 completed
Thu Apr 11 10:52:55 2024: BS 235 completed
Thu Apr 11 10:52:57 2024: BS 236 completed
Thu Apr 11 10:52:59 2024: BS 237 completed
Thu Apr 11 10:53:01 2024: BS 238 completed
Thu Apr 11 10:53:03 2024: BS 239 completed
Thu Apr 11 10:53:05 2024: BS 240 completed
Thu Apr 11 10:53:07 2024: BS 241 completed
Thu Apr 11 10:53:09 2024: BS 242 completed
Thu Apr 11 10:53:11 2024: BS 243 completed
Thu Apr 11 10:53:13 2024: BS 244 completed
Thu Apr 11 10:53:15 2024: BS 245 completed
Thu Apr 11 10:53:17 2024: BS 246 completed
Thu Apr 11 10:53:19 2024: BS 247 completed
Thu Apr 11 10:53:21 2024: BS 248 completed
Thu Apr 11 10:53:23 2024: BS 249 completed
Thu Apr 11 10:53:25 2024: BS 250 completed
Thu Apr 11 10:53:27 2024: BS 251 completed
Thu Apr 11 10:53:29 2024: BS 252 completed
Thu Apr 11 10:53:32 2024: BS 253 completed
Thu Apr 11 10:53:34 2024: BS 254 completed
Thu Apr 11 10:53:36 2024: BS 255 completed
Thu Apr 11 10:53:38 2024: BS 256 completed
Thu Apr 11 10:53:40 2024: BS 257 completed
Thu Apr 11 10:53:42 2024: BS 258 completed
Thu Apr 11 10:53:44 2024: BS 259 completed
Thu Apr 11 10:53:46 2024: BS 260 completed
Thu Apr 11 10:53:48 2024: Acquisition aborted
