# Supplementary material for: Generating Molecular Diversity via Addition of Nucleophiles to Electron-Deficient [3]Dendralenes: An Exploratory Study
Source: J Org Chem. 2026 Jan 14;91(4):1588–601. doi: 10.1021/acs.joc.5c02397 (PMC12865776; doi:10.1021/acs.joc.5c02397)
Supplement: Supplementary file 1 [file jo5c02397_si_001.zip › FID for Publication/14/14_C/log]

Thu Dec 17 10:47:30 2020: Experiment started
Thu Dec 17 10:47:33 2020: BS 1 completed
Thu Dec 17 10:47:35 2020: BS 2 completed
Thu Dec 17 10:47:37 2020: BS 3 completed
Thu Dec 17 10:47:39 2020: BS 4 completed
Thu Dec 17 10:47:41 2020: BS 5 completed
Thu Dec 17 10:47:43 2020: BS 6 completed
Thu Dec 17 10:47:45 2020: BS 7 completed
Thu Dec 17 10:47:47 2020: BS 8 completed
Thu Dec 17 10:47:50 2020: BS 9 completed
Thu Dec 17 10:47:52 2020: BS 10 completed
Thu Dec 17 10:47:54 2020: BS 11 completed
Thu Dec 17 10:47:56 2020: BS 12 completed
Thu Dec 17 10:47:58 2020: BS 13 completed
Thu Dec 17 10:48:00 2020: BS 14 completed
Thu Dec 17 10:48:02 2020: BS 15 completed
Thu Dec 17 10:48:04 2020: BS 16 completed
Thu Dec 17 10:48:06 2020: BS 17 completed
Thu Dec 17 10:48:08 2020: BS 18 completed
Thu Dec 17 10:48:10 2020: BS 19 completed
Thu Dec 17 10:48:12 2020: BS 20 completed
Thu Dec 17 10:48:14 2020: BS 21 completed
Thu Dec 17 10:48:16 2020: BS 22 completed
Thu Dec 17 10:48:18 2020: BS 23 completed
Thu Dec 17 10:48:20 2020: BS 24 completed
Thu Dec 17 10:48:22 2020: BS 25 completed
Thu Dec 17 10:48:24 2020: BS 26 completed
Thu Dec 17 10:48:26 2020: BS 27 completed
Thu Dec 17 10:48:28 2020: BS 28 completed
Thu Dec 17 10:48:30 2020: BS 29 completed
Thu Dec 17 10:48:33 2020: BS 30 completed
Thu Dec 17 10:48:35 2020: BS 31 completed
Thu Dec 17 10:48:37 2020: BS 32 completed
Thu Dec 17 10:48:39 2020: BS 33 completed
Thu Dec 17 10:48:41 2020: BS 34 completed
Thu Dec 17 10:48:43 2020: BS 35 completed
Thu Dec 17 10:48:45 2020: BS 36 completed
Thu Dec 17 10:48:47 2020: BS 37 completed
Thu Dec 17 10:48:49 2020: BS 38 completed
Thu Dec 17 10:48:51 2020: BS 39 completed
Thu Dec 17 10:48:53 2020: BS 40 completed
Thu Dec 17 10:48:55 2020: BS 41 completed
Thu Dec 17 10:48:57 2020: BS 42 completed
Thu Dec 17 10:48:59 2020: BS 43 completed
Thu Dec 17 10:49:01 2020: BS 44 completed
Thu Dec 17 10:49:03 2020: BS 45 completed
Thu Dec 17 10:49:05 2020: BS 46 completed
Thu Dec 17 10:49:07 2020: BS 47 completed
Thu Dec 17 10:49:09 2020: BS 48 completed
Thu Dec 17 10:49:11 2020: BS 49 completed
Thu Dec 17 10:49:14 2020: BS 50 completed
Thu Dec 17 10:49:16 2020: BS 51 completed
Thu Dec 17 10:49:18 2020: BS 52 completed
Thu Dec 17 10:49:20 2020: BS 53 completed
Thu Dec 17 10:49:22 2020: BS 54 completed
Thu Dec 17 10:49:24 2020: BS 55 completed
Thu Dec 17 10:49:26 2020: BS 56 completed
Thu Dec 17 10:49:28 2020: BS 57 completed
Thu Dec 17 10:49:30 2020: BS 58 completed
Thu Dec 17 10:49:32 2020: BS 59 completed
Thu Dec 17 10:49:34 2020: BS 60 completed
Thu Dec 17 10:49:36 2020: BS 61 completed
Thu Dec 17 10:49:38 2020: BS 62 completed
Thu Dec 17 10:49:40 2020: BS 63 completed
Thu Dec 17 10:49:42 2020: BS 64 completed
Thu Dec 17 10:49:44 2020: BS 65 completed
Thu Dec 17 10:49:46 2020: BS 66 completed
Thu Dec 17 10:49:48 2020: BS 67 completed
Thu Dec 17 10:49:50 2020: BS 68 completed
Thu Dec 17 10:49:52 2020: BS 69 completed
Thu Dec 17 10:49:54 2020: BS 70 completed
Thu Dec 17 10:49:57 2020: BS 71 completed
Thu Dec 17 10:49:59 2020: BS 72 completed
Thu Dec 17 10:50:01 2020: BS 73 completed
Thu Dec 17 10:50:03 2020: BS 74 completed
Thu Dec 17 10:50:05 2020: BS 75 completed
Thu Dec 17 10:50:07 2020: BS 76 completed
Thu Dec 17 10:50:09 2020: BS 77 completed
Thu Dec 17 10:50:11 2020: BS 78 completed
Thu Dec 17 10:50:13 2020: BS 79 completed
Thu Dec 17 10:50:15 2020: BS 80 completed
Thu Dec 17 10:50:17 2020: BS 81 completed
Thu Dec 17 10:50:19 2020: BS 82 completed
Thu Dec 17 10:50:21 2020: BS 83 completed
Thu Dec 17 10:50:23 2020: BS 84 completed
Thu Dec 17 10:50:25 2020: BS 85 completed
Thu Dec 17 10:50:27 2020: BS 86 completed
Thu Dec 17 10:50:29 2020: BS 87 completed
Thu Dec 17 10:50:31 2020: BS 88 completed
Thu Dec 17 10:50:33 2020: BS 89 completed
Thu Dec 17 10:50:35 2020: BS 90 completed
Thu Dec 17 10:50:37 2020: BS 91 completed
Thu Dec 17 10:50:40 2020: BS 92 completed
Thu Dec 17 10:50:42 2020: BS 93 completed
Thu Dec 17 10:50:44 2020: BS 94 completed
Thu Dec 17 10:50:46 2020: BS 95 completed
Thu Dec 17 10:50:48 2020: BS 96 completed
Thu Dec 17 10:50:50 2020: BS 97 completed
Thu Dec 17 10:50:52 2020: BS 98 completed
Thu Dec 17 10:50:54 2020: BS 99 completed
Thu Dec 17 10:50:56 2020: BS 100 completed
Thu Dec 17 10:50:58 2020: BS 101 completed
Thu Dec 17 10:51:00 2020: BS 102 completed
Thu Dec 17 10:51:02 2020: BS 103 completed
Thu Dec 17 10:51:04 2020: BS 104 completed
Thu Dec 17 10:51:06 2020: BS 105 completed
Thu Dec 17 10:51:08 2020: BS 106 completed
Thu Dec 17 10:51:10 2020: BS 107 completed
Thu Dec 17 10:51:12 2020: BS 108 completed
Thu Dec 17 10:51:14 2020: BS 109 completed
Thu Dec 17 10:51:16 2020: BS 110 completed
Thu Dec 17 10:51:18 2020: BS 111 completed
Thu Dec 17 10:51:21 2020: BS 112 completed
Thu Dec 17 10:51:23 2020: BS 113 completed
Thu Dec 17 10:51:25 2020: BS 114 completed
Thu Dec 17 10:51:27 2020: BS 115 completed
Thu Dec 17 10:51:29 2020: BS 116 completed
Thu Dec 17 10:51:31 2020: BS 117 completed
Thu Dec 17 10:51:33 2020: BS 118 completed
Thu Dec 17 10:51:35 2020: BS 119 completed
Thu Dec 17 10:51:37 2020: BS 120 completed
Thu Dec 17 10:51:39 2020: BS 121 completed
Thu Dec 17 10:51:41 2020: BS 122 completed
Thu Dec 17 10:51:43 2020: BS 123 completed
Thu Dec 17 10:51:45 2020: BS 124 completed
Thu Dec 17 10:51:47 2020: BS 125 completed
Thu Dec 17 10:51:49 2020: BS 126 completed
Thu Dec 17 10:51:51 2020: BS 127 completed
Thu Dec 17 10:51:53 2020: BS 128 completed
Thu Dec 17 10:51:55 2020: BS 129 completed
Thu Dec 17 10:51:57 2020: BS 130 completed
Thu Dec 17 10:51:59 2020: BS 131 completed
Thu Dec 17 10:52:01 2020: BS 132 completed
Thu Dec 17 10:52:04 2020: BS 133 completed
Thu Dec 17 10:52:06 2020: BS 134 completed
Thu Dec 17 10:52:08 2020: BS 135 completed
Thu Dec 17 10:52:10 2020: BS 136 completed
Thu Dec 17 10:52:12 2020: BS 137 completed
Thu Dec 17 10:52:14 2020: BS 138 completed
Thu Dec 17 10:52:16 2020: BS 139 completed
Thu Dec 17 10:52:18 2020: BS 140 completed
Thu Dec 17 10:52:20 2020: BS 141 completed
Thu Dec 17 10:52:22 2020: BS 142 completed
Thu Dec 17 10:52:24 2020: BS 143 completed
Thu Dec 17 10:52:26 2020: BS 144 completed
Thu Dec 17 10:52:28 2020: BS 145 completed
Thu Dec 17 10:52:30 2020: BS 146 completed
Thu Dec 17 10:52:32 2020: BS 147 completed
Thu Dec 17 10:52:34 2020: BS 148 completed
Thu Dec 17 10:52:36 2020: BS 149 completed
Thu Dec 17 10:52:38 2020: BS 150 completed
Thu Dec 17 10:52:40 2020: BS 151 completed
Thu Dec 17 10:52:42 2020: BS 152 completed
Thu Dec 17 10:52:45 2020: BS 153 completed
Thu Dec 17 10:52:47 2020: BS 154 completed
Thu Dec 17 10:52:49 2020: BS 155 completed
Thu Dec 17 10:52:51 2020: BS 156 completed
Thu Dec 17 10:52:53 2020: BS 157 completed
Thu Dec 17 10:52:55 2020: BS 158 completed
Thu Dec 17 10:52:57 2020: BS 159 completed
Thu Dec 17 10:52:59 2020: BS 160 completed
Thu Dec 17 10:53:01 2020: BS 161 completed
Thu Dec 17 10:53:03 2020: BS 162 completed
Thu Dec 17 10:53:05 2020: BS 163 completed
Thu Dec 17 10:53:07 2020: BS 164 completed
Thu Dec 17 10:53:09 2020: BS 165 completed
Thu Dec 17 10:53:11 2020: BS 166 completed
Thu Dec 17 10:53:13 2020: BS 167 completed
Thu Dec 17 10:53:15 2020: BS 168 completed
Thu Dec 17 10:53:17 2020: BS 169 completed
Thu Dec 17 10:53:19 2020: BS 170 completed
Thu Dec 17 10:53:21 2020: BS 171 completed
Thu Dec 17 10:53:23 2020: BS 172 completed
Thu Dec 17 10:53:25 2020: BS 173 completed
Thu Dec 17 10:53:28 2020: BS 174 completed
Thu Dec 17 10:53:30 2020: BS 175 completed
Thu Dec 17 10:53:32 2020: BS 176 completed
Thu Dec 17 10:53:34 2020: BS 177 completed
Thu Dec 17 10:53:36 2020: BS 178 completed
Thu Dec 17 10:53:38 2020: BS 179 completed
Thu Dec 17 10:53:40 2020: BS 180 completed
Thu Dec 17 10:53:42 2020: BS 181 completed
Thu Dec 17 10:53:44 2020: BS 182 completed
Thu Dec 17 10:53:46 2020: BS 183 completed
Thu Dec 17 10:53:48 2020: BS 184 completed
Thu Dec 17 10:53:50 2020: BS 185 completed
Thu Dec 17 10:53:52 2020: BS 186 completed
Thu Dec 17 10:53:54 2020: BS 187 completed
Thu Dec 17 10:53:56 2020: BS 188 completed
Thu Dec 17 10:53:58 2020: BS 189 completed
Thu Dec 17 10:54:00 2020: BS 190 completed
Thu Dec 17 10:54:02 2020: BS 191 completed
Thu Dec 17 10:54:04 2020: BS 192 completed
Thu Dec 17 10:54:06 2020: BS 193 completed
Thu Dec 17 10:54:09 2020: BS 194 completed
Thu Dec 17 10:54:11 2020: BS 195 completed
Thu Dec 17 10:54:13 2020: BS 196 completed
Thu Dec 17 10:54:15 2020: BS 197 completed
Thu Dec 17 10:54:17 2020: BS 198 completed
Thu Dec 17 10:54:19 2020: BS 199 completed
Thu Dec 17 10:54:21 2020: BS 200 completed
Thu Dec 17 10:54:23 2020: BS 201 completed
Thu Dec 17 10:54:25 2020: BS 202 completed
Thu Dec 17 10:54:27 2020: BS 203 completed
Thu Dec 17 10:54:29 2020: BS 204 completed
Thu Dec 17 10:54:31 2020: BS 205 completed
Thu Dec 17 10:54:33 2020: BS 206 completed
Thu Dec 17 10:54:35 2020: BS 207 completed
Thu Dec 17 10:54:37 2020: BS 208 completed
Thu Dec 17 10:54:39 2020: BS 209 completed
Thu Dec 17 10:54:41 2020: BS 210 completed
Thu Dec 17 10:54:43 2020: BS 211 completed
Thu Dec 17 10:54:45 2020: BS 212 completed
Thu Dec 17 10:54:47 2020: BS 213 completed
Thu Dec 17 10:54:49 2020: BS 214 completed
Thu Dec 17 10:54:52 2020: BS 215 completed
Thu Dec 17 10:54:54 2020: BS 216 completed
Thu Dec 17 10:54:56 2020: BS 217 completed
Thu Dec 17 10:54:58 2020: BS 218 completed
Thu Dec 17 10:55:00 2020: BS 219 completed
Thu Dec 17 10:55:02 2020: BS 220 completed
Thu Dec 17 10:55:03 2020: Acquisition aborted
