# Supplementary material for: Generating Molecular Diversity via Addition of Nucleophiles to Electron-Deficient [3]Dendralenes: An Exploratory Study
Source: J Org Chem. 2026 Jan 14;91(4):1588–601. doi: 10.1021/acs.joc.5c02397 (PMC12865776; doi:10.1021/acs.joc.5c02397)
Supplement: Supplementary file 1 [file jo5c02397_si_001.zip › FID for Publication/15/2D/15_C/log]

Thu Jun 27 15:29:10 2024: Experiment started
Thu Jun 27 16:02:53 2024: BS 987 completed
Thu Jun 27 16:02:55 2024: BS 988 completed
Thu Jun 27 16:02:57 2024: BS 989 completed
Thu Jun 27 16:02:59 2024: BS 990 completed
Thu Jun 27 16:03:01 2024: BS 991 completed
Thu Jun 27 16:03:03 2024: BS 992 completed
Thu Jun 27 16:03:05 2024: BS 993 completed
Thu Jun 27 16:03:07 2024: BS 994 completed
Thu Jun 27 16:03:09 2024: BS 995 completed
Thu Jun 27 16:03:11 2024: BS 996 completed
Thu Jun 27 16:03:13 2024: BS 997 completed
Thu Jun 27 16:03:15 2024: BS 998 completed
Thu Jun 27 16:03:17 2024: BS 999 completed
Thu Jun 27 16:03:19 2024: BS 1000 completed
Thu Jun 27 16:03:22 2024: BS 1001 completed
Thu Jun 27 16:03:24 2024: BS 1002 completed
Thu Jun 27 16:03:26 2024: BS 1003 completed
Thu Jun 27 16:03:28 2024: BS 1004 completed
Thu Jun 27 16:03:30 2024: BS 1005 completed
Thu Jun 27 16:03:32 2024: BS 1006 completed
Thu Jun 27 16:03:34 2024: BS 1007 completed
Thu Jun 27 16:03:36 2024: BS 1008 completed
Thu Jun 27 16:03:38 2024: BS 1009 completed
Thu Jun 27 16:03:40 2024: BS 1010 completed
Thu Jun 27 16:03:42 2024: BS 1011 completed
Thu Jun 27 16:03:44 2024: BS 1012 completed
Thu Jun 27 16:03:46 2024: BS 1013 completed
Thu Jun 27 16:03:48 2024: BS 1014 completed
Thu Jun 27 16:03:50 2024: BS 1015 completed
Thu Jun 27 16:03:52 2024: BS 1016 completed
Thu Jun 27 16:03:54 2024: BS 1017 completed
Thu Jun 27 16:03:56 2024: BS 1018 completed
Thu Jun 27 16:03:58 2024: BS 1019 completed
Thu Jun 27 16:04:00 2024: BS 1020 completed
Thu Jun 27 16:04:02 2024: BS 1021 completed
Thu Jun 27 16:04:05 2024: BS 1022 completed
Thu Jun 27 16:04:07 2024: BS 1023 completed
Thu Jun 27 16:04:09 2024: BS 1024 completed
Thu Jun 27 16:04:11 2024: BS 1025 completed
Thu Jun 27 16:04:13 2024: BS 1026 completed
Thu Jun 27 16:04:15 2024: BS 1027 completed
Thu Jun 27 16:04:17 2024: BS 1028 completed
Thu Jun 27 16:04:19 2024: BS 1029 completed
Thu Jun 27 16:04:21 2024: BS 1030 completed
Thu Jun 27 16:04:23 2024: BS 1031 completed
Thu Jun 27 16:04:25 2024: BS 1032 completed
Thu Jun 27 16:04:27 2024: BS 1033 completed
Thu Jun 27 16:04:29 2024: BS 1034 completed
Thu Jun 27 16:04:31 2024: BS 1035 completed
Thu Jun 27 16:04:33 2024: BS 1036 completed
Thu Jun 27 16:04:35 2024: BS 1037 completed
Thu Jun 27 16:04:37 2024: BS 1038 completed
Thu Jun 27 16:04:39 2024: BS 1039 completed
Thu Jun 27 16:04:41 2024: BS 1040 completed
Thu Jun 27 16:04:43 2024: BS 1041 completed
Thu Jun 27 16:04:45 2024: BS 1042 completed
Thu Jun 27 16:04:48 2024: BS 1043 completed
Thu Jun 27 16:04:50 2024: BS 1044 completed
Thu Jun 27 16:04:52 2024: BS 1045 completed
Thu Jun 27 16:04:54 2024: BS 1046 completed
Thu Jun 27 16:04:56 2024: BS 1047 completed
Thu Jun 27 16:04:58 2024: BS 1048 completed
Thu Jun 27 16:05:00 2024: BS 1049 completed
Thu Jun 27 16:05:02 2024: BS 1050 completed
Thu Jun 27 16:05:04 2024: BS 1051 completed
Thu Jun 27 16:05:06 2024: BS 1052 completed
Thu Jun 27 16:05:08 2024: BS 1053 completed
Thu Jun 27 16:05:10 2024: BS 1054 completed
Thu Jun 27 16:05:12 2024: BS 1055 completed
Thu Jun 27 16:05:14 2024: BS 1056 completed
Thu Jun 27 16:05:16 2024: BS 1057 completed
Thu Jun 27 16:05:18 2024: BS 1058 completed
Thu Jun 27 16:05:20 2024: BS 1059 completed
Thu Jun 27 16:05:22 2024: BS 1060 completed
Thu Jun 27 16:05:24 2024: BS 1061 completed
Thu Jun 27 16:05:26 2024: BS 1062 completed
Thu Jun 27 16:05:29 2024: BS 1063 completed
Thu Jun 27 16:05:31 2024: BS 1064 completed
Thu Jun 27 16:05:33 2024: BS 1065 completed
Thu Jun 27 16:05:35 2024: BS 1066 completed
Thu Jun 27 16:05:37 2024: BS 1067 completed
Thu Jun 27 16:05:39 2024: BS 1068 completed
Thu Jun 27 16:05:41 2024: BS 1069 completed
Thu Jun 27 16:05:43 2024: BS 1070 completed
Thu Jun 27 16:05:45 2024: BS 1071 completed
Thu Jun 27 16:05:47 2024: BS 1072 completed
Thu Jun 27 16:05:49 2024: BS 1073 completed
Thu Jun 27 16:05:51 2024: BS 1074 completed
Thu Jun 27 16:05:53 2024: BS 1075 completed
Thu Jun 27 16:05:55 2024: BS 1076 completed
Thu Jun 27 16:05:57 2024: BS 1077 completed
Thu Jun 27 16:05:59 2024: BS 1078 completed
Thu Jun 27 16:06:01 2024: BS 1079 completed
Thu Jun 27 16:06:03 2024: BS 1080 completed
Thu Jun 27 16:06:05 2024: BS 1081 completed
Thu Jun 27 16:06:07 2024: BS 1082 completed
Thu Jun 27 16:06:09 2024: BS 1083 completed
Thu Jun 27 16:06:12 2024: BS 1084 completed
Thu Jun 27 16:06:14 2024: BS 1085 completed
Thu Jun 27 16:06:16 2024: BS 1086 completed
Thu Jun 27 16:06:18 2024: BS 1087 completed
Thu Jun 27 16:06:20 2024: BS 1088 completed
Thu Jun 27 16:06:22 2024: BS 1089 completed
Thu Jun 27 16:06:24 2024: BS 1090 completed
Thu Jun 27 16:06:26 2024: BS 1091 completed
Thu Jun 27 16:06:28 2024: BS 1092 completed
Thu Jun 27 16:06:30 2024: BS 1093 completed
Thu Jun 27 16:06:32 2024: BS 1094 completed
Thu Jun 27 16:06:34 2024: BS 1095 completed
Thu Jun 27 16:06:36 2024: BS 1096 completed
Thu Jun 27 16:06:38 2024: BS 1097 completed
Thu Jun 27 16:06:40 2024: BS 1098 completed
Thu Jun 27 16:06:42 2024: BS 1099 completed
Thu Jun 27 16:06:44 2024: BS 1100 completed
Thu Jun 27 16:06:46 2024: BS 1101 completed
Thu Jun 27 16:06:48 2024: BS 1102 completed
Thu Jun 27 16:06:50 2024: BS 1103 completed
Thu Jun 27 16:06:53 2024: BS 1104 completed
Thu Jun 27 16:06:55 2024: BS 1105 completed
Thu Jun 27 16:06:57 2024: BS 1106 completed
Thu Jun 27 16:06:59 2024: BS 1107 completed
Thu Jun 27 16:07:01 2024: BS 1108 completed
Thu Jun 27 16:07:03 2024: BS 1109 completed
Thu Jun 27 16:07:05 2024: BS 1110 completed
Thu Jun 27 16:07:07 2024: BS 1111 completed
Thu Jun 27 16:07:09 2024: BS 1112 completed
Thu Jun 27 16:07:11 2024: BS 1113 completed
Thu Jun 27 16:07:13 2024: BS 1114 completed
Thu Jun 27 16:07:15 2024: BS 1115 completed
Thu Jun 27 16:07:17 2024: BS 1116 completed
Thu Jun 27 16:07:19 2024: BS 1117 completed
Thu Jun 27 16:07:21 2024: BS 1118 completed
Thu Jun 27 16:07:23 2024: BS 1119 completed
Thu Jun 27 16:07:25 2024: BS 1120 completed
Thu Jun 27 16:07:27 2024: BS 1121 completed
Thu Jun 27 16:07:29 2024: BS 1122 completed
Thu Jun 27 16:07:31 2024: BS 1123 completed
Thu Jun 27 16:07:33 2024: BS 1124 completed
Thu Jun 27 16:07:36 2024: BS 1125 completed
Thu Jun 27 16:07:38 2024: BS 1126 completed
Thu Jun 27 16:07:40 2024: BS 1127 completed
Thu Jun 27 16:07:42 2024: BS 1128 completed
Thu Jun 27 16:07:44 2024: BS 1129 completed
Thu Jun 27 16:07:46 2024: BS 1130 completed
Thu Jun 27 16:07:48 2024: BS 1131 completed
Thu Jun 27 16:07:50 2024: BS 1132 completed
Thu Jun 27 16:07:52 2024: BS 1133 completed
Thu Jun 27 16:07:54 2024: BS 1134 completed
Thu Jun 27 16:07:56 2024: BS 1135 completed
Thu Jun 27 16:07:58 2024: BS 1136 completed
Thu Jun 27 16:08:00 2024: BS 1137 completed
Thu Jun 27 16:08:02 2024: BS 1138 completed
Thu Jun 27 16:08:04 2024: BS 1139 completed
Thu Jun 27 16:08:06 2024: BS 1140 completed
Thu Jun 27 16:08:08 2024: BS 1141 completed
Thu Jun 27 16:08:10 2024: BS 1142 completed
Thu Jun 27 16:08:12 2024: BS 1143 completed
Thu Jun 27 16:08:14 2024: BS 1144 completed
Thu Jun 27 16:08:17 2024: BS 1145 completed
Thu Jun 27 16:08:19 2024: BS 1146 completed
Thu Jun 27 16:08:21 2024: BS 1147 completed
Thu Jun 27 16:08:23 2024: BS 1148 completed
Thu Jun 27 16:08:25 2024: BS 1149 completed
Thu Jun 27 16:08:27 2024: BS 1150 completed
Thu Jun 27 16:08:29 2024: BS 1151 completed
Thu Jun 27 16:08:31 2024: BS 1152 completed
Thu Jun 27 16:08:33 2024: BS 1153 completed
Thu Jun 27 16:08:35 2024: BS 1154 completed
Thu Jun 27 16:08:37 2024: BS 1155 completed
Thu Jun 27 16:08:39 2024: BS 1156 completed
Thu Jun 27 16:08:41 2024: BS 1157 completed
Thu Jun 27 16:08:43 2024: BS 1158 completed
Thu Jun 27 16:08:45 2024: BS 1159 completed
Thu Jun 27 16:08:47 2024: BS 1160 completed
Thu Jun 27 16:08:49 2024: BS 1161 completed
Thu Jun 27 16:08:51 2024: BS 1162 completed
Thu Jun 27 16:08:53 2024: BS 1163 completed
Thu Jun 27 16:08:55 2024: BS 1164 completed
Thu Jun 27 16:08:57 2024: BS 1165 completed
Thu Jun 27 16:09:00 2024: BS 1166 completed
Thu Jun 27 16:09:02 2024: BS 1167 completed
Thu Jun 27 16:09:04 2024: BS 1168 completed
Thu Jun 27 16:09:06 2024: BS 1169 completed
Thu Jun 27 16:09:08 2024: BS 1170 completed
Thu Jun 27 16:09:10 2024: BS 1171 completed
Thu Jun 27 16:09:12 2024: BS 1172 completed
Thu Jun 27 16:09:14 2024: BS 1173 completed
Thu Jun 27 16:09:16 2024: BS 1174 completed
Thu Jun 27 16:09:18 2024: BS 1175 completed
Thu Jun 27 16:09:20 2024: BS 1176 completed
Thu Jun 27 16:09:22 2024: BS 1177 completed
Thu Jun 27 16:09:24 2024: BS 1178 completed
Thu Jun 27 16:09:26 2024: BS 1179 completed
Thu Jun 27 16:09:28 2024: BS 1180 completed
Thu Jun 27 16:09:30 2024: BS 1181 completed
Thu Jun 27 16:09:32 2024: BS 1182 completed
Thu Jun 27 16:09:34 2024: BS 1183 completed
Thu Jun 27 16:09:36 2024: BS 1184 completed
Thu Jun 27 16:09:38 2024: BS 1185 completed
Thu Jun 27 16:09:40 2024: BS 1186 completed
Thu Jun 27 16:09:43 2024: BS 1187 completed
Thu Jun 27 16:09:45 2024: BS 1188 completed
Thu Jun 27 16:09:47 2024: BS 1189 completed
Thu Jun 27 16:09:49 2024: BS 1190 completed
Thu Jun 27 16:09:51 2024: BS 1191 completed
Thu Jun 27 16:09:53 2024: BS 1192 completed
Thu Jun 27 16:09:55 2024: BS 1193 completed
Thu Jun 27 16:09:57 2024: BS 1194 completed
Thu Jun 27 16:09:59 2024: BS 1195 completed
Thu Jun 27 16:10:01 2024: BS 1196 completed
Thu Jun 27 16:10:03 2024: BS 1197 completed
Thu Jun 27 16:10:05 2024: BS 1198 completed
Thu Jun 27 16:10:07 2024: BS 1199 completed
Thu Jun 27 16:10:09 2024: BS 1200 completed
Thu Jun 27 16:10:11 2024: BS 1201 completed
Thu Jun 27 16:10:13 2024: BS 1202 completed
Thu Jun 27 16:10:15 2024: BS 1203 completed
Thu Jun 27 16:10:17 2024: BS 1204 completed
Thu Jun 27 16:10:19 2024: BS 1205 completed
Thu Jun 27 16:10:21 2024: BS 1206 completed
Thu Jun 27 16:10:24 2024: BS 1207 completed
Thu Jun 27 16:10:26 2024: BS 1208 completed
Thu Jun 27 16:10:28 2024: BS 1209 completed
Thu Jun 27 16:10:30 2024: BS 1210 completed
Thu Jun 27 16:10:32 2024: BS 1211 completed
Thu Jun 27 16:10:34 2024: BS 1212 completed
Thu Jun 27 16:10:36 2024: BS 1213 completed
Thu Jun 27 16:10:38 2024: BS 1214 completed
Thu Jun 27 16:10:40 2024: BS 1215 completed
Thu Jun 27 16:10:42 2024: BS 1216 completed
Thu Jun 27 16:10:44 2024: BS 1217 completed
Thu Jun 27 16:10:46 2024: BS 1218 completed
Thu Jun 27 16:10:48 2024: BS 1219 completed
Thu Jun 27 16:10:50 2024: BS 1220 completed
Thu Jun 27 16:10:52 2024: BS 1221 completed
Thu Jun 27 16:10:54 2024: BS 1222 completed
Thu Jun 27 16:10:56 2024: BS 1223 completed
Thu Jun 27 16:10:58 2024: BS 1224 completed
Thu Jun 27 16:11:00 2024: BS 1225 completed
Thu Jun 27 16:11:02 2024: BS 1226 completed
Thu Jun 27 16:11:04 2024: BS 1227 completed
Thu Jun 27 16:11:07 2024: BS 1228 completed
Thu Jun 27 16:11:09 2024: BS 1229 completed
Thu Jun 27 16:11:11 2024: BS 1230 completed
Thu Jun 27 16:11:13 2024: BS 1231 completed
Thu Jun 27 16:11:15 2024: BS 1232 completed
Thu Jun 27 16:11:17 2024: BS 1233 completed
Thu Jun 27 16:11:19 2024: BS 1234 completed
Thu Jun 27 16:11:21 2024: BS 1235 completed
Thu Jun 27 16:11:23 2024: BS 1236 completed
Thu Jun 27 16:11:25 2024: BS 1237 completed
Thu Jun 27 16:11:27 2024: BS 1238 completed
Thu Jun 27 16:11:29 2024: BS 1239 completed
Thu Jun 27 16:11:31 2024: BS 1240 completed
Thu Jun 27 16:11:33 2024: BS 1241 completed
Thu Jun 27 16:11:35 2024: BS 1242 completed
Thu Jun 27 16:11:37 2024: BS 1243 completed
Thu Jun 27 16:11:39 2024: BS 1244 completed
Thu Jun 27 16:11:41 2024: BS 1245 completed
Thu Jun 27 16:11:43 2024: BS 1246 completed
Thu Jun 27 16:11:45 2024: BS 1247 completed
Thu Jun 27 16:11:48 2024: BS 1248 completed
Thu Jun 27 16:11:50 2024: BS 1249 completed
Thu Jun 27 16:11:52 2024: BS 1250 completed
Thu Jun 27 16:11:54 2024: BS 1251 completed
Thu Jun 27 16:11:56 2024: BS 1252 completed
Thu Jun 27 16:11:58 2024: BS 1253 completed
Thu Jun 27 16:12:00 2024: BS 1254 completed
Thu Jun 27 16:12:02 2024: BS 1255 completed
Thu Jun 27 16:12:04 2024: BS 1256 completed
Thu Jun 27 16:12:06 2024: BS 1257 completed
Thu Jun 27 16:12:08 2024: BS 1258 completed
Thu Jun 27 16:12:10 2024: BS 1259 completed
Thu Jun 27 16:12:12 2024: BS 1260 completed
Thu Jun 27 16:12:14 2024: BS 1261 completed
Thu Jun 27 16:12:16 2024: BS 1262 completed
Thu Jun 27 16:12:18 2024: BS 1263 completed
Thu Jun 27 16:12:20 2024: BS 1264 completed
Thu Jun 27 16:12:22 2024: BS 1265 completed
Thu Jun 27 16:12:24 2024: BS 1266 completed
Thu Jun 27 16:12:26 2024: BS 1267 completed
Thu Jun 27 16:12:28 2024: BS 1268 completed
Thu Jun 27 16:12:31 2024: BS 1269 completed
Thu Jun 27 16:12:33 2024: BS 1270 completed
Thu Jun 27 16:12:35 2024: BS 1271 completed
Thu Jun 27 16:12:37 2024: BS 1272 completed
Thu Jun 27 16:12:39 2024: BS 1273 completed
Thu Jun 27 16:12:41 2024: BS 1274 completed
Thu Jun 27 16:12:43 2024: BS 1275 completed
Thu Jun 27 16:12:45 2024: BS 1276 completed
Thu Jun 27 16:12:47 2024: BS 1277 completed
Thu Jun 27 16:12:49 2024: BS 1278 completed
Thu Jun 27 16:12:51 2024: BS 1279 completed
Thu Jun 27 16:12:53 2024: BS 1280 completed
Thu Jun 27 16:12:55 2024: BS 1281 completed
Thu Jun 27 16:12:57 2024: BS 1282 completed
Thu Jun 27 16:12:59 2024: BS 1283 completed
Thu Jun 27 16:13:01 2024: BS 1284 completed
Thu Jun 27 16:13:03 2024: BS 1285 completed
Thu Jun 27 16:13:05 2024: BS 1286 completed
Thu Jun 27 16:13:07 2024: BS 1287 completed
Thu Jun 27 16:13:09 2024: BS 1288 completed
Thu Jun 27 16:13:12 2024: BS 1289 completed
Thu Jun 27 16:13:14 2024: BS 1290 completed
Thu Jun 27 16:13:16 2024: BS 1291 completed
Thu Jun 27 16:13:18 2024: BS 1292 completed
Thu Jun 27 16:13:20 2024: BS 1293 completed
Thu Jun 27 16:13:22 2024: BS 1294 completed
Thu Jun 27 16:13:24 2024: BS 1295 completed
Thu Jun 27 16:13:26 2024: BS 1296 completed
Thu Jun 27 16:13:28 2024: BS 1297 completed
Thu Jun 27 16:13:30 2024: BS 1298 completed
Thu Jun 27 16:13:32 2024: BS 1299 completed
Thu Jun 27 16:13:34 2024: BS 1300 completed
Thu Jun 27 16:13:36 2024: BS 1301 completed
Thu Jun 27 16:13:38 2024: BS 1302 completed
Thu Jun 27 16:13:40 2024: BS 1303 completed
Thu Jun 27 16:13:42 2024: BS 1304 completed
Thu Jun 27 16:13:44 2024: BS 1305 completed
Thu Jun 27 16:13:46 2024: BS 1306 completed
Thu Jun 27 16:13:48 2024: BS 1307 completed
Thu Jun 27 16:13:50 2024: BS 1308 completed
Thu Jun 27 16:13:52 2024: BS 1309 completed
Thu Jun 27 16:13:55 2024: BS 1310 completed
Thu Jun 27 16:13:57 2024: BS 1311 completed
Thu Jun 27 16:13:59 2024: BS 1312 completed
Thu Jun 27 16:14:01 2024: BS 1313 completed
Thu Jun 27 16:14:03 2024: BS 1314 completed
Thu Jun 27 16:14:05 2024: BS 1315 completed
Thu Jun 27 16:14:07 2024: BS 1316 completed
Thu Jun 27 16:14:09 2024: BS 1317 completed
Thu Jun 27 16:14:11 2024: BS 1318 completed
Thu Jun 27 16:14:13 2024: BS 1319 completed
Thu Jun 27 16:14:15 2024: BS 1320 completed
Thu Jun 27 16:14:17 2024: BS 1321 completed
Thu Jun 27 16:14:19 2024: BS 1322 completed
Thu Jun 27 16:14:21 2024: BS 1323 completed
Thu Jun 27 16:14:23 2024: BS 1324 completed
Thu Jun 27 16:14:25 2024: BS 1325 completed
Thu Jun 27 16:14:27 2024: BS 1326 completed
Thu Jun 27 16:14:29 2024: BS 1327 completed
Thu Jun 27 16:14:31 2024: BS 1328 completed
Thu Jun 27 16:14:33 2024: BS 1329 completed
Thu Jun 27 16:14:35 2024: BS 1330 completed
Thu Jun 27 16:14:38 2024: BS 1331 completed
Thu Jun 27 16:14:40 2024: BS 1332 completed
Thu Jun 27 16:14:42 2024: BS 1333 completed
Thu Jun 27 16:14:44 2024: BS 1334 completed
Thu Jun 27 16:14:46 2024: BS 1335 completed
Thu Jun 27 16:14:48 2024: BS 1336 completed
Thu Jun 27 16:14:50 2024: BS 1337 completed
Thu Jun 27 16:14:52 2024: BS 1338 completed
Thu Jun 27 16:14:54 2024: BS 1339 completed
Thu Jun 27 16:14:56 2024: BS 1340 completed
Thu Jun 27 16:14:58 2024: BS 1341 completed
Thu Jun 27 16:15:00 2024: BS 1342 completed
Thu Jun 27 16:15:02 2024: BS 1343 completed
Thu Jun 27 16:15:04 2024: BS 1344 completed
Thu Jun 27 16:15:06 2024: BS 1345 completed
Thu Jun 27 16:15:08 2024: BS 1346 completed
Thu Jun 27 16:15:10 2024: BS 1347 completed
Thu Jun 27 16:15:12 2024: BS 1348 completed
Thu Jun 27 16:15:14 2024: BS 1349 completed
Thu Jun 27 16:15:16 2024: BS 1350 completed
Thu Jun 27 16:15:19 2024: BS 1351 completed
Thu Jun 27 16:15:21 2024: BS 1352 completed
Thu Jun 27 16:15:23 2024: BS 1353 completed
Thu Jun 27 16:15:25 2024: BS 1354 completed
Thu Jun 27 16:15:27 2024: BS 1355 completed
Thu Jun 27 16:15:29 2024: BS 1356 completed
Thu Jun 27 16:15:31 2024: BS 1357 completed
Thu Jun 27 16:15:33 2024: BS 1358 completed
Thu Jun 27 16:15:35 2024: BS 1359 completed
Thu Jun 27 16:15:37 2024: BS 1360 completed
Thu Jun 27 16:15:39 2024: BS 1361 completed
Thu Jun 27 16:15:41 2024: BS 1362 completed
Thu Jun 27 16:15:43 2024: BS 1363 completed
Thu Jun 27 16:15:45 2024: BS 1364 completed
Thu Jun 27 16:15:47 2024: BS 1365 completed
Thu Jun 27 16:15:49 2024: BS 1366 completed
Thu Jun 27 16:15:51 2024: BS 1367 completed
Thu Jun 27 16:15:53 2024: BS 1368 completed
Thu Jun 27 16:15:55 2024: BS 1369 completed
Thu Jun 27 16:15:57 2024: BS 1370 completed
Thu Jun 27 16:15:59 2024: BS 1371 completed
Thu Jun 27 16:16:02 2024: BS 1372 completed
Thu Jun 27 16:16:04 2024: BS 1373 completed
Thu Jun 27 16:16:06 2024: BS 1374 completed
Thu Jun 27 16:16:08 2024: BS 1375 completed
Thu Jun 27 16:16:10 2024: BS 1376 completed
Thu Jun 27 16:16:12 2024: BS 1377 completed
Thu Jun 27 16:16:14 2024: BS 1378 completed
Thu Jun 27 16:16:16 2024: BS 1379 completed
Thu Jun 27 16:16:18 2024: BS 1380 completed
Thu Jun 27 16:16:20 2024: BS 1381 completed
Thu Jun 27 16:16:22 2024: BS 1382 completed
Thu Jun 27 16:16:24 2024: BS 1383 completed
Thu Jun 27 16:16:26 2024: BS 1384 completed
Thu Jun 27 16:16:28 2024: BS 1385 completed
Thu Jun 27 16:16:30 2024: BS 1386 completed
Thu Jun 27 16:16:32 2024: BS 1387 completed
Thu Jun 27 16:16:34 2024: BS 1388 completed
Thu Jun 27 16:16:36 2024: BS 1389 completed
Thu Jun 27 16:16:38 2024: BS 1390 completed
Thu Jun 27 16:16:40 2024: BS 1391 completed
Thu Jun 27 16:16:43 2024: BS 1392 completed
Thu Jun 27 16:16:45 2024: BS 1393 completed
Thu Jun 27 16:16:47 2024: BS 1394 completed
Thu Jun 27 16:16:49 2024: BS 1395 completed
Thu Jun 27 16:16:51 2024: BS 1396 completed
Thu Jun 27 16:16:53 2024: BS 1397 completed
Thu Jun 27 16:16:55 2024: BS 1398 completed
Thu Jun 27 16:16:57 2024: BS 1399 completed
Thu Jun 27 16:16:59 2024: BS 1400 completed
Thu Jun 27 16:17:01 2024: BS 1401 completed
Thu Jun 27 16:17:03 2024: BS 1402 completed
Thu Jun 27 16:17:05 2024: BS 1403 completed
Thu Jun 27 16:17:07 2024: BS 1404 completed
Thu Jun 27 16:17:09 2024: BS 1405 completed
Thu Jun 27 16:17:11 2024: BS 1406 completed
Thu Jun 27 16:17:13 2024: BS 1407 completed
Thu Jun 27 16:17:15 2024: BS 1408 completed
Thu Jun 27 16:17:17 2024: BS 1409 completed
Thu Jun 27 16:17:19 2024: BS 1410 completed
Thu Jun 27 16:17:21 2024: BS 1411 completed
Thu Jun 27 16:17:23 2024: BS 1412 completed
Thu Jun 27 16:17:26 2024: BS 1413 completed
Thu Jun 27 16:17:28 2024: BS 1414 completed
Thu Jun 27 16:17:30 2024: BS 1415 completed
Thu Jun 27 16:17:32 2024: BS 1416 completed
Thu Jun 27 16:17:34 2024: BS 1417 completed
Thu Jun 27 16:17:36 2024: BS 1418 completed
Thu Jun 27 16:17:38 2024: BS 1419 completed
Thu Jun 27 16:17:40 2024: BS 1420 completed
Thu Jun 27 16:17:42 2024: BS 1421 completed
Thu Jun 27 16:17:44 2024: BS 1422 completed
Thu Jun 27 16:17:46 2024: BS 1423 completed
Thu Jun 27 16:17:48 2024: BS 1424 completed
Thu Jun 27 16:17:50 2024: BS 1425 completed
Thu Jun 27 16:17:52 2024: BS 1426 completed
Thu Jun 27 16:17:54 2024: BS 1427 completed
Thu Jun 27 16:17:56 2024: BS 1428 completed
Thu Jun 27 16:17:58 2024: BS 1429 completed
Thu Jun 27 16:18:00 2024: BS 1430 completed
Thu Jun 27 16:18:02 2024: BS 1431 completed
Thu Jun 27 16:18:04 2024: BS 1432 completed
Thu Jun 27 16:18:07 2024: BS 1433 completed
Thu Jun 27 16:18:09 2024: BS 1434 completed
Thu Jun 27 16:18:11 2024: BS 1435 completed
Thu Jun 27 16:18:13 2024: BS 1436 completed
Thu Jun 27 16:18:15 2024: BS 1437 completed
Thu Jun 27 16:18:17 2024: BS 1438 completed
Thu Jun 27 16:18:19 2024: BS 1439 completed
Thu Jun 27 16:18:21 2024: BS 1440 completed
Thu Jun 27 16:18:23 2024: BS 1441 completed
Thu Jun 27 16:18:25 2024: BS 1442 completed
Thu Jun 27 16:18:27 2024: BS 1443 completed
Thu Jun 27 16:18:29 2024: BS 1444 completed
Thu Jun 27 16:18:31 2024: BS 1445 completed
Thu Jun 27 16:18:33 2024: BS 1446 completed
Thu Jun 27 16:18:35 2024: BS 1447 completed
Thu Jun 27 16:18:37 2024: BS 1448 completed
Thu Jun 27 16:18:39 2024: BS 1449 completed
Thu Jun 27 16:18:41 2024: BS 1450 completed
Thu Jun 27 16:18:43 2024: BS 1451 completed
Thu Jun 27 16:18:45 2024: BS 1452 completed
Thu Jun 27 16:18:47 2024: BS 1453 completed
Thu Jun 27 16:18:50 2024: BS 1454 completed
Thu Jun 27 16:18:52 2024: BS 1455 completed
Thu Jun 27 16:18:54 2024: BS 1456 completed
Thu Jun 27 16:18:56 2024: BS 1457 completed
Thu Jun 27 16:18:58 2024: BS 1458 completed
Thu Jun 27 16:19:00 2024: BS 1459 completed
Thu Jun 27 16:19:02 2024: BS 1460 completed
Thu Jun 27 16:19:04 2024: BS 1461 completed
Thu Jun 27 16:19:06 2024: BS 1462 completed
Thu Jun 27 16:19:08 2024: BS 1463 completed
Thu Jun 27 16:19:10 2024: BS 1464 completed
Thu Jun 27 16:19:12 2024: BS 1465 completed
Thu Jun 27 16:19:14 2024: BS 1466 completed
Thu Jun 27 16:19:16 2024: BS 1467 completed
Thu Jun 27 16:19:18 2024: BS 1468 completed
Thu Jun 27 16:19:20 2024: BS 1469 completed
Thu Jun 27 16:19:22 2024: BS 1470 completed
Thu Jun 27 16:19:24 2024: BS 1471 completed
Thu Jun 27 16:19:26 2024: BS 1472 completed
Thu Jun 27 16:19:28 2024: BS 1473 completed
Thu Jun 27 16:19:30 2024: BS 1474 completed
Thu Jun 27 16:19:33 2024: BS 1475 completed
Thu Jun 27 16:19:35 2024: BS 1476 completed
Thu Jun 27 16:19:37 2024: BS 1477 completed
Thu Jun 27 16:19:39 2024: BS 1478 completed
Thu Jun 27 16:19:41 2024: BS 1479 completed
Thu Jun 27 16:19:43 2024: BS 1480 completed
Thu Jun 27 16:19:45 2024: BS 1481 completed
Thu Jun 27 16:19:47 2024: BS 1482 completed
Thu Jun 27 16:19:49 2024: BS 1483 completed
Thu Jun 27 16:19:51 2024: BS 1484 completed
Thu Jun 27 16:19:53 2024: BS 1485 completed
Thu Jun 27 16:19:55 2024: BS 1486 completed
Thu Jun 27 16:19:57 2024: BS 1487 completed
Thu Jun 27 16:19:59 2024: BS 1488 completed
Thu Jun 27 16:20:01 2024: BS 1489 completed
Thu Jun 27 16:20:03 2024: BS 1490 completed
Thu Jun 27 16:20:05 2024: BS 1491 completed
Thu Jun 27 16:20:07 2024: BS 1492 completed
Thu Jun 27 16:20:09 2024: BS 1493 completed
Thu Jun 27 16:20:11 2024: BS 1494 completed
Thu Jun 27 16:20:14 2024: BS 1495 completed
Thu Jun 27 16:20:16 2024: BS 1496 completed
Thu Jun 27 16:20:18 2024: BS 1497 completed
Thu Jun 27 16:20:20 2024: BS 1498 completed
Thu Jun 27 16:20:22 2024: BS 1499 completed
Thu Jun 27 16:20:24 2024: BS 1500 completed
Thu Jun 27 16:20:26 2024: BS 1501 completed
Thu Jun 27 16:20:28 2024: BS 1502 completed
Thu Jun 27 16:20:30 2024: BS 1503 completed
Thu Jun 27 16:20:32 2024: BS 1504 completed
Thu Jun 27 16:20:34 2024: BS 1505 completed
Thu Jun 27 16:20:36 2024: BS 1506 completed
Thu Jun 27 16:20:38 2024: BS 1507 completed
Thu Jun 27 16:20:40 2024: BS 1508 completed
Thu Jun 27 16:20:42 2024: BS 1509 completed
Thu Jun 27 16:20:44 2024: BS 1510 completed
Thu Jun 27 16:20:46 2024: BS 1511 completed
Thu Jun 27 16:20:48 2024: BS 1512 completed
Thu Jun 27 16:20:50 2024: BS 1513 completed
Thu Jun 27 16:20:52 2024: BS 1514 completed
Thu Jun 27 16:20:54 2024: BS 1515 completed
Thu Jun 27 16:20:57 2024: BS 1516 completed
Thu Jun 27 16:20:59 2024: BS 1517 completed
Thu Jun 27 16:21:01 2024: BS 1518 completed
Thu Jun 27 16:21:03 2024: BS 1519 completed
Thu Jun 27 16:21:05 2024: BS 1520 completed
Thu Jun 27 16:21:07 2024: BS 1521 completed
Thu Jun 27 16:21:09 2024: BS 1522 completed
Thu Jun 27 16:21:11 2024: BS 1523 completed
Thu Jun 27 16:21:13 2024: BS 1524 completed
Thu Jun 27 16:21:15 2024: BS 1525 completed
Thu Jun 27 16:21:17 2024: BS 1526 completed
Thu Jun 27 16:21:19 2024: BS 1527 completed
Thu Jun 27 16:21:21 2024: BS 1528 completed
Thu Jun 27 16:21:23 2024: BS 1529 completed
Thu Jun 27 16:21:25 2024: BS 1530 completed
Thu Jun 27 16:21:27 2024: BS 1531 completed
Thu Jun 27 16:21:29 2024: BS 1532 completed
Thu Jun 27 16:21:31 2024: BS 1533 completed
Thu Jun 27 16:21:33 2024: BS 1534 completed
Thu Jun 27 16:21:35 2024: BS 1535 completed
Thu Jun 27 16:21:38 2024: Acquisition complete
