# Supplementary material for: Generating Molecular Diversity via Addition of Nucleophiles to Electron-Deficient [3]Dendralenes: An Exploratory Study
Source: J Org Chem. 2026 Jan 14;91(4):1588–601. doi: 10.1021/acs.joc.5c02397 (PMC12865776; doi:10.1021/acs.joc.5c02397)
Supplement: Supplementary file 1 [file jo5c02397_si_001.zip › FID for Publication/17b/17b_C/log]

Mon Jun 29 12:04:17 2020: Experiment started
Mon Jun 29 12:04:20 2020: BS 1 completed
Mon Jun 29 12:04:22 2020: BS 2 completed
Mon Jun 29 12:04:24 2020: BS 3 completed
Mon Jun 29 12:04:26 2020: BS 4 completed
Mon Jun 29 12:04:28 2020: BS 5 completed
Mon Jun 29 12:04:31 2020: BS 6 completed
Mon Jun 29 12:04:33 2020: BS 7 completed
Mon Jun 29 12:04:35 2020: BS 8 completed
Mon Jun 29 12:04:37 2020: BS 9 completed
Mon Jun 29 12:04:39 2020: BS 10 completed
Mon Jun 29 12:04:41 2020: BS 11 completed
Mon Jun 29 12:04:43 2020: BS 12 completed
Mon Jun 29 12:04:45 2020: BS 13 completed
Mon Jun 29 12:04:47 2020: BS 14 completed
Mon Jun 29 12:04:49 2020: BS 15 completed
Mon Jun 29 12:04:51 2020: BS 16 completed
Mon Jun 29 12:04:53 2020: BS 17 completed
Mon Jun 29 12:04:55 2020: BS 18 completed
Mon Jun 29 12:04:57 2020: BS 19 completed
Mon Jun 29 12:04:59 2020: BS 20 completed
Mon Jun 29 12:05:01 2020: BS 21 completed
Mon Jun 29 12:05:03 2020: BS 22 completed
Mon Jun 29 12:05:05 2020: BS 23 completed
Mon Jun 29 12:05:07 2020: BS 24 completed
Mon Jun 29 12:05:09 2020: BS 25 completed
Mon Jun 29 12:05:11 2020: BS 26 completed
Mon Jun 29 12:05:14 2020: BS 27 completed
Mon Jun 29 12:05:16 2020: BS 28 completed
Mon Jun 29 12:05:18 2020: BS 29 completed
Mon Jun 29 12:05:20 2020: BS 30 completed
Mon Jun 29 12:05:22 2020: BS 31 completed
Mon Jun 29 12:05:24 2020: BS 32 completed
Mon Jun 29 12:05:26 2020: BS 33 completed
Mon Jun 29 12:05:28 2020: BS 34 completed
Mon Jun 29 12:05:30 2020: BS 35 completed
Mon Jun 29 12:05:32 2020: BS 36 completed
Mon Jun 29 12:05:34 2020: BS 37 completed
Mon Jun 29 12:05:36 2020: BS 38 completed
Mon Jun 29 12:05:38 2020: BS 39 completed
Mon Jun 29 12:05:40 2020: BS 40 completed
Mon Jun 29 12:05:42 2020: BS 41 completed
Mon Jun 29 12:05:44 2020: BS 42 completed
Mon Jun 29 12:05:46 2020: BS 43 completed
Mon Jun 29 12:05:48 2020: BS 44 completed
Mon Jun 29 12:05:50 2020: BS 45 completed
Mon Jun 29 12:05:52 2020: BS 46 completed
Mon Jun 29 12:05:55 2020: BS 47 completed
Mon Jun 29 12:05:57 2020: BS 48 completed
Mon Jun 29 12:05:59 2020: BS 49 completed
Mon Jun 29 12:06:01 2020: BS 50 completed
Mon Jun 29 12:06:03 2020: BS 51 completed
Mon Jun 29 12:06:05 2020: BS 52 completed
Mon Jun 29 12:06:07 2020: BS 53 completed
Mon Jun 29 12:06:09 2020: BS 54 completed
Mon Jun 29 12:06:11 2020: BS 55 completed
Mon Jun 29 12:06:13 2020: BS 56 completed
Mon Jun 29 12:06:15 2020: BS 57 completed
Mon Jun 29 12:06:17 2020: BS 58 completed
Mon Jun 29 12:06:19 2020: BS 59 completed
Mon Jun 29 12:06:21 2020: BS 60 completed
Mon Jun 29 12:06:23 2020: BS 61 completed
Mon Jun 29 12:06:25 2020: BS 62 completed
Mon Jun 29 12:06:27 2020: BS 63 completed
Mon Jun 29 12:06:29 2020: BS 64 completed
Mon Jun 29 12:06:31 2020: BS 65 completed
Mon Jun 29 12:06:33 2020: BS 66 completed
Mon Jun 29 12:06:35 2020: BS 67 completed
Mon Jun 29 12:06:38 2020: BS 68 completed
Mon Jun 29 12:06:40 2020: BS 69 completed
Mon Jun 29 12:06:42 2020: BS 70 completed
Mon Jun 29 12:06:44 2020: BS 71 completed
Mon Jun 29 12:06:46 2020: BS 72 completed
Mon Jun 29 12:06:48 2020: BS 73 completed
Mon Jun 29 12:06:50 2020: BS 74 completed
Mon Jun 29 12:06:52 2020: BS 75 completed
Mon Jun 29 12:06:54 2020: BS 76 completed
Mon Jun 29 12:06:56 2020: BS 77 completed
Mon Jun 29 12:06:58 2020: BS 78 completed
Mon Jun 29 12:07:00 2020: BS 79 completed
Mon Jun 29 12:07:02 2020: BS 80 completed
Mon Jun 29 12:07:04 2020: BS 81 completed
Mon Jun 29 12:07:06 2020: BS 82 completed
Mon Jun 29 12:07:08 2020: BS 83 completed
Mon Jun 29 12:07:10 2020: BS 84 completed
Mon Jun 29 12:07:12 2020: BS 85 completed
Mon Jun 29 12:07:14 2020: BS 86 completed
Mon Jun 29 12:07:16 2020: BS 87 completed
Mon Jun 29 12:07:19 2020: BS 88 completed
Mon Jun 29 12:07:21 2020: BS 89 completed
Mon Jun 29 12:07:23 2020: BS 90 completed
Mon Jun 29 12:07:25 2020: BS 91 completed
Mon Jun 29 12:07:27 2020: BS 92 completed
Mon Jun 29 12:07:29 2020: BS 93 completed
Mon Jun 29 12:07:31 2020: BS 94 completed
Mon Jun 29 12:07:33 2020: BS 95 completed
Mon Jun 29 12:07:35 2020: BS 96 completed
Mon Jun 29 12:07:37 2020: BS 97 completed
Mon Jun 29 12:07:39 2020: BS 98 completed
Mon Jun 29 12:07:41 2020: BS 99 completed
Mon Jun 29 12:07:43 2020: BS 100 completed
Mon Jun 29 12:07:45 2020: BS 101 completed
Mon Jun 29 12:07:47 2020: BS 102 completed
Mon Jun 29 12:07:49 2020: BS 103 completed
Mon Jun 29 12:07:51 2020: BS 104 completed
Mon Jun 29 12:07:53 2020: BS 105 completed
Mon Jun 29 12:07:55 2020: BS 106 completed
Mon Jun 29 12:07:57 2020: BS 107 completed
Mon Jun 29 12:07:59 2020: BS 108 completed
Mon Jun 29 12:08:02 2020: BS 109 completed
Mon Jun 29 12:08:04 2020: BS 110 completed
Mon Jun 29 12:08:06 2020: BS 111 completed
Mon Jun 29 12:08:08 2020: BS 112 completed
Mon Jun 29 12:08:10 2020: BS 113 completed
Mon Jun 29 12:08:12 2020: BS 114 completed
Mon Jun 29 12:08:14 2020: BS 115 completed
Mon Jun 29 12:08:16 2020: BS 116 completed
Mon Jun 29 12:08:18 2020: BS 117 completed
Mon Jun 29 12:08:20 2020: BS 118 completed
Mon Jun 29 12:08:22 2020: BS 119 completed
Mon Jun 29 12:08:24 2020: BS 120 completed
Mon Jun 29 12:08:26 2020: BS 121 completed
Mon Jun 29 12:08:28 2020: BS 122 completed
Mon Jun 29 12:08:30 2020: BS 123 completed
Mon Jun 29 12:08:32 2020: BS 124 completed
Mon Jun 29 12:08:34 2020: BS 125 completed
Mon Jun 29 12:08:36 2020: BS 126 completed
Mon Jun 29 12:08:38 2020: BS 127 completed
Mon Jun 29 12:08:40 2020: BS 128 completed
Mon Jun 29 12:08:43 2020: BS 129 completed
Mon Jun 29 12:08:45 2020: BS 130 completed
Mon Jun 29 12:08:47 2020: BS 131 completed
Mon Jun 29 12:08:49 2020: BS 132 completed
Mon Jun 29 12:08:51 2020: BS 133 completed
Mon Jun 29 12:08:53 2020: BS 134 completed
Mon Jun 29 12:08:55 2020: BS 135 completed
Mon Jun 29 12:08:57 2020: BS 136 completed
Mon Jun 29 12:08:59 2020: BS 137 completed
Mon Jun 29 12:09:01 2020: BS 138 completed
Mon Jun 29 12:09:03 2020: BS 139 completed
Mon Jun 29 12:09:05 2020: BS 140 completed
Mon Jun 29 12:09:07 2020: BS 141 completed
Mon Jun 29 12:09:09 2020: BS 142 completed
Mon Jun 29 12:09:11 2020: BS 143 completed
Mon Jun 29 12:09:13 2020: BS 144 completed
Mon Jun 29 12:09:15 2020: BS 145 completed
Mon Jun 29 12:09:17 2020: BS 146 completed
Mon Jun 29 12:09:19 2020: BS 147 completed
Mon Jun 29 12:09:21 2020: BS 148 completed
Mon Jun 29 12:09:23 2020: BS 149 completed
Mon Jun 29 12:09:26 2020: BS 150 completed
Mon Jun 29 12:09:28 2020: BS 151 completed
Mon Jun 29 12:09:30 2020: BS 152 completed
Mon Jun 29 12:09:32 2020: BS 153 completed
Mon Jun 29 12:09:34 2020: BS 154 completed
Mon Jun 29 12:09:36 2020: BS 155 completed
Mon Jun 29 12:09:38 2020: BS 156 completed
Mon Jun 29 12:09:40 2020: BS 157 completed
Mon Jun 29 12:09:42 2020: BS 158 completed
Mon Jun 29 12:09:44 2020: BS 159 completed
Mon Jun 29 12:09:46 2020: BS 160 completed
Mon Jun 29 12:09:48 2020: BS 161 completed
Mon Jun 29 12:09:50 2020: BS 162 completed
Mon Jun 29 12:09:52 2020: BS 163 completed
Mon Jun 29 12:09:54 2020: BS 164 completed
Mon Jun 29 12:09:56 2020: BS 165 completed
Mon Jun 29 12:09:58 2020: BS 166 completed
Mon Jun 29 12:10:00 2020: BS 167 completed
Mon Jun 29 12:10:02 2020: BS 168 completed
Mon Jun 29 12:10:04 2020: BS 169 completed
Mon Jun 29 12:10:06 2020: BS 170 completed
Mon Jun 29 12:10:09 2020: BS 171 completed
Mon Jun 29 12:10:11 2020: BS 172 completed
Mon Jun 29 12:10:13 2020: BS 173 completed
Mon Jun 29 12:10:15 2020: BS 174 completed
Mon Jun 29 12:10:17 2020: BS 175 completed
Mon Jun 29 12:10:19 2020: BS 176 completed
Mon Jun 29 12:10:21 2020: BS 177 completed
Mon Jun 29 12:10:23 2020: BS 178 completed
Mon Jun 29 12:10:25 2020: BS 179 completed
Mon Jun 29 12:10:27 2020: BS 180 completed
Mon Jun 29 12:10:29 2020: BS 181 completed
Mon Jun 29 12:10:31 2020: BS 182 completed
Mon Jun 29 12:10:33 2020: BS 183 completed
Mon Jun 29 12:10:35 2020: BS 184 completed
Mon Jun 29 12:10:37 2020: BS 185 completed
Mon Jun 29 12:10:39 2020: BS 186 completed
Mon Jun 29 12:10:41 2020: BS 187 completed
Mon Jun 29 12:10:43 2020: BS 188 completed
Mon Jun 29 12:10:45 2020: BS 189 completed
Mon Jun 29 12:10:47 2020: BS 190 completed
Mon Jun 29 12:10:50 2020: BS 191 completed
Mon Jun 29 12:10:52 2020: BS 192 completed
Mon Jun 29 12:10:54 2020: BS 193 completed
Mon Jun 29 12:10:56 2020: BS 194 completed
Mon Jun 29 12:10:58 2020: BS 195 completed
Mon Jun 29 12:11:00 2020: BS 196 completed
Mon Jun 29 12:11:02 2020: BS 197 completed
Mon Jun 29 12:11:04 2020: BS 198 completed
Mon Jun 29 12:11:06 2020: BS 199 completed
Mon Jun 29 12:11:08 2020: BS 200 completed
Mon Jun 29 12:11:10 2020: BS 201 completed
Mon Jun 29 12:11:12 2020: BS 202 completed
Mon Jun 29 12:11:14 2020: BS 203 completed
Mon Jun 29 12:11:16 2020: BS 204 completed
Mon Jun 29 12:11:18 2020: BS 205 completed
Mon Jun 29 12:11:20 2020: BS 206 completed
Mon Jun 29 12:11:22 2020: BS 207 completed
Mon Jun 29 12:11:24 2020: BS 208 completed
Mon Jun 29 12:11:26 2020: BS 209 completed
Mon Jun 29 12:11:28 2020: BS 210 completed
Mon Jun 29 12:11:30 2020: BS 211 completed
Mon Jun 29 12:11:33 2020: BS 212 completed
Mon Jun 29 12:11:35 2020: BS 213 completed
Mon Jun 29 12:11:37 2020: BS 214 completed
Mon Jun 29 12:11:39 2020: BS 215 completed
Mon Jun 29 12:11:41 2020: BS 216 completed
Mon Jun 29 12:11:43 2020: BS 217 completed
Mon Jun 29 12:11:45 2020: BS 218 completed
Mon Jun 29 12:11:47 2020: BS 219 completed
Mon Jun 29 12:11:49 2020: BS 220 completed
Mon Jun 29 12:11:51 2020: BS 221 completed
Mon Jun 29 12:11:53 2020: BS 222 completed
Mon Jun 29 12:11:55 2020: BS 223 completed
Mon Jun 29 12:11:57 2020: BS 224 completed
Mon Jun 29 12:11:59 2020: BS 225 completed
Mon Jun 29 12:12:01 2020: BS 226 completed
Mon Jun 29 12:12:03 2020: BS 227 completed
Mon Jun 29 12:12:05 2020: BS 228 completed
Mon Jun 29 12:12:07 2020: BS 229 completed
Mon Jun 29 12:12:09 2020: BS 230 completed
Mon Jun 29 12:12:11 2020: BS 231 completed
Mon Jun 29 12:12:14 2020: BS 232 completed
Mon Jun 29 12:12:16 2020: BS 233 completed
Mon Jun 29 12:12:18 2020: BS 234 completed
Mon Jun 29 12:12:20 2020: BS 235 completed
Mon Jun 29 12:12:22 2020: BS 236 completed
Mon Jun 29 12:12:24 2020: BS 237 completed
Mon Jun 29 12:12:26 2020: BS 238 completed
Mon Jun 29 12:12:28 2020: BS 239 completed
Mon Jun 29 12:12:30 2020: BS 240 completed
Mon Jun 29 12:12:32 2020: BS 241 completed
Mon Jun 29 12:12:34 2020: BS 242 completed
Mon Jun 29 12:12:36 2020: BS 243 completed
Mon Jun 29 12:12:38 2020: BS 244 completed
Mon Jun 29 12:12:40 2020: BS 245 completed
Mon Jun 29 12:12:42 2020: BS 246 completed
Mon Jun 29 12:12:44 2020: BS 247 completed
Mon Jun 29 12:12:46 2020: BS 248 completed
Mon Jun 29 12:12:48 2020: BS 249 completed
Mon Jun 29 12:12:50 2020: BS 250 completed
Mon Jun 29 12:12:52 2020: BS 251 completed
Mon Jun 29 12:12:54 2020: BS 252 completed
Mon Jun 29 12:12:57 2020: BS 253 completed
Mon Jun 29 12:12:59 2020: BS 254 completed
Mon Jun 29 12:13:01 2020: BS 255 completed
Mon Jun 29 12:13:03 2020: BS 256 completed
Mon Jun 29 12:13:05 2020: BS 257 completed
Mon Jun 29 12:13:07 2020: BS 258 completed
Mon Jun 29 12:13:09 2020: BS 259 completed
Mon Jun 29 12:13:11 2020: BS 260 completed
Mon Jun 29 12:13:13 2020: BS 261 completed
Mon Jun 29 12:13:15 2020: BS 262 completed
Mon Jun 29 12:13:17 2020: BS 263 completed
Mon Jun 29 12:13:19 2020: BS 264 completed
Mon Jun 29 12:13:21 2020: BS 265 completed
Mon Jun 29 12:13:23 2020: BS 266 completed
Mon Jun 29 12:13:25 2020: BS 267 completed
Mon Jun 29 12:13:27 2020: BS 268 completed
Mon Jun 29 12:13:29 2020: BS 269 completed
Mon Jun 29 12:13:31 2020: BS 270 completed
Mon Jun 29 12:13:33 2020: BS 271 completed
Mon Jun 29 12:13:35 2020: BS 272 completed
Mon Jun 29 12:13:38 2020: BS 273 completed
Mon Jun 29 12:13:40 2020: BS 274 completed
Mon Jun 29 12:13:42 2020: BS 275 completed
Mon Jun 29 12:13:44 2020: BS 276 completed
Mon Jun 29 12:13:46 2020: BS 277 completed
Mon Jun 29 12:13:48 2020: BS 278 completed
Mon Jun 29 12:13:50 2020: BS 279 completed
Mon Jun 29 12:13:52 2020: BS 280 completed
Mon Jun 29 12:13:54 2020: BS 281 completed
Mon Jun 29 12:13:56 2020: BS 282 completed
Mon Jun 29 12:13:58 2020: BS 283 completed
Mon Jun 29 12:14:00 2020: BS 284 completed
Mon Jun 29 12:14:02 2020: BS 285 completed
Mon Jun 29 12:14:04 2020: BS 286 completed
Mon Jun 29 12:14:06 2020: BS 287 completed
Mon Jun 29 12:14:08 2020: BS 288 completed
Mon Jun 29 12:14:10 2020: BS 289 completed
Mon Jun 29 12:14:12 2020: BS 290 completed
Mon Jun 29 12:14:14 2020: BS 291 completed
Mon Jun 29 12:14:16 2020: BS 292 completed
Mon Jun 29 12:14:18 2020: BS 293 completed
Mon Jun 29 12:14:21 2020: BS 294 completed
Mon Jun 29 12:14:23 2020: BS 295 completed
Mon Jun 29 12:14:25 2020: BS 296 completed
Mon Jun 29 12:14:27 2020: BS 297 completed
Mon Jun 29 12:14:29 2020: BS 298 completed
Mon Jun 29 12:14:31 2020: BS 299 completed
Mon Jun 29 12:14:33 2020: BS 300 completed
Mon Jun 29 12:14:35 2020: BS 301 completed
Mon Jun 29 12:14:37 2020: BS 302 completed
Mon Jun 29 12:14:39 2020: BS 303 completed
Mon Jun 29 12:14:41 2020: BS 304 completed
Mon Jun 29 12:14:43 2020: BS 305 completed
Mon Jun 29 12:14:45 2020: BS 306 completed
Mon Jun 29 12:14:47 2020: BS 307 completed
Mon Jun 29 12:14:49 2020: BS 308 completed
Mon Jun 29 12:14:51 2020: BS 309 completed
Mon Jun 29 12:14:53 2020: BS 310 completed
Mon Jun 29 12:14:55 2020: BS 311 completed
Mon Jun 29 12:14:57 2020: BS 312 completed
Mon Jun 29 12:14:59 2020: BS 313 completed
Mon Jun 29 12:15:01 2020: BS 314 completed
Mon Jun 29 12:15:04 2020: BS 315 completed
Mon Jun 29 12:15:06 2020: BS 316 completed
Mon Jun 29 12:15:08 2020: BS 317 completed
Mon Jun 29 12:15:10 2020: BS 318 completed
Mon Jun 29 12:15:12 2020: BS 319 completed
Mon Jun 29 12:15:14 2020: BS 320 completed
Mon Jun 29 12:15:16 2020: BS 321 completed
Mon Jun 29 12:15:18 2020: BS 322 completed
Mon Jun 29 12:15:20 2020: BS 323 completed
Mon Jun 29 12:15:22 2020: BS 324 completed
Mon Jun 29 12:15:24 2020: BS 325 completed
Mon Jun 29 12:15:26 2020: BS 326 completed
Mon Jun 29 12:15:28 2020: BS 327 completed
Mon Jun 29 12:15:30 2020: BS 328 completed
Mon Jun 29 12:15:32 2020: BS 329 completed
Mon Jun 29 12:15:34 2020: BS 330 completed
Mon Jun 29 12:15:36 2020: BS 331 completed
Mon Jun 29 12:15:38 2020: BS 332 completed
Mon Jun 29 12:15:40 2020: BS 333 completed
Mon Jun 29 12:15:42 2020: BS 334 completed
Mon Jun 29 12:15:45 2020: BS 335 completed
Mon Jun 29 12:15:47 2020: BS 336 completed
Mon Jun 29 12:15:49 2020: BS 337 completed
Mon Jun 29 12:15:51 2020: BS 338 completed
Mon Jun 29 12:15:53 2020: BS 339 completed
Mon Jun 29 12:15:55 2020: BS 340 completed
Mon Jun 29 12:15:57 2020: BS 341 completed
Mon Jun 29 12:15:59 2020: BS 342 completed
Mon Jun 29 12:16:01 2020: BS 343 completed
Mon Jun 29 12:16:03 2020: BS 344 completed
Mon Jun 29 12:16:05 2020: BS 345 completed
Mon Jun 29 12:16:07 2020: BS 346 completed
Mon Jun 29 12:16:09 2020: BS 347 completed
Mon Jun 29 12:16:11 2020: BS 348 completed
Mon Jun 29 12:16:13 2020: BS 349 completed
Mon Jun 29 12:16:15 2020: BS 350 completed
Mon Jun 29 12:16:17 2020: BS 351 completed
Mon Jun 29 12:16:19 2020: BS 352 completed
Mon Jun 29 12:16:21 2020: BS 353 completed
Mon Jun 29 12:16:23 2020: BS 354 completed
Mon Jun 29 12:16:25 2020: BS 355 completed
Mon Jun 29 12:16:28 2020: BS 356 completed
Mon Jun 29 12:16:30 2020: BS 357 completed
Mon Jun 29 12:16:32 2020: BS 358 completed
Mon Jun 29 12:16:34 2020: BS 359 completed
Mon Jun 29 12:16:36 2020: BS 360 completed
Mon Jun 29 12:16:38 2020: BS 361 completed
Mon Jun 29 12:16:40 2020: BS 362 completed
Mon Jun 29 12:16:42 2020: BS 363 completed
Mon Jun 29 12:16:44 2020: BS 364 completed
Mon Jun 29 12:16:46 2020: BS 365 completed
Mon Jun 29 12:16:48 2020: BS 366 completed
Mon Jun 29 12:16:50 2020: BS 367 completed
Mon Jun 29 12:16:52 2020: BS 368 completed
Mon Jun 29 12:16:54 2020: BS 369 completed
Mon Jun 29 12:16:56 2020: BS 370 completed
Mon Jun 29 12:16:58 2020: BS 371 completed
Mon Jun 29 12:17:00 2020: BS 372 completed
Mon Jun 29 12:17:02 2020: BS 373 completed
Mon Jun 29 12:17:04 2020: BS 374 completed
Mon Jun 29 12:17:06 2020: BS 375 completed
Mon Jun 29 12:17:09 2020: BS 376 completed
Mon Jun 29 12:17:11 2020: BS 377 completed
Mon Jun 29 12:17:13 2020: BS 378 completed
Mon Jun 29 12:17:15 2020: BS 379 completed
Mon Jun 29 12:17:17 2020: BS 380 completed
Mon Jun 29 12:17:19 2020: BS 381 completed
Mon Jun 29 12:17:21 2020: BS 382 completed
Mon Jun 29 12:17:23 2020: BS 383 completed
Mon Jun 29 12:17:25 2020: BS 384 completed
Mon Jun 29 12:17:27 2020: BS 385 completed
Mon Jun 29 12:17:29 2020: BS 386 completed
Mon Jun 29 12:17:31 2020: BS 387 completed
Mon Jun 29 12:17:33 2020: BS 388 completed
Mon Jun 29 12:17:35 2020: BS 389 completed
Mon Jun 29 12:17:37 2020: BS 390 completed
Mon Jun 29 12:17:39 2020: BS 391 completed
Mon Jun 29 12:17:41 2020: BS 392 completed
Mon Jun 29 12:17:43 2020: BS 393 completed
Mon Jun 29 12:17:45 2020: BS 394 completed
Mon Jun 29 12:17:47 2020: BS 395 completed
Mon Jun 29 12:17:49 2020: BS 396 completed
Mon Jun 29 12:17:52 2020: BS 397 completed
Mon Jun 29 12:17:54 2020: BS 398 completed
Mon Jun 29 12:17:56 2020: BS 399 completed
Mon Jun 29 12:17:58 2020: BS 400 completed
Mon Jun 29 12:18:00 2020: BS 401 completed
Mon Jun 29 12:18:02 2020: BS 402 completed
Mon Jun 29 12:18:04 2020: BS 403 completed
Mon Jun 29 12:18:06 2020: BS 404 completed
Mon Jun 29 12:18:08 2020: BS 405 completed
Mon Jun 29 12:18:10 2020: BS 406 completed
Mon Jun 29 12:18:12 2020: BS 407 completed
Mon Jun 29 12:18:14 2020: BS 408 completed
Mon Jun 29 12:18:16 2020: BS 409 completed
Mon Jun 29 12:18:18 2020: BS 410 completed
Mon Jun 29 12:18:20 2020: BS 411 completed
Mon Jun 29 12:18:22 2020: BS 412 completed
Mon Jun 29 12:18:24 2020: BS 413 completed
Mon Jun 29 12:18:26 2020: BS 414 completed
Mon Jun 29 12:18:28 2020: BS 415 completed
Mon Jun 29 12:18:30 2020: BS 416 completed
Mon Jun 29 12:18:33 2020: BS 417 completed
Mon Jun 29 12:18:35 2020: BS 418 completed
Mon Jun 29 12:18:37 2020: BS 419 completed
Mon Jun 29 12:18:39 2020: BS 420 completed
Mon Jun 29 12:18:41 2020: BS 421 completed
Mon Jun 29 12:18:43 2020: BS 422 completed
Mon Jun 29 12:18:45 2020: BS 423 completed
Mon Jun 29 12:18:47 2020: BS 424 completed
Mon Jun 29 12:18:49 2020: BS 425 completed
Mon Jun 29 12:18:51 2020: BS 426 completed
Mon Jun 29 12:18:53 2020: BS 427 completed
Mon Jun 29 12:18:55 2020: BS 428 completed
Mon Jun 29 12:18:57 2020: BS 429 completed
Mon Jun 29 12:18:59 2020: BS 430 completed
Mon Jun 29 12:19:01 2020: BS 431 completed
Mon Jun 29 12:19:03 2020: BS 432 completed
Mon Jun 29 12:19:05 2020: BS 433 completed
Mon Jun 29 12:19:07 2020: BS 434 completed
Mon Jun 29 12:19:09 2020: BS 435 completed
Mon Jun 29 12:19:11 2020: BS 436 completed
Mon Jun 29 12:19:13 2020: BS 437 completed
Mon Jun 29 12:19:16 2020: BS 438 completed
Mon Jun 29 12:19:18 2020: BS 439 completed
Mon Jun 29 12:19:20 2020: BS 440 completed
Mon Jun 29 12:19:22 2020: BS 441 completed
Mon Jun 29 12:19:24 2020: BS 442 completed
Mon Jun 29 12:19:26 2020: BS 443 completed
Mon Jun 29 12:19:28 2020: BS 444 completed
Mon Jun 29 12:19:30 2020: BS 445 completed
Mon Jun 29 12:19:32 2020: BS 446 completed
Mon Jun 29 12:19:34 2020: BS 447 completed
Mon Jun 29 12:19:36 2020: BS 448 completed
Mon Jun 29 12:19:38 2020: BS 449 completed
Mon Jun 29 12:19:40 2020: BS 450 completed
Mon Jun 29 12:19:42 2020: BS 451 completed
Mon Jun 29 12:19:44 2020: BS 452 completed
Mon Jun 29 12:19:46 2020: BS 453 completed
Mon Jun 29 12:19:48 2020: BS 454 completed
Mon Jun 29 12:19:50 2020: BS 455 completed
Mon Jun 29 12:19:52 2020: BS 456 completed
Mon Jun 29 12:19:54 2020: BS 457 completed
Mon Jun 29 12:19:56 2020: BS 458 completed
Mon Jun 29 12:19:59 2020: BS 459 completed
Mon Jun 29 12:20:01 2020: BS 460 completed
Mon Jun 29 12:20:03 2020: BS 461 completed
Mon Jun 29 12:20:05 2020: BS 462 completed
Mon Jun 29 12:20:07 2020: BS 463 completed
Mon Jun 29 12:20:09 2020: BS 464 completed
Mon Jun 29 12:20:11 2020: BS 465 completed
Mon Jun 29 12:20:13 2020: BS 466 completed
Mon Jun 29 12:20:15 2020: BS 467 completed
Mon Jun 29 12:20:17 2020: BS 468 completed
Mon Jun 29 12:20:19 2020: BS 469 completed
Mon Jun 29 12:20:21 2020: BS 470 completed
Mon Jun 29 12:20:23 2020: BS 471 completed
Mon Jun 29 12:20:25 2020: BS 472 completed
Mon Jun 29 12:20:27 2020: BS 473 completed
Mon Jun 29 12:20:29 2020: BS 474 completed
Mon Jun 29 12:20:31 2020: BS 475 completed
Mon Jun 29 12:20:33 2020: BS 476 completed
Mon Jun 29 12:20:35 2020: BS 477 completed
Mon Jun 29 12:20:37 2020: BS 478 completed
Mon Jun 29 12:20:40 2020: BS 479 completed
Mon Jun 29 12:20:42 2020: BS 480 completed
Mon Jun 29 12:20:44 2020: BS 481 completed
Mon Jun 29 12:20:46 2020: BS 482 completed
Mon Jun 29 12:20:48 2020: BS 483 completed
Mon Jun 29 12:20:50 2020: BS 484 completed
Mon Jun 29 12:20:52 2020: BS 485 completed
Mon Jun 29 12:20:54 2020: BS 486 completed
Mon Jun 29 12:20:56 2020: BS 487 completed
Mon Jun 29 12:20:58 2020: BS 488 completed
Mon Jun 29 12:21:00 2020: BS 489 completed
Mon Jun 29 12:21:02 2020: BS 490 completed
Mon Jun 29 12:21:04 2020: BS 491 completed
Mon Jun 29 12:21:06 2020: BS 492 completed
Mon Jun 29 12:21:08 2020: BS 493 completed
Mon Jun 29 12:21:10 2020: BS 494 completed
Mon Jun 29 12:21:12 2020: BS 495 completed
Mon Jun 29 12:21:14 2020: BS 496 completed
Mon Jun 29 12:21:16 2020: BS 497 completed
Mon Jun 29 12:21:18 2020: BS 498 completed
Mon Jun 29 12:21:20 2020: BS 499 completed
Mon Jun 29 12:21:23 2020: BS 500 completed
Mon Jun 29 12:21:25 2020: BS 501 completed
Mon Jun 29 12:21:27 2020: BS 502 completed
Mon Jun 29 12:21:29 2020: BS 503 completed
Mon Jun 29 12:21:31 2020: BS 504 completed
Mon Jun 29 12:21:33 2020: BS 505 completed
Mon Jun 29 12:21:35 2020: BS 506 completed
Mon Jun 29 12:21:37 2020: BS 507 completed
Mon Jun 29 12:21:39 2020: BS 508 completed
Mon Jun 29 12:21:41 2020: BS 509 completed
Mon Jun 29 12:21:43 2020: BS 510 completed
Mon Jun 29 12:21:45 2020: BS 511 completed
Mon Jun 29 12:21:47 2020: BS 512 completed
Mon Jun 29 12:21:49 2020: BS 513 completed
Mon Jun 29 12:21:51 2020: BS 514 completed
Mon Jun 29 12:21:53 2020: BS 515 completed
Mon Jun 29 12:21:55 2020: BS 516 completed
Mon Jun 29 12:21:57 2020: BS 517 completed
Mon Jun 29 12:21:59 2020: BS 518 completed
Mon Jun 29 12:22:01 2020: BS 519 completed
Mon Jun 29 12:22:04 2020: BS 520 completed
Mon Jun 29 12:22:06 2020: BS 521 completed
Mon Jun 29 12:22:08 2020: BS 522 completed
Mon Jun 29 12:22:10 2020: BS 523 completed
Mon Jun 29 12:22:12 2020: BS 524 completed
Mon Jun 29 12:22:14 2020: BS 525 completed
Mon Jun 29 12:22:16 2020: BS 526 completed
Mon Jun 29 12:22:18 2020: BS 527 completed
Mon Jun 29 12:22:20 2020: BS 528 completed
Mon Jun 29 12:22:22 2020: BS 529 completed
Mon Jun 29 12:22:24 2020: BS 530 completed
Mon Jun 29 12:22:26 2020: BS 531 completed
Mon Jun 29 12:22:28 2020: BS 532 completed
Mon Jun 29 12:22:30 2020: BS 533 completed
Mon Jun 29 12:22:32 2020: BS 534 completed
Mon Jun 29 12:22:34 2020: BS 535 completed
Mon Jun 29 12:22:36 2020: BS 536 completed
Mon Jun 29 12:22:38 2020: BS 537 completed
Mon Jun 29 12:22:40 2020: BS 538 completed
Mon Jun 29 12:22:42 2020: BS 539 completed
Mon Jun 29 12:22:44 2020: BS 540 completed
Mon Jun 29 12:22:47 2020: BS 541 completed
Mon Jun 29 12:22:49 2020: BS 542 completed
Mon Jun 29 12:22:51 2020: BS 543 completed
Mon Jun 29 12:22:53 2020: BS 544 completed
Mon Jun 29 12:22:55 2020: BS 545 completed
Mon Jun 29 12:22:57 2020: BS 546 completed
Mon Jun 29 12:22:59 2020: BS 547 completed
Mon Jun 29 12:23:01 2020: BS 548 completed
Mon Jun 29 12:23:03 2020: BS 549 completed
Mon Jun 29 12:23:05 2020: BS 550 completed
Mon Jun 29 12:23:07 2020: BS 551 completed
Mon Jun 29 12:23:09 2020: BS 552 completed
Mon Jun 29 12:23:11 2020: BS 553 completed
Mon Jun 29 12:23:13 2020: BS 554 completed
Mon Jun 29 12:23:15 2020: BS 555 completed
Mon Jun 29 12:23:17 2020: BS 556 completed
Mon Jun 29 12:23:19 2020: BS 557 completed
Mon Jun 29 12:23:21 2020: BS 558 completed
Mon Jun 29 12:23:23 2020: BS 559 completed
Mon Jun 29 12:23:25 2020: BS 560 completed
Mon Jun 29 12:23:28 2020: BS 561 completed
Mon Jun 29 12:23:30 2020: BS 562 completed
Mon Jun 29 12:23:32 2020: BS 563 completed
Mon Jun 29 12:23:34 2020: BS 564 completed
Mon Jun 29 12:23:36 2020: BS 565 completed
Mon Jun 29 12:23:38 2020: BS 566 completed
Mon Jun 29 12:23:40 2020: BS 567 completed
Mon Jun 29 12:23:42 2020: BS 568 completed
Mon Jun 29 12:23:44 2020: BS 569 completed
Mon Jun 29 12:23:46 2020: BS 570 completed
Mon Jun 29 12:23:48 2020: BS 571 completed
Mon Jun 29 12:23:50 2020: BS 572 completed
Mon Jun 29 12:23:52 2020: BS 573 completed
Mon Jun 29 12:23:54 2020: BS 574 completed
Mon Jun 29 12:23:56 2020: BS 575 completed
Mon Jun 29 12:23:58 2020: BS 576 completed
Mon Jun 29 12:24:00 2020: BS 577 completed
Mon Jun 29 12:24:02 2020: BS 578 completed
Mon Jun 29 12:24:04 2020: BS 579 completed
Mon Jun 29 12:24:06 2020: BS 580 completed
Mon Jun 29 12:24:08 2020: BS 581 completed
Mon Jun 29 12:24:11 2020: BS 582 completed
Mon Jun 29 12:24:13 2020: BS 583 completed
Mon Jun 29 12:24:15 2020: BS 584 completed
Mon Jun 29 12:24:17 2020: BS 585 completed
Mon Jun 29 12:24:19 2020: BS 586 completed
Mon Jun 29 12:24:21 2020: BS 587 completed
Mon Jun 29 12:24:23 2020: BS 588 completed
Mon Jun 29 12:24:25 2020: BS 589 completed
Mon Jun 29 12:24:27 2020: BS 590 completed
Mon Jun 29 12:24:29 2020: BS 591 completed
Mon Jun 29 12:24:31 2020: BS 592 completed
Mon Jun 29 12:24:33 2020: BS 593 completed
Mon Jun 29 12:24:35 2020: BS 594 completed
Mon Jun 29 12:24:37 2020: BS 595 completed
Mon Jun 29 12:24:39 2020: BS 596 completed
Mon Jun 29 12:24:41 2020: BS 597 completed
Mon Jun 29 12:24:43 2020: BS 598 completed
Mon Jun 29 12:24:45 2020: BS 599 completed
Mon Jun 29 12:24:47 2020: BS 600 completed
Mon Jun 29 12:24:49 2020: BS 601 completed
Mon Jun 29 12:24:51 2020: BS 602 completed
Mon Jun 29 12:24:54 2020: BS 603 completed
Mon Jun 29 12:24:56 2020: BS 604 completed
Mon Jun 29 12:24:58 2020: BS 605 completed
Mon Jun 29 12:25:00 2020: BS 606 completed
Mon Jun 29 12:25:02 2020: BS 607 completed
Mon Jun 29 12:25:04 2020: BS 608 completed
Mon Jun 29 12:25:06 2020: BS 609 completed
Mon Jun 29 12:25:08 2020: BS 610 completed
Mon Jun 29 12:25:10 2020: BS 611 completed
Mon Jun 29 12:25:12 2020: BS 612 completed
Mon Jun 29 12:25:14 2020: BS 613 completed
Mon Jun 29 12:25:16 2020: BS 614 completed
Mon Jun 29 12:25:18 2020: BS 615 completed
Mon Jun 29 12:25:20 2020: BS 616 completed
Mon Jun 29 12:25:22 2020: BS 617 completed
Mon Jun 29 12:25:24 2020: BS 618 completed
Mon Jun 29 12:25:26 2020: BS 619 completed
Mon Jun 29 12:25:28 2020: BS 620 completed
Mon Jun 29 12:25:30 2020: BS 621 completed
Mon Jun 29 12:25:32 2020: BS 622 completed
Mon Jun 29 12:25:35 2020: BS 623 completed
Mon Jun 29 12:25:37 2020: BS 624 completed
Mon Jun 29 12:25:39 2020: BS 625 completed
Mon Jun 29 12:25:41 2020: BS 626 completed
Mon Jun 29 12:25:43 2020: BS 627 completed
Mon Jun 29 12:25:45 2020: BS 628 completed
Mon Jun 29 12:25:47 2020: BS 629 completed
Mon Jun 29 12:25:49 2020: BS 630 completed
Mon Jun 29 12:25:51 2020: BS 631 completed
Mon Jun 29 12:25:53 2020: BS 632 completed
Mon Jun 29 12:25:55 2020: BS 633 completed
Mon Jun 29 12:25:57 2020: BS 634 completed
Mon Jun 29 12:25:59 2020: BS 635 completed
Mon Jun 29 12:26:01 2020: BS 636 completed
Mon Jun 29 12:26:03 2020: BS 637 completed
Mon Jun 29 12:26:05 2020: BS 638 completed
Mon Jun 29 12:26:07 2020: BS 639 completed
Mon Jun 29 12:26:09 2020: BS 640 completed
Mon Jun 29 12:26:11 2020: BS 641 completed
Mon Jun 29 12:26:13 2020: BS 642 completed
Mon Jun 29 12:26:15 2020: BS 643 completed
Mon Jun 29 12:26:18 2020: BS 644 completed
Mon Jun 29 12:26:20 2020: BS 645 completed
Mon Jun 29 12:26:22 2020: BS 646 completed
Mon Jun 29 12:26:24 2020: BS 647 completed
Mon Jun 29 12:26:26 2020: BS 648 completed
Mon Jun 29 12:26:28 2020: BS 649 completed
Mon Jun 29 12:26:30 2020: BS 650 completed
Mon Jun 29 12:26:32 2020: BS 651 completed
Mon Jun 29 12:26:34 2020: BS 652 completed
Mon Jun 29 12:26:36 2020: BS 653 completed
Mon Jun 29 12:26:38 2020: BS 654 completed
Mon Jun 29 12:26:40 2020: BS 655 completed
Mon Jun 29 12:26:42 2020: BS 656 completed
Mon Jun 29 12:26:44 2020: BS 657 completed
Mon Jun 29 12:26:46 2020: BS 658 completed
Mon Jun 29 12:26:48 2020: BS 659 completed
Mon Jun 29 12:26:50 2020: BS 660 completed
Mon Jun 29 12:26:52 2020: BS 661 completed
Mon Jun 29 12:26:54 2020: BS 662 completed
Mon Jun 29 12:26:56 2020: BS 663 completed
Mon Jun 29 12:26:59 2020: BS 664 completed
Mon Jun 29 12:27:01 2020: BS 665 completed
Mon Jun 29 12:27:03 2020: BS 666 completed
Mon Jun 29 12:27:05 2020: BS 667 completed
Mon Jun 29 12:27:07 2020: BS 668 completed
Mon Jun 29 12:27:09 2020: BS 669 completed
Mon Jun 29 12:27:11 2020: BS 670 completed
Mon Jun 29 12:27:13 2020: BS 671 completed
Mon Jun 29 12:27:15 2020: BS 672 completed
Mon Jun 29 12:27:17 2020: BS 673 completed
Mon Jun 29 12:27:19 2020: BS 674 completed
Mon Jun 29 12:27:21 2020: BS 675 completed
Mon Jun 29 12:27:23 2020: BS 676 completed
Mon Jun 29 12:27:25 2020: BS 677 completed
Mon Jun 29 12:27:27 2020: BS 678 completed
Mon Jun 29 12:27:29 2020: BS 679 completed
Mon Jun 29 12:27:31 2020: BS 680 completed
Mon Jun 29 12:27:33 2020: BS 681 completed
Mon Jun 29 12:27:35 2020: BS 682 completed
Mon Jun 29 12:27:37 2020: BS 683 completed
Mon Jun 29 12:27:39 2020: BS 684 completed
Mon Jun 29 12:27:42 2020: BS 685 completed
Mon Jun 29 12:27:44 2020: BS 686 completed
Mon Jun 29 12:27:46 2020: BS 687 completed
Mon Jun 29 12:27:48 2020: BS 688 completed
Mon Jun 29 12:27:50 2020: BS 689 completed
Mon Jun 29 12:27:52 2020: BS 690 completed
Mon Jun 29 12:27:54 2020: BS 691 completed
Mon Jun 29 12:27:56 2020: BS 692 completed
Mon Jun 29 12:27:58 2020: BS 693 completed
Mon Jun 29 12:28:00 2020: BS 694 completed
Mon Jun 29 12:28:02 2020: BS 695 completed
Mon Jun 29 12:28:04 2020: BS 696 completed
Mon Jun 29 12:28:06 2020: BS 697 completed
Mon Jun 29 12:28:08 2020: BS 698 completed
Mon Jun 29 12:28:10 2020: BS 699 completed
Mon Jun 29 12:28:12 2020: BS 700 completed
Mon Jun 29 12:28:14 2020: BS 701 completed
Mon Jun 29 12:28:16 2020: BS 702 completed
Mon Jun 29 12:28:18 2020: BS 703 completed
Mon Jun 29 12:28:20 2020: BS 704 completed
Mon Jun 29 12:28:23 2020: BS 705 completed
Mon Jun 29 12:28:25 2020: BS 706 completed
Mon Jun 29 12:28:27 2020: BS 707 completed
Mon Jun 29 12:28:29 2020: BS 708 completed
Mon Jun 29 12:28:31 2020: BS 709 completed
Mon Jun 29 12:28:33 2020: BS 710 completed
Mon Jun 29 12:28:35 2020: BS 711 completed
Mon Jun 29 12:28:37 2020: BS 712 completed
Mon Jun 29 12:28:39 2020: BS 713 completed
Mon Jun 29 12:28:41 2020: BS 714 completed
Mon Jun 29 12:28:43 2020: BS 715 completed
Mon Jun 29 12:28:45 2020: BS 716 completed
Mon Jun 29 12:28:47 2020: BS 717 completed
Mon Jun 29 12:28:49 2020: BS 718 completed
Mon Jun 29 12:28:51 2020: BS 719 completed
Mon Jun 29 12:28:53 2020: BS 720 completed
Mon Jun 29 12:28:55 2020: BS 721 completed
Mon Jun 29 12:28:57 2020: BS 722 completed
Mon Jun 29 12:28:59 2020: BS 723 completed
Mon Jun 29 12:29:01 2020: BS 724 completed
Mon Jun 29 12:29:03 2020: BS 725 completed
Mon Jun 29 12:29:06 2020: BS 726 completed
Mon Jun 29 12:29:08 2020: BS 727 completed
Mon Jun 29 12:29:10 2020: BS 728 completed
Mon Jun 29 12:29:12 2020: BS 729 completed
Mon Jun 29 12:29:14 2020: BS 730 completed
Mon Jun 29 12:29:16 2020: BS 731 completed
Mon Jun 29 12:29:18 2020: BS 732 completed
Mon Jun 29 12:29:20 2020: BS 733 completed
Mon Jun 29 12:29:22 2020: BS 734 completed
Mon Jun 29 12:29:24 2020: BS 735 completed
Mon Jun 29 12:29:26 2020: BS 736 completed
Mon Jun 29 12:29:28 2020: BS 737 completed
Mon Jun 29 12:29:30 2020: BS 738 completed
Mon Jun 29 12:29:32 2020: BS 739 completed
Mon Jun 29 12:29:34 2020: BS 740 completed
Mon Jun 29 12:29:36 2020: BS 741 completed
Mon Jun 29 12:29:38 2020: BS 742 completed
Mon Jun 29 12:29:40 2020: BS 743 completed
Mon Jun 29 12:29:42 2020: BS 744 completed
Mon Jun 29 12:29:44 2020: BS 745 completed
Mon Jun 29 12:29:47 2020: BS 746 completed
Mon Jun 29 12:29:49 2020: BS 747 completed
Mon Jun 29 12:29:51 2020: BS 748 completed
Mon Jun 29 12:29:53 2020: BS 749 completed
Mon Jun 29 12:29:55 2020: BS 750 completed
Mon Jun 29 12:29:57 2020: BS 751 completed
Mon Jun 29 12:29:59 2020: BS 752 completed
Mon Jun 29 12:30:01 2020: BS 753 completed
Mon Jun 29 12:30:03 2020: BS 754 completed
Mon Jun 29 12:30:05 2020: BS 755 completed
Mon Jun 29 12:30:07 2020: BS 756 completed
Mon Jun 29 12:30:09 2020: BS 757 completed
Mon Jun 29 12:30:11 2020: BS 758 completed
Mon Jun 29 12:30:13 2020: BS 759 completed
Mon Jun 29 12:30:15 2020: BS 760 completed
Mon Jun 29 12:30:17 2020: BS 761 completed
Mon Jun 29 12:30:19 2020: BS 762 completed
Mon Jun 29 12:30:21 2020: BS 763 completed
Mon Jun 29 12:30:23 2020: BS 764 completed
Mon Jun 29 12:30:25 2020: BS 765 completed
Mon Jun 29 12:30:27 2020: BS 766 completed
Mon Jun 29 12:30:30 2020: BS 767 completed
Mon Jun 29 12:30:32 2020: BS 768 completed
Mon Jun 29 12:30:34 2020: BS 769 completed
Mon Jun 29 12:30:36 2020: BS 770 completed
Mon Jun 29 12:30:38 2020: BS 771 completed
Mon Jun 29 12:30:40 2020: BS 772 completed
Mon Jun 29 12:30:42 2020: BS 773 completed
Mon Jun 29 12:30:44 2020: BS 774 completed
Mon Jun 29 12:30:46 2020: BS 775 completed
Mon Jun 29 12:30:48 2020: BS 776 completed
Mon Jun 29 12:30:50 2020: BS 777 completed
Mon Jun 29 12:30:52 2020: BS 778 completed
Mon Jun 29 12:30:54 2020: BS 779 completed
Mon Jun 29 12:30:56 2020: BS 780 completed
Mon Jun 29 12:30:58 2020: BS 781 completed
Mon Jun 29 12:31:00 2020: BS 782 completed
Mon Jun 29 12:31:02 2020: BS 783 completed
Mon Jun 29 12:31:04 2020: BS 784 completed
Mon Jun 29 12:31:06 2020: BS 785 completed
Mon Jun 29 12:31:08 2020: BS 786 completed
Mon Jun 29 12:31:10 2020: BS 787 completed
Mon Jun 29 12:31:13 2020: BS 788 completed
Mon Jun 29 12:31:15 2020: BS 789 completed
Mon Jun 29 12:31:17 2020: BS 790 completed
Mon Jun 29 12:31:19 2020: BS 791 completed
Mon Jun 29 12:31:21 2020: BS 792 completed
Mon Jun 29 12:31:23 2020: BS 793 completed
Mon Jun 29 12:31:25 2020: BS 794 completed
Mon Jun 29 12:31:27 2020: BS 795 completed
Mon Jun 29 12:31:29 2020: BS 796 completed
Mon Jun 29 12:31:31 2020: BS 797 completed
Mon Jun 29 12:31:33 2020: BS 798 completed
Mon Jun 29 12:31:35 2020: BS 799 completed
Mon Jun 29 12:31:37 2020: BS 800 completed
Mon Jun 29 12:31:39 2020: BS 801 completed
Mon Jun 29 12:31:41 2020: BS 802 completed
Mon Jun 29 12:31:43 2020: BS 803 completed
Mon Jun 29 12:31:45 2020: BS 804 completed
Mon Jun 29 12:31:47 2020: BS 805 completed
Mon Jun 29 12:31:49 2020: BS 806 completed
Mon Jun 29 12:31:51 2020: BS 807 completed
Mon Jun 29 12:31:54 2020: BS 808 completed
Mon Jun 29 12:31:56 2020: BS 809 completed
Mon Jun 29 12:31:58 2020: BS 810 completed
Mon Jun 29 12:32:00 2020: BS 811 completed
Mon Jun 29 12:32:02 2020: BS 812 completed
Mon Jun 29 12:32:04 2020: BS 813 completed
Mon Jun 29 12:32:06 2020: BS 814 completed
Mon Jun 29 12:32:08 2020: BS 815 completed
Mon Jun 29 12:32:10 2020: BS 816 completed
Mon Jun 29 12:32:12 2020: BS 817 completed
Mon Jun 29 12:32:14 2020: BS 818 completed
Mon Jun 29 12:32:16 2020: BS 819 completed
Mon Jun 29 12:32:18 2020: BS 820 completed
Mon Jun 29 12:32:20 2020: BS 821 completed
Mon Jun 29 12:32:22 2020: BS 822 completed
Mon Jun 29 12:32:24 2020: BS 823 completed
Mon Jun 29 12:32:26 2020: BS 824 completed
Mon Jun 29 12:32:28 2020: BS 825 completed
Mon Jun 29 12:32:30 2020: BS 826 completed
Mon Jun 29 12:32:32 2020: BS 827 completed
Mon Jun 29 12:32:34 2020: BS 828 completed
Mon Jun 29 12:32:37 2020: BS 829 completed
Mon Jun 29 12:32:39 2020: BS 830 completed
Mon Jun 29 12:32:41 2020: BS 831 completed
Mon Jun 29 12:32:43 2020: BS 832 completed
Mon Jun 29 12:32:45 2020: BS 833 completed
Mon Jun 29 12:32:47 2020: BS 834 completed
Mon Jun 29 12:32:49 2020: BS 835 completed
Mon Jun 29 12:32:51 2020: BS 836 completed
Mon Jun 29 12:32:53 2020: BS 837 completed
Mon Jun 29 12:32:55 2020: BS 838 completed
Mon Jun 29 12:32:57 2020: BS 839 completed
Mon Jun 29 12:32:59 2020: BS 840 completed
Mon Jun 29 12:33:01 2020: BS 841 completed
Mon Jun 29 12:33:03 2020: BS 842 completed
Mon Jun 29 12:33:05 2020: BS 843 completed
Mon Jun 29 12:33:07 2020: BS 844 completed
Mon Jun 29 12:33:09 2020: BS 845 completed
Mon Jun 29 12:33:11 2020: BS 846 completed
Mon Jun 29 12:33:13 2020: BS 847 completed
Mon Jun 29 12:33:15 2020: BS 848 completed
Mon Jun 29 12:33:18 2020: BS 849 completed
Mon Jun 29 12:33:20 2020: BS 850 completed
Mon Jun 29 12:33:22 2020: BS 851 completed
Mon Jun 29 12:33:24 2020: BS 852 completed
Mon Jun 29 12:33:26 2020: BS 853 completed
Mon Jun 29 12:33:28 2020: BS 854 completed
Mon Jun 29 12:33:30 2020: BS 855 completed
Mon Jun 29 12:33:32 2020: BS 856 completed
Mon Jun 29 12:33:34 2020: BS 857 completed
Mon Jun 29 12:33:36 2020: BS 858 completed
Mon Jun 29 12:33:38 2020: BS 859 completed
Mon Jun 29 12:33:40 2020: BS 860 completed
Mon Jun 29 12:33:42 2020: BS 861 completed
Mon Jun 29 12:33:44 2020: BS 862 completed
Mon Jun 29 12:33:46 2020: BS 863 completed
Mon Jun 29 12:33:48 2020: BS 864 completed
Mon Jun 29 12:33:50 2020: BS 865 completed
Mon Jun 29 12:33:52 2020: BS 866 completed
Mon Jun 29 12:33:54 2020: BS 867 completed
Mon Jun 29 12:33:56 2020: BS 868 completed
Mon Jun 29 12:33:58 2020: BS 869 completed
Mon Jun 29 12:34:01 2020: BS 870 completed
Mon Jun 29 12:34:03 2020: BS 871 completed
Mon Jun 29 12:34:05 2020: BS 872 completed
Mon Jun 29 12:34:07 2020: BS 873 completed
Mon Jun 29 12:34:09 2020: BS 874 completed
Mon Jun 29 12:34:11 2020: BS 875 completed
Mon Jun 29 12:34:13 2020: BS 876 completed
Mon Jun 29 12:34:15 2020: BS 877 completed
Mon Jun 29 12:34:17 2020: BS 878 completed
Mon Jun 29 12:34:19 2020: BS 879 completed
Mon Jun 29 12:34:21 2020: BS 880 completed
Mon Jun 29 12:34:23 2020: BS 881 completed
Mon Jun 29 12:34:25 2020: BS 882 completed
Mon Jun 29 12:34:27 2020: BS 883 completed
Mon Jun 29 12:34:29 2020: BS 884 completed
Mon Jun 29 12:34:31 2020: BS 885 completed
Mon Jun 29 12:34:33 2020: BS 886 completed
Mon Jun 29 12:34:35 2020: BS 887 completed
Mon Jun 29 12:34:37 2020: BS 888 completed
Mon Jun 29 12:34:39 2020: BS 889 completed
Mon Jun 29 12:34:42 2020: BS 890 completed
Mon Jun 29 12:34:44 2020: BS 891 completed
Mon Jun 29 12:34:46 2020: BS 892 completed
Mon Jun 29 12:34:48 2020: BS 893 completed
Mon Jun 29 12:34:50 2020: BS 894 completed
Mon Jun 29 12:34:52 2020: BS 895 completed
Mon Jun 29 12:34:54 2020: BS 896 completed
Mon Jun 29 12:34:56 2020: BS 897 completed
Mon Jun 29 12:34:58 2020: BS 898 completed
Mon Jun 29 12:35:00 2020: BS 899 completed
Mon Jun 29 12:35:02 2020: BS 900 completed
Mon Jun 29 12:35:04 2020: BS 901 completed
Mon Jun 29 12:35:06 2020: BS 902 completed
Mon Jun 29 12:35:08 2020: BS 903 completed
Mon Jun 29 12:35:10 2020: BS 904 completed
Mon Jun 29 12:35:12 2020: BS 905 completed
Mon Jun 29 12:35:14 2020: BS 906 completed
Mon Jun 29 12:35:16 2020: BS 907 completed
Mon Jun 29 12:35:18 2020: BS 908 completed
Mon Jun 29 12:35:20 2020: BS 909 completed
Mon Jun 29 12:35:22 2020: BS 910 completed
Mon Jun 29 12:35:25 2020: BS 911 completed
Mon Jun 29 12:35:27 2020: BS 912 completed
Mon Jun 29 12:35:29 2020: BS 913 completed
Mon Jun 29 12:35:31 2020: BS 914 completed
Mon Jun 29 12:35:33 2020: BS 915 completed
Mon Jun 29 12:35:35 2020: BS 916 completed
Mon Jun 29 12:35:37 2020: BS 917 completed
Mon Jun 29 12:35:39 2020: BS 918 completed
Mon Jun 29 12:35:41 2020: BS 919 completed
Mon Jun 29 12:35:43 2020: BS 920 completed
Mon Jun 29 12:35:45 2020: BS 921 completed
Mon Jun 29 12:35:47 2020: BS 922 completed
Mon Jun 29 12:35:49 2020: BS 923 completed
Mon Jun 29 12:35:51 2020: BS 924 completed
Mon Jun 29 12:35:53 2020: BS 925 completed
Mon Jun 29 12:35:55 2020: BS 926 completed
Mon Jun 29 12:35:57 2020: BS 927 completed
Mon Jun 29 12:35:59 2020: BS 928 completed
Mon Jun 29 12:36:01 2020: BS 929 completed
Mon Jun 29 12:36:03 2020: BS 930 completed
Mon Jun 29 12:36:05 2020: BS 931 completed
Mon Jun 29 12:36:08 2020: BS 932 completed
Mon Jun 29 12:36:10 2020: BS 933 completed
Mon Jun 29 12:36:12 2020: BS 934 completed
Mon Jun 29 12:36:14 2020: BS 935 completed
Mon Jun 29 12:36:16 2020: BS 936 completed
Mon Jun 29 12:36:18 2020: BS 937 completed
Mon Jun 29 12:36:20 2020: BS 938 completed
Mon Jun 29 12:36:22 2020: BS 939 completed
Mon Jun 29 12:36:24 2020: BS 940 completed
Mon Jun 29 12:36:26 2020: BS 941 completed
Mon Jun 29 12:36:28 2020: BS 942 completed
Mon Jun 29 12:36:30 2020: BS 943 completed
Mon Jun 29 12:36:32 2020: BS 944 completed
Mon Jun 29 12:36:34 2020: BS 945 completed
Mon Jun 29 12:36:36 2020: BS 946 completed
Mon Jun 29 12:36:38 2020: BS 947 completed
Mon Jun 29 12:36:40 2020: BS 948 completed
Mon Jun 29 12:36:42 2020: BS 949 completed
Mon Jun 29 12:36:44 2020: BS 950 completed
Mon Jun 29 12:36:46 2020: BS 951 completed
Mon Jun 29 12:36:49 2020: BS 952 completed
Mon Jun 29 12:36:51 2020: BS 953 completed
Mon Jun 29 12:36:53 2020: BS 954 completed
Mon Jun 29 12:36:55 2020: BS 955 completed
Mon Jun 29 12:36:57 2020: BS 956 completed
Mon Jun 29 12:36:59 2020: BS 957 completed
Mon Jun 29 12:37:01 2020: BS 958 completed
Mon Jun 29 12:37:03 2020: BS 959 completed
Mon Jun 29 12:37:05 2020: BS 960 completed
Mon Jun 29 12:37:07 2020: BS 961 completed
Mon Jun 29 12:37:09 2020: BS 962 completed
Mon Jun 29 12:37:11 2020: BS 963 completed
Mon Jun 29 12:37:13 2020: BS 964 completed
Mon Jun 29 12:37:15 2020: BS 965 completed
Mon Jun 29 12:37:17 2020: BS 966 completed
Mon Jun 29 12:37:19 2020: BS 967 completed
Mon Jun 29 12:37:21 2020: BS 968 completed
Mon Jun 29 12:37:23 2020: BS 969 completed
Mon Jun 29 12:37:25 2020: BS 970 completed
Mon Jun 29 12:37:27 2020: BS 971 completed
Mon Jun 29 12:37:29 2020: BS 972 completed
Mon Jun 29 12:37:32 2020: BS 973 completed
Mon Jun 29 12:37:34 2020: BS 974 completed
Mon Jun 29 12:37:36 2020: BS 975 completed
Mon Jun 29 12:37:38 2020: BS 976 completed
Mon Jun 29 12:37:40 2020: BS 977 completed
Mon Jun 29 12:37:42 2020: BS 978 completed
Mon Jun 29 12:37:44 2020: BS 979 completed
Mon Jun 29 12:37:46 2020: BS 980 completed
Mon Jun 29 12:37:48 2020: BS 981 completed
Mon Jun 29 12:37:50 2020: BS 982 completed
Mon Jun 29 12:37:52 2020: BS 983 completed
Mon Jun 29 12:37:54 2020: BS 984 completed
Mon Jun 29 12:37:56 2020: BS 985 completed
Mon Jun 29 12:37:58 2020: BS 986 completed
Mon Jun 29 12:38:00 2020: BS 987 completed
Mon Jun 29 12:38:02 2020: BS 988 completed
Mon Jun 29 12:38:04 2020: BS 989 completed
Mon Jun 29 12:38:06 2020: BS 990 completed
Mon Jun 29 12:38:08 2020: BS 991 completed
Mon Jun 29 12:38:10 2020: BS 992 completed
Mon Jun 29 12:38:13 2020: BS 993 completed
Mon Jun 29 12:38:15 2020: BS 994 completed
Mon Jun 29 12:38:17 2020: BS 995 completed
Mon Jun 29 12:38:19 2020: BS 996 completed
Mon Jun 29 12:38:21 2020: BS 997 completed
Mon Jun 29 12:38:23 2020: BS 998 completed
Mon Jun 29 12:38:25 2020: BS 999 completed
Mon Jun 29 12:38:27 2020: BS 1000 completed
Mon Jun 29 12:38:29 2020: BS 1001 completed
Mon Jun 29 12:38:31 2020: BS 1002 completed
Mon Jun 29 12:38:33 2020: BS 1003 completed
Mon Jun 29 12:38:35 2020: BS 1004 completed
Mon Jun 29 12:38:37 2020: BS 1005 completed
Mon Jun 29 12:38:39 2020: BS 1006 completed
Mon Jun 29 12:38:41 2020: BS 1007 completed
Mon Jun 29 12:38:43 2020: BS 1008 completed
Mon Jun 29 12:38:45 2020: BS 1009 completed
Mon Jun 29 12:38:47 2020: BS 1010 completed
Mon Jun 29 12:38:49 2020: BS 1011 completed
Mon Jun 29 12:38:51 2020: BS 1012 completed
Mon Jun 29 12:38:53 2020: BS 1013 completed
Mon Jun 29 12:38:56 2020: BS 1014 completed
Mon Jun 29 12:38:58 2020: BS 1015 completed
Mon Jun 29 12:39:00 2020: BS 1016 completed
Mon Jun 29 12:39:02 2020: BS 1017 completed
Mon Jun 29 12:39:04 2020: BS 1018 completed
Mon Jun 29 12:39:06 2020: BS 1019 completed
Mon Jun 29 12:39:08 2020: BS 1020 completed
Mon Jun 29 12:39:10 2020: BS 1021 completed
Mon Jun 29 12:39:12 2020: BS 1022 completed
Mon Jun 29 12:39:14 2020: BS 1023 completed
Mon Jun 29 12:39:16 2020: BS 1024 completed
Mon Jun 29 12:39:18 2020: BS 1025 completed
Mon Jun 29 12:39:20 2020: BS 1026 completed
Mon Jun 29 12:39:22 2020: BS 1027 completed
Mon Jun 29 12:39:24 2020: BS 1028 completed
Mon Jun 29 12:39:26 2020: BS 1029 completed
Mon Jun 29 12:39:28 2020: BS 1030 completed
Mon Jun 29 12:39:30 2020: BS 1031 completed
Mon Jun 29 12:39:32 2020: BS 1032 completed
Mon Jun 29 12:39:34 2020: BS 1033 completed
Mon Jun 29 12:39:37 2020: BS 1034 completed
Mon Jun 29 12:39:39 2020: BS 1035 completed
Mon Jun 29 12:39:41 2020: BS 1036 completed
Mon Jun 29 12:39:43 2020: BS 1037 completed
Mon Jun 29 12:39:45 2020: BS 1038 completed
Mon Jun 29 12:39:47 2020: BS 1039 completed
Mon Jun 29 12:39:49 2020: BS 1040 completed
Mon Jun 29 12:39:51 2020: BS 1041 completed
Mon Jun 29 12:39:53 2020: BS 1042 completed
Mon Jun 29 12:39:55 2020: BS 1043 completed
Mon Jun 29 12:39:57 2020: BS 1044 completed
Mon Jun 29 12:39:59 2020: BS 1045 completed
Mon Jun 29 12:40:01 2020: BS 1046 completed
Mon Jun 29 12:40:03 2020: BS 1047 completed
Mon Jun 29 12:40:05 2020: BS 1048 completed
Mon Jun 29 12:40:07 2020: BS 1049 completed
Mon Jun 29 12:40:09 2020: BS 1050 completed
Mon Jun 29 12:40:11 2020: BS 1051 completed
Mon Jun 29 12:40:13 2020: BS 1052 completed
Mon Jun 29 12:40:15 2020: BS 1053 completed
Mon Jun 29 12:40:17 2020: BS 1054 completed
Mon Jun 29 12:40:20 2020: BS 1055 completed
Mon Jun 29 12:40:22 2020: BS 1056 completed
Mon Jun 29 12:40:24 2020: BS 1057 completed
Mon Jun 29 12:40:26 2020: BS 1058 completed
Mon Jun 29 12:40:28 2020: BS 1059 completed
Mon Jun 29 12:40:30 2020: BS 1060 completed
Mon Jun 29 12:40:32 2020: BS 1061 completed
Mon Jun 29 12:40:34 2020: BS 1062 completed
Mon Jun 29 12:40:36 2020: BS 1063 completed
Mon Jun 29 12:40:38 2020: BS 1064 completed
Mon Jun 29 12:40:40 2020: BS 1065 completed
Mon Jun 29 12:40:42 2020: BS 1066 completed
Mon Jun 29 12:40:44 2020: BS 1067 completed
Mon Jun 29 12:40:46 2020: BS 1068 completed
Mon Jun 29 12:40:48 2020: BS 1069 completed
Mon Jun 29 12:40:50 2020: BS 1070 completed
Mon Jun 29 12:40:52 2020: BS 1071 completed
Mon Jun 29 12:40:54 2020: BS 1072 completed
Mon Jun 29 12:40:56 2020: BS 1073 completed
Mon Jun 29 12:40:58 2020: BS 1074 completed
Mon Jun 29 12:41:00 2020: BS 1075 completed
Mon Jun 29 12:41:03 2020: BS 1076 completed
Mon Jun 29 12:41:05 2020: BS 1077 completed
Mon Jun 29 12:41:07 2020: BS 1078 completed
Mon Jun 29 12:41:09 2020: BS 1079 completed
Mon Jun 29 12:41:11 2020: BS 1080 completed
Mon Jun 29 12:41:13 2020: BS 1081 completed
Mon Jun 29 12:41:15 2020: BS 1082 completed
Mon Jun 29 12:41:17 2020: BS 1083 completed
Mon Jun 29 12:41:19 2020: BS 1084 completed
Mon Jun 29 12:41:21 2020: BS 1085 completed
Mon Jun 29 12:41:23 2020: BS 1086 completed
Mon Jun 29 12:41:25 2020: BS 1087 completed
Mon Jun 29 12:41:27 2020: BS 1088 completed
Mon Jun 29 12:41:29 2020: BS 1089 completed
Mon Jun 29 12:41:31 2020: BS 1090 completed
Mon Jun 29 12:41:33 2020: BS 1091 completed
Mon Jun 29 12:41:35 2020: BS 1092 completed
Mon Jun 29 12:41:37 2020: BS 1093 completed
Mon Jun 29 12:41:39 2020: BS 1094 completed
Mon Jun 29 12:41:41 2020: BS 1095 completed
Mon Jun 29 12:41:44 2020: BS 1096 completed
Mon Jun 29 12:41:46 2020: BS 1097 completed
Mon Jun 29 12:41:48 2020: BS 1098 completed
Mon Jun 29 12:41:50 2020: BS 1099 completed
Mon Jun 29 12:41:52 2020: BS 1100 completed
Mon Jun 29 12:41:54 2020: BS 1101 completed
Mon Jun 29 12:41:56 2020: BS 1102 completed
Mon Jun 29 12:41:58 2020: BS 1103 completed
Mon Jun 29 12:42:00 2020: BS 1104 completed
Mon Jun 29 12:42:02 2020: BS 1105 completed
Mon Jun 29 12:42:04 2020: BS 1106 completed
Mon Jun 29 12:42:06 2020: BS 1107 completed
Mon Jun 29 12:42:08 2020: BS 1108 completed
Mon Jun 29 12:42:10 2020: BS 1109 completed
Mon Jun 29 12:42:12 2020: BS 1110 completed
Mon Jun 29 12:42:14 2020: BS 1111 completed
Mon Jun 29 12:42:16 2020: BS 1112 completed
Mon Jun 29 12:42:18 2020: BS 1113 completed
Mon Jun 29 12:42:20 2020: BS 1114 completed
Mon Jun 29 12:42:22 2020: BS 1115 completed
Mon Jun 29 12:42:24 2020: BS 1116 completed
Mon Jun 29 12:42:27 2020: BS 1117 completed
Mon Jun 29 12:42:29 2020: BS 1118 completed
Mon Jun 29 12:42:31 2020: BS 1119 completed
Mon Jun 29 12:42:33 2020: BS 1120 completed
Mon Jun 29 12:42:35 2020: BS 1121 completed
Mon Jun 29 12:42:37 2020: BS 1122 completed
Mon Jun 29 12:42:39 2020: BS 1123 completed
Mon Jun 29 12:42:41 2020: BS 1124 completed
Mon Jun 29 12:42:43 2020: BS 1125 completed
Mon Jun 29 12:42:45 2020: BS 1126 completed
Mon Jun 29 12:42:47 2020: BS 1127 completed
Mon Jun 29 12:42:49 2020: BS 1128 completed
Mon Jun 29 12:42:51 2020: BS 1129 completed
Mon Jun 29 12:42:53 2020: BS 1130 completed
Mon Jun 29 12:42:55 2020: BS 1131 completed
Mon Jun 29 12:42:57 2020: BS 1132 completed
Mon Jun 29 12:42:59 2020: BS 1133 completed
Mon Jun 29 12:43:01 2020: BS 1134 completed
Mon Jun 29 12:43:03 2020: BS 1135 completed
Mon Jun 29 12:43:05 2020: BS 1136 completed
Mon Jun 29 12:43:08 2020: BS 1137 completed
Mon Jun 29 12:43:10 2020: BS 1138 completed
Mon Jun 29 12:43:12 2020: BS 1139 completed
Mon Jun 29 12:43:14 2020: BS 1140 completed
Mon Jun 29 12:43:16 2020: BS 1141 completed
Mon Jun 29 12:43:18 2020: BS 1142 completed
Mon Jun 29 12:43:20 2020: BS 1143 completed
Mon Jun 29 12:43:22 2020: BS 1144 completed
Mon Jun 29 12:43:24 2020: BS 1145 completed
Mon Jun 29 12:43:26 2020: BS 1146 completed
Mon Jun 29 12:43:28 2020: BS 1147 completed
Mon Jun 29 12:43:30 2020: BS 1148 completed
Mon Jun 29 12:43:32 2020: BS 1149 completed
Mon Jun 29 12:43:34 2020: BS 1150 completed
Mon Jun 29 12:43:36 2020: BS 1151 completed
Mon Jun 29 12:43:38 2020: BS 1152 completed
Mon Jun 29 12:43:40 2020: BS 1153 completed
Mon Jun 29 12:43:42 2020: BS 1154 completed
Mon Jun 29 12:43:44 2020: BS 1155 completed
Mon Jun 29 12:43:46 2020: BS 1156 completed
Mon Jun 29 12:43:48 2020: BS 1157 completed
Mon Jun 29 12:43:51 2020: BS 1158 completed
Mon Jun 29 12:43:53 2020: BS 1159 completed
Mon Jun 29 12:43:55 2020: BS 1160 completed
Mon Jun 29 12:43:57 2020: BS 1161 completed
Mon Jun 29 12:43:59 2020: BS 1162 completed
Mon Jun 29 12:44:01 2020: BS 1163 completed
Mon Jun 29 12:44:03 2020: BS 1164 completed
Mon Jun 29 12:44:05 2020: BS 1165 completed
Mon Jun 29 12:44:07 2020: BS 1166 completed
Mon Jun 29 12:44:09 2020: BS 1167 completed
Mon Jun 29 12:44:11 2020: BS 1168 completed
Mon Jun 29 12:44:13 2020: BS 1169 completed
Mon Jun 29 12:44:15 2020: BS 1170 completed
Mon Jun 29 12:44:17 2020: BS 1171 completed
Mon Jun 29 12:44:19 2020: BS 1172 completed
Mon Jun 29 12:44:21 2020: BS 1173 completed
Mon Jun 29 12:44:23 2020: BS 1174 completed
Mon Jun 29 12:44:25 2020: BS 1175 completed
Mon Jun 29 12:44:27 2020: BS 1176 completed
Mon Jun 29 12:44:29 2020: BS 1177 completed
Mon Jun 29 12:44:32 2020: BS 1178 completed
Mon Jun 29 12:44:34 2020: BS 1179 completed
Mon Jun 29 12:44:36 2020: BS 1180 completed
Mon Jun 29 12:44:38 2020: BS 1181 completed
Mon Jun 29 12:44:40 2020: BS 1182 completed
Mon Jun 29 12:44:42 2020: BS 1183 completed
Mon Jun 29 12:44:44 2020: BS 1184 completed
Mon Jun 29 12:44:46 2020: BS 1185 completed
Mon Jun 29 12:44:48 2020: BS 1186 completed
Mon Jun 29 12:44:50 2020: BS 1187 completed
Mon Jun 29 12:44:52 2020: BS 1188 completed
Mon Jun 29 12:44:54 2020: BS 1189 completed
Mon Jun 29 12:44:56 2020: BS 1190 completed
Mon Jun 29 12:44:58 2020: BS 1191 completed
Mon Jun 29 12:45:00 2020: BS 1192 completed
Mon Jun 29 12:45:02 2020: BS 1193 completed
Mon Jun 29 12:45:04 2020: BS 1194 completed
Mon Jun 29 12:45:06 2020: BS 1195 completed
Mon Jun 29 12:45:08 2020: BS 1196 completed
Mon Jun 29 12:45:10 2020: BS 1197 completed
Mon Jun 29 12:45:12 2020: BS 1198 completed
Mon Jun 29 12:45:15 2020: BS 1199 completed
Mon Jun 29 12:45:17 2020: BS 1200 completed
Mon Jun 29 12:45:19 2020: BS 1201 completed
Mon Jun 29 12:45:21 2020: BS 1202 completed
Mon Jun 29 12:45:23 2020: BS 1203 completed
Mon Jun 29 12:45:25 2020: BS 1204 completed
Mon Jun 29 12:45:27 2020: BS 1205 completed
Mon Jun 29 12:45:29 2020: BS 1206 completed
Mon Jun 29 12:45:31 2020: BS 1207 completed
Mon Jun 29 12:45:33 2020: BS 1208 completed
Mon Jun 29 12:45:35 2020: BS 1209 completed
Mon Jun 29 12:45:37 2020: BS 1210 completed
Mon Jun 29 12:45:39 2020: BS 1211 completed
Mon Jun 29 12:45:41 2020: BS 1212 completed
Mon Jun 29 12:45:43 2020: BS 1213 completed
Mon Jun 29 12:45:45 2020: BS 1214 completed
Mon Jun 29 12:45:47 2020: BS 1215 completed
Mon Jun 29 12:45:49 2020: BS 1216 completed
Mon Jun 29 12:45:51 2020: BS 1217 completed
Mon Jun 29 12:45:53 2020: BS 1218 completed
Mon Jun 29 12:45:55 2020: BS 1219 completed
Mon Jun 29 12:45:58 2020: BS 1220 completed
Mon Jun 29 12:46:00 2020: BS 1221 completed
Mon Jun 29 12:46:02 2020: BS 1222 completed
Mon Jun 29 12:46:04 2020: BS 1223 completed
Mon Jun 29 12:46:06 2020: BS 1224 completed
Mon Jun 29 12:46:08 2020: BS 1225 completed
Mon Jun 29 12:46:10 2020: BS 1226 completed
Mon Jun 29 12:46:12 2020: BS 1227 completed
Mon Jun 29 12:46:14 2020: BS 1228 completed
Mon Jun 29 12:46:16 2020: BS 1229 completed
Mon Jun 29 12:46:18 2020: BS 1230 completed
Mon Jun 29 12:46:20 2020: BS 1231 completed
Mon Jun 29 12:46:22 2020: BS 1232 completed
Mon Jun 29 12:46:24 2020: BS 1233 completed
Mon Jun 29 12:46:26 2020: BS 1234 completed
Mon Jun 29 12:46:28 2020: BS 1235 completed
Mon Jun 29 12:46:30 2020: BS 1236 completed
Mon Jun 29 12:46:32 2020: BS 1237 completed
Mon Jun 29 12:46:34 2020: BS 1238 completed
Mon Jun 29 12:46:36 2020: BS 1239 completed
Mon Jun 29 12:46:39 2020: BS 1240 completed
Mon Jun 29 12:46:41 2020: BS 1241 completed
Mon Jun 29 12:46:43 2020: BS 1242 completed
Mon Jun 29 12:46:45 2020: BS 1243 completed
Mon Jun 29 12:46:47 2020: BS 1244 completed
Mon Jun 29 12:46:49 2020: BS 1245 completed
Mon Jun 29 12:46:51 2020: BS 1246 completed
Mon Jun 29 12:46:53 2020: BS 1247 completed
Mon Jun 29 12:46:55 2020: BS 1248 completed
Mon Jun 29 12:46:57 2020: BS 1249 completed
Mon Jun 29 12:46:59 2020: BS 1250 completed
Mon Jun 29 12:47:01 2020: BS 1251 completed
Mon Jun 29 12:47:03 2020: BS 1252 completed
Mon Jun 29 12:47:05 2020: BS 1253 completed
Mon Jun 29 12:47:07 2020: BS 1254 completed
Mon Jun 29 12:47:09 2020: BS 1255 completed
Mon Jun 29 12:47:11 2020: BS 1256 completed
Mon Jun 29 12:47:13 2020: BS 1257 completed
Mon Jun 29 12:47:15 2020: BS 1258 completed
Mon Jun 29 12:47:17 2020: BS 1259 completed
Mon Jun 29 12:47:19 2020: BS 1260 completed
Mon Jun 29 12:47:22 2020: BS 1261 completed
Mon Jun 29 12:47:24 2020: BS 1262 completed
Mon Jun 29 12:47:26 2020: BS 1263 completed
Mon Jun 29 12:47:28 2020: BS 1264 completed
Mon Jun 29 12:47:30 2020: BS 1265 completed
Mon Jun 29 12:47:32 2020: BS 1266 completed
Mon Jun 29 12:47:34 2020: BS 1267 completed
Mon Jun 29 12:47:36 2020: BS 1268 completed
Mon Jun 29 12:47:38 2020: BS 1269 completed
Mon Jun 29 12:47:40 2020: BS 1270 completed
Mon Jun 29 12:47:42 2020: BS 1271 completed
Mon Jun 29 12:47:44 2020: BS 1272 completed
Mon Jun 29 12:47:46 2020: BS 1273 completed
Mon Jun 29 12:47:48 2020: BS 1274 completed
Mon Jun 29 12:47:50 2020: BS 1275 completed
Mon Jun 29 12:47:52 2020: BS 1276 completed
Mon Jun 29 12:47:54 2020: BS 1277 completed
Mon Jun 29 12:47:56 2020: BS 1278 completed
Mon Jun 29 12:47:58 2020: BS 1279 completed
Mon Jun 29 12:48:00 2020: BS 1280 completed
Mon Jun 29 12:48:03 2020: BS 1281 completed
Mon Jun 29 12:48:05 2020: BS 1282 completed
Mon Jun 29 12:48:07 2020: BS 1283 completed
Mon Jun 29 12:48:09 2020: BS 1284 completed
Mon Jun 29 12:48:11 2020: BS 1285 completed
Mon Jun 29 12:48:13 2020: BS 1286 completed
Mon Jun 29 12:48:15 2020: BS 1287 completed
Mon Jun 29 12:48:17 2020: BS 1288 completed
Mon Jun 29 12:48:19 2020: BS 1289 completed
Mon Jun 29 12:48:21 2020: BS 1290 completed
Mon Jun 29 12:48:23 2020: BS 1291 completed
Mon Jun 29 12:48:25 2020: BS 1292 completed
Mon Jun 29 12:48:27 2020: BS 1293 completed
Mon Jun 29 12:48:29 2020: BS 1294 completed
Mon Jun 29 12:48:31 2020: BS 1295 completed
Mon Jun 29 12:48:33 2020: BS 1296 completed
Mon Jun 29 12:48:35 2020: BS 1297 completed
Mon Jun 29 12:48:37 2020: BS 1298 completed
Mon Jun 29 12:48:39 2020: BS 1299 completed
Mon Jun 29 12:48:41 2020: BS 1300 completed
Mon Jun 29 12:48:43 2020: BS 1301 completed
Mon Jun 29 12:48:46 2020: BS 1302 completed
Mon Jun 29 12:48:48 2020: BS 1303 completed
Mon Jun 29 12:48:50 2020: BS 1304 completed
Mon Jun 29 12:48:52 2020: BS 1305 completed
Mon Jun 29 12:48:54 2020: BS 1306 completed
Mon Jun 29 12:48:56 2020: BS 1307 completed
Mon Jun 29 12:48:58 2020: BS 1308 completed
Mon Jun 29 12:49:00 2020: BS 1309 completed
Mon Jun 29 12:49:02 2020: BS 1310 completed
Mon Jun 29 12:49:04 2020: BS 1311 completed
Mon Jun 29 12:49:06 2020: BS 1312 completed
Mon Jun 29 12:49:08 2020: BS 1313 completed
Mon Jun 29 12:49:10 2020: BS 1314 completed
Mon Jun 29 12:49:12 2020: BS 1315 completed
Mon Jun 29 12:49:14 2020: BS 1316 completed
Mon Jun 29 12:49:16 2020: BS 1317 completed
Mon Jun 29 12:49:18 2020: BS 1318 completed
Mon Jun 29 12:49:20 2020: BS 1319 completed
Mon Jun 29 12:49:22 2020: BS 1320 completed
Mon Jun 29 12:49:24 2020: BS 1321 completed
Mon Jun 29 12:49:27 2020: BS 1322 completed
Mon Jun 29 12:49:29 2020: BS 1323 completed
Mon Jun 29 12:49:31 2020: BS 1324 completed
Mon Jun 29 12:49:33 2020: BS 1325 completed
Mon Jun 29 12:49:35 2020: BS 1326 completed
Mon Jun 29 12:49:37 2020: BS 1327 completed
Mon Jun 29 12:49:39 2020: BS 1328 completed
Mon Jun 29 12:49:41 2020: BS 1329 completed
Mon Jun 29 12:49:43 2020: BS 1330 completed
Mon Jun 29 12:49:45 2020: BS 1331 completed
Mon Jun 29 12:49:47 2020: BS 1332 completed
Mon Jun 29 12:49:49 2020: BS 1333 completed
Mon Jun 29 12:49:51 2020: BS 1334 completed
Mon Jun 29 12:49:53 2020: BS 1335 completed
Mon Jun 29 12:49:55 2020: BS 1336 completed
Mon Jun 29 12:49:57 2020: BS 1337 completed
Mon Jun 29 12:49:59 2020: BS 1338 completed
Mon Jun 29 12:50:01 2020: BS 1339 completed
Mon Jun 29 12:50:03 2020: BS 1340 completed
Mon Jun 29 12:50:05 2020: BS 1341 completed
Mon Jun 29 12:50:07 2020: BS 1342 completed
Mon Jun 29 12:50:10 2020: BS 1343 completed
Mon Jun 29 12:50:12 2020: BS 1344 completed
Mon Jun 29 12:50:14 2020: BS 1345 completed
Mon Jun 29 12:50:16 2020: BS 1346 completed
Mon Jun 29 12:50:18 2020: BS 1347 completed
Mon Jun 29 12:50:20 2020: BS 1348 completed
Mon Jun 29 12:50:22 2020: BS 1349 completed
Mon Jun 29 12:50:24 2020: BS 1350 completed
Mon Jun 29 12:50:26 2020: BS 1351 completed
Mon Jun 29 12:50:28 2020: BS 1352 completed
Mon Jun 29 12:50:30 2020: BS 1353 completed
Mon Jun 29 12:50:32 2020: BS 1354 completed
Mon Jun 29 12:50:34 2020: BS 1355 completed
Mon Jun 29 12:50:36 2020: BS 1356 completed
Mon Jun 29 12:50:38 2020: BS 1357 completed
Mon Jun 29 12:50:40 2020: BS 1358 completed
Mon Jun 29 12:50:42 2020: BS 1359 completed
Mon Jun 29 12:50:44 2020: BS 1360 completed
Mon Jun 29 12:50:46 2020: BS 1361 completed
Mon Jun 29 12:50:48 2020: BS 1362 completed
Mon Jun 29 12:50:50 2020: BS 1363 completed
Mon Jun 29 12:50:53 2020: BS 1364 completed
Mon Jun 29 12:50:55 2020: BS 1365 completed
Mon Jun 29 12:50:57 2020: BS 1366 completed
Mon Jun 29 12:50:59 2020: BS 1367 completed
Mon Jun 29 12:51:01 2020: BS 1368 completed
Mon Jun 29 12:51:03 2020: BS 1369 completed
Mon Jun 29 12:51:05 2020: BS 1370 completed
Mon Jun 29 12:51:07 2020: BS 1371 completed
Mon Jun 29 12:51:09 2020: BS 1372 completed
Mon Jun 29 12:51:11 2020: BS 1373 completed
Mon Jun 29 12:51:13 2020: BS 1374 completed
Mon Jun 29 12:51:15 2020: BS 1375 completed
Mon Jun 29 12:51:17 2020: BS 1376 completed
Mon Jun 29 12:51:19 2020: BS 1377 completed
Mon Jun 29 12:51:21 2020: BS 1378 completed
Mon Jun 29 12:51:23 2020: BS 1379 completed
Mon Jun 29 12:51:25 2020: BS 1380 completed
Mon Jun 29 12:51:27 2020: BS 1381 completed
Mon Jun 29 12:51:29 2020: BS 1382 completed
Mon Jun 29 12:51:31 2020: BS 1383 completed
Mon Jun 29 12:51:34 2020: BS 1384 completed
Mon Jun 29 12:51:36 2020: BS 1385 completed
Mon Jun 29 12:51:38 2020: BS 1386 completed
Mon Jun 29 12:51:40 2020: BS 1387 completed
Mon Jun 29 12:51:42 2020: BS 1388 completed
Mon Jun 29 12:51:44 2020: BS 1389 completed
Mon Jun 29 12:51:46 2020: BS 1390 completed
Mon Jun 29 12:51:48 2020: BS 1391 completed
Mon Jun 29 12:51:50 2020: BS 1392 completed
Mon Jun 29 12:51:52 2020: BS 1393 completed
Mon Jun 29 12:51:54 2020: BS 1394 completed
Mon Jun 29 12:51:56 2020: BS 1395 completed
Mon Jun 29 12:51:58 2020: BS 1396 completed
Mon Jun 29 12:52:00 2020: BS 1397 completed
Mon Jun 29 12:52:02 2020: BS 1398 completed
Mon Jun 29 12:52:04 2020: BS 1399 completed
Mon Jun 29 12:52:06 2020: BS 1400 completed
Mon Jun 29 12:52:08 2020: BS 1401 completed
Mon Jun 29 12:52:10 2020: BS 1402 completed
Mon Jun 29 12:52:12 2020: BS 1403 completed
Mon Jun 29 12:52:14 2020: BS 1404 completed
Mon Jun 29 12:52:17 2020: BS 1405 completed
Mon Jun 29 12:52:19 2020: BS 1406 completed
Mon Jun 29 12:52:21 2020: BS 1407 completed
Mon Jun 29 12:52:23 2020: BS 1408 completed
Mon Jun 29 12:52:25 2020: BS 1409 completed
Mon Jun 29 12:52:27 2020: BS 1410 completed
Mon Jun 29 12:52:29 2020: BS 1411 completed
Mon Jun 29 12:52:31 2020: BS 1412 completed
Mon Jun 29 12:52:33 2020: BS 1413 completed
Mon Jun 29 12:52:35 2020: BS 1414 completed
Mon Jun 29 12:52:37 2020: BS 1415 completed
Mon Jun 29 12:52:39 2020: BS 1416 completed
Mon Jun 29 12:52:41 2020: BS 1417 completed
Mon Jun 29 12:52:43 2020: BS 1418 completed
Mon Jun 29 12:52:45 2020: BS 1419 completed
Mon Jun 29 12:52:47 2020: BS 1420 completed
Mon Jun 29 12:52:49 2020: BS 1421 completed
Mon Jun 29 12:52:51 2020: BS 1422 completed
Mon Jun 29 12:52:53 2020: BS 1423 completed
Mon Jun 29 12:52:55 2020: BS 1424 completed
Mon Jun 29 12:52:58 2020: BS 1425 completed
Mon Jun 29 12:53:00 2020: BS 1426 completed
Mon Jun 29 12:53:02 2020: BS 1427 completed
Mon Jun 29 12:53:04 2020: BS 1428 completed
Mon Jun 29 12:53:06 2020: BS 1429 completed
Mon Jun 29 12:53:08 2020: BS 1430 completed
Mon Jun 29 12:53:10 2020: BS 1431 completed
Mon Jun 29 12:53:12 2020: BS 1432 completed
Mon Jun 29 12:53:14 2020: BS 1433 completed
Mon Jun 29 12:53:16 2020: BS 1434 completed
Mon Jun 29 12:53:18 2020: BS 1435 completed
Mon Jun 29 12:53:20 2020: BS 1436 completed
Mon Jun 29 12:53:22 2020: BS 1437 completed
Mon Jun 29 12:53:24 2020: BS 1438 completed
Mon Jun 29 12:53:26 2020: BS 1439 completed
Mon Jun 29 12:53:28 2020: BS 1440 completed
Mon Jun 29 12:53:30 2020: BS 1441 completed
Mon Jun 29 12:53:32 2020: BS 1442 completed
Mon Jun 29 12:53:34 2020: BS 1443 completed
Mon Jun 29 12:53:36 2020: BS 1444 completed
Mon Jun 29 12:53:38 2020: BS 1445 completed
Mon Jun 29 12:53:41 2020: BS 1446 completed
Mon Jun 29 12:53:43 2020: BS 1447 completed
Mon Jun 29 12:53:45 2020: BS 1448 completed
Mon Jun 29 12:53:47 2020: BS 1449 completed
Mon Jun 29 12:53:49 2020: BS 1450 completed
Mon Jun 29 12:53:51 2020: BS 1451 completed
Mon Jun 29 12:53:53 2020: BS 1452 completed
Mon Jun 29 12:53:55 2020: BS 1453 completed
Mon Jun 29 12:53:57 2020: BS 1454 completed
Mon Jun 29 12:53:59 2020: BS 1455 completed
Mon Jun 29 12:54:01 2020: BS 1456 completed
Mon Jun 29 12:54:03 2020: BS 1457 completed
Mon Jun 29 12:54:05 2020: BS 1458 completed
Mon Jun 29 12:54:07 2020: BS 1459 completed
Mon Jun 29 12:54:09 2020: BS 1460 completed
Mon Jun 29 12:54:11 2020: BS 1461 completed
Mon Jun 29 12:54:13 2020: BS 1462 completed
Mon Jun 29 12:54:15 2020: BS 1463 completed
Mon Jun 29 12:54:17 2020: BS 1464 completed
Mon Jun 29 12:54:19 2020: BS 1465 completed
Mon Jun 29 12:54:22 2020: BS 1466 completed
Mon Jun 29 12:54:24 2020: BS 1467 completed
Mon Jun 29 12:54:26 2020: BS 1468 completed
Mon Jun 29 12:54:28 2020: BS 1469 completed
Mon Jun 29 12:54:30 2020: BS 1470 completed
Mon Jun 29 12:54:32 2020: BS 1471 completed
Mon Jun 29 12:54:34 2020: BS 1472 completed
Mon Jun 29 12:54:36 2020: BS 1473 completed
Mon Jun 29 12:54:38 2020: BS 1474 completed
Mon Jun 29 12:54:40 2020: BS 1475 completed
Mon Jun 29 12:54:42 2020: BS 1476 completed
Mon Jun 29 12:54:44 2020: BS 1477 completed
Mon Jun 29 12:54:46 2020: BS 1478 completed
Mon Jun 29 12:54:48 2020: BS 1479 completed
Mon Jun 29 12:54:50 2020: BS 1480 completed
Mon Jun 29 12:54:52 2020: BS 1481 completed
Mon Jun 29 12:54:54 2020: BS 1482 completed
Mon Jun 29 12:54:56 2020: BS 1483 completed
Mon Jun 29 12:54:58 2020: BS 1484 completed
Mon Jun 29 12:55:00 2020: BS 1485 completed
Mon Jun 29 12:55:02 2020: BS 1486 completed
Mon Jun 29 12:55:05 2020: BS 1487 completed
Mon Jun 29 12:55:07 2020: BS 1488 completed
Mon Jun 29 12:55:09 2020: BS 1489 completed
Mon Jun 29 12:55:11 2020: BS 1490 completed
Mon Jun 29 12:55:13 2020: BS 1491 completed
Mon Jun 29 12:55:15 2020: BS 1492 completed
Mon Jun 29 12:55:17 2020: BS 1493 completed
Mon Jun 29 12:55:19 2020: BS 1494 completed
Mon Jun 29 12:55:21 2020: BS 1495 completed
Mon Jun 29 12:55:23 2020: BS 1496 completed
Mon Jun 29 12:55:25 2020: BS 1497 completed
Mon Jun 29 12:55:27 2020: BS 1498 completed
Mon Jun 29 12:55:29 2020: BS 1499 completed
Mon Jun 29 12:55:31 2020: BS 1500 completed
Mon Jun 29 12:55:33 2020: BS 1501 completed
Mon Jun 29 12:55:35 2020: BS 1502 completed
Mon Jun 29 12:55:37 2020: BS 1503 completed
Mon Jun 29 12:55:39 2020: BS 1504 completed
Mon Jun 29 12:55:41 2020: BS 1505 completed
Mon Jun 29 12:55:43 2020: BS 1506 completed
Mon Jun 29 12:55:46 2020: BS 1507 completed
Mon Jun 29 12:55:48 2020: BS 1508 completed
Mon Jun 29 12:55:50 2020: BS 1509 completed
Mon Jun 29 12:55:52 2020: BS 1510 completed
Mon Jun 29 12:55:54 2020: BS 1511 completed
Mon Jun 29 12:55:56 2020: BS 1512 completed
Mon Jun 29 12:55:58 2020: BS 1513 completed
Mon Jun 29 12:56:00 2020: BS 1514 completed
Mon Jun 29 12:56:02 2020: BS 1515 completed
Mon Jun 29 12:56:04 2020: BS 1516 completed
Mon Jun 29 12:56:06 2020: BS 1517 completed
Mon Jun 29 12:56:08 2020: BS 1518 completed
Mon Jun 29 12:56:10 2020: BS 1519 completed
Mon Jun 29 12:56:12 2020: BS 1520 completed
Mon Jun 29 12:56:14 2020: BS 1521 completed
Mon Jun 29 12:56:16 2020: BS 1522 completed
Mon Jun 29 12:56:18 2020: BS 1523 completed
Mon Jun 29 12:56:20 2020: BS 1524 completed
Mon Jun 29 12:56:22 2020: BS 1525 completed
Mon Jun 29 12:56:24 2020: BS 1526 completed
Mon Jun 29 12:56:26 2020: BS 1527 completed
Mon Jun 29 12:56:29 2020: BS 1528 completed
Mon Jun 29 12:56:31 2020: BS 1529 completed
Mon Jun 29 12:56:33 2020: BS 1530 completed
Mon Jun 29 12:56:35 2020: BS 1531 completed
Mon Jun 29 12:56:37 2020: BS 1532 completed
Mon Jun 29 12:56:39 2020: BS 1533 completed
Mon Jun 29 12:56:41 2020: BS 1534 completed
Mon Jun 29 12:56:43 2020: BS 1535 completed
Mon Jun 29 12:56:45 2020: BS 1536 completed
Mon Jun 29 12:56:47 2020: BS 1537 completed
Mon Jun 29 12:56:49 2020: BS 1538 completed
Mon Jun 29 12:56:51 2020: BS 1539 completed
Mon Jun 29 12:56:53 2020: BS 1540 completed
Mon Jun 29 12:56:55 2020: BS 1541 completed
Mon Jun 29 12:56:57 2020: BS 1542 completed
Mon Jun 29 12:56:59 2020: BS 1543 completed
Mon Jun 29 12:57:01 2020: BS 1544 completed
Mon Jun 29 12:57:03 2020: BS 1545 completed
Mon Jun 29 12:57:05 2020: BS 1546 completed
Mon Jun 29 12:57:07 2020: BS 1547 completed
Mon Jun 29 12:57:09 2020: BS 1548 completed
Mon Jun 29 12:57:12 2020: BS 1549 completed
Mon Jun 29 12:57:14 2020: BS 1550 completed
Mon Jun 29 12:57:16 2020: BS 1551 completed
Mon Jun 29 12:57:18 2020: BS 1552 completed
Mon Jun 29 12:57:20 2020: BS 1553 completed
Mon Jun 29 12:57:22 2020: BS 1554 completed
Mon Jun 29 12:57:24 2020: BS 1555 completed
Mon Jun 29 12:57:26 2020: BS 1556 completed
Mon Jun 29 12:57:28 2020: BS 1557 completed
Mon Jun 29 12:57:30 2020: BS 1558 completed
Mon Jun 29 12:57:32 2020: BS 1559 completed
Mon Jun 29 12:57:34 2020: BS 1560 completed
Mon Jun 29 12:57:36 2020: BS 1561 completed
Mon Jun 29 12:57:38 2020: BS 1562 completed
Mon Jun 29 12:57:40 2020: BS 1563 completed
Mon Jun 29 12:57:42 2020: BS 1564 completed
Mon Jun 29 12:57:44 2020: BS 1565 completed
Mon Jun 29 12:57:46 2020: BS 1566 completed
Mon Jun 29 12:57:48 2020: BS 1567 completed
Mon Jun 29 12:57:50 2020: BS 1568 completed
Mon Jun 29 12:57:53 2020: BS 1569 completed
Mon Jun 29 12:57:55 2020: BS 1570 completed
Mon Jun 29 12:57:57 2020: BS 1571 completed
Mon Jun 29 12:57:59 2020: BS 1572 completed
Mon Jun 29 12:58:01 2020: BS 1573 completed
Mon Jun 29 12:58:03 2020: BS 1574 completed
Mon Jun 29 12:58:05 2020: BS 1575 completed
Mon Jun 29 12:58:07 2020: BS 1576 completed
Mon Jun 29 12:58:09 2020: BS 1577 completed
Mon Jun 29 12:58:11 2020: BS 1578 completed
Mon Jun 29 12:58:13 2020: BS 1579 completed
Mon Jun 29 12:58:15 2020: BS 1580 completed
Mon Jun 29 12:58:17 2020: BS 1581 completed
Mon Jun 29 12:58:19 2020: BS 1582 completed
Mon Jun 29 12:58:21 2020: BS 1583 completed
Mon Jun 29 12:58:23 2020: BS 1584 completed
Mon Jun 29 12:58:25 2020: BS 1585 completed
Mon Jun 29 12:58:27 2020: BS 1586 completed
Mon Jun 29 12:58:29 2020: BS 1587 completed
Mon Jun 29 12:58:31 2020: BS 1588 completed
Mon Jun 29 12:58:33 2020: BS 1589 completed
Mon Jun 29 12:58:36 2020: BS 1590 completed
Mon Jun 29 12:58:38 2020: BS 1591 completed
Mon Jun 29 12:58:40 2020: BS 1592 completed
Mon Jun 29 12:58:42 2020: BS 1593 completed
Mon Jun 29 12:58:44 2020: BS 1594 completed
Mon Jun 29 12:58:46 2020: BS 1595 completed
Mon Jun 29 12:58:48 2020: BS 1596 completed
Mon Jun 29 12:58:50 2020: BS 1597 completed
Mon Jun 29 12:58:52 2020: BS 1598 completed
Mon Jun 29 12:58:54 2020: BS 1599 completed
Mon Jun 29 12:58:56 2020: BS 1600 completed
Mon Jun 29 12:58:58 2020: BS 1601 completed
Mon Jun 29 12:59:00 2020: BS 1602 completed
Mon Jun 29 12:59:02 2020: BS 1603 completed
Mon Jun 29 12:59:04 2020: BS 1604 completed
Mon Jun 29 12:59:06 2020: BS 1605 completed
Mon Jun 29 12:59:08 2020: BS 1606 completed
Mon Jun 29 12:59:10 2020: BS 1607 completed
Mon Jun 29 12:59:12 2020: BS 1608 completed
Mon Jun 29 12:59:14 2020: BS 1609 completed
Mon Jun 29 12:59:17 2020: BS 1610 completed
Mon Jun 29 12:59:19 2020: BS 1611 completed
Mon Jun 29 12:59:21 2020: BS 1612 completed
Mon Jun 29 12:59:23 2020: BS 1613 completed
Mon Jun 29 12:59:25 2020: BS 1614 completed
Mon Jun 29 12:59:27 2020: BS 1615 completed
Mon Jun 29 12:59:29 2020: BS 1616 completed
Mon Jun 29 12:59:31 2020: BS 1617 completed
Mon Jun 29 12:59:33 2020: BS 1618 completed
Mon Jun 29 12:59:35 2020: BS 1619 completed
Mon Jun 29 12:59:37 2020: BS 1620 completed
Mon Jun 29 12:59:39 2020: BS 1621 completed
Mon Jun 29 12:59:41 2020: BS 1622 completed
Mon Jun 29 12:59:43 2020: BS 1623 completed
Mon Jun 29 12:59:45 2020: BS 1624 completed
Mon Jun 29 12:59:47 2020: BS 1625 completed
Mon Jun 29 12:59:49 2020: BS 1626 completed
Mon Jun 29 12:59:51 2020: BS 1627 completed
Mon Jun 29 12:59:53 2020: BS 1628 completed
Mon Jun 29 12:59:55 2020: BS 1629 completed
Mon Jun 29 12:59:57 2020: BS 1630 completed
Mon Jun 29 13:00:00 2020: BS 1631 completed
Mon Jun 29 13:00:02 2020: BS 1632 completed
Mon Jun 29 13:00:04 2020: BS 1633 completed
Mon Jun 29 13:00:06 2020: BS 1634 completed
Mon Jun 29 13:00:08 2020: BS 1635 completed
Mon Jun 29 13:00:10 2020: BS 1636 completed
Mon Jun 29 13:00:12 2020: BS 1637 completed
Mon Jun 29 13:00:14 2020: BS 1638 completed
Mon Jun 29 13:00:16 2020: BS 1639 completed
Mon Jun 29 13:00:18 2020: BS 1640 completed
Mon Jun 29 13:00:20 2020: BS 1641 completed
Mon Jun 29 13:00:22 2020: BS 1642 completed
Mon Jun 29 13:00:24 2020: BS 1643 completed
Mon Jun 29 13:00:26 2020: BS 1644 completed
Mon Jun 29 13:00:28 2020: BS 1645 completed
Mon Jun 29 13:00:30 2020: BS 1646 completed
Mon Jun 29 13:00:32 2020: BS 1647 completed
Mon Jun 29 13:00:34 2020: BS 1648 completed
Mon Jun 29 13:00:36 2020: BS 1649 completed
Mon Jun 29 13:00:38 2020: BS 1650 completed
Mon Jun 29 13:00:41 2020: BS 1651 completed
Mon Jun 29 13:00:43 2020: BS 1652 completed
Mon Jun 29 13:00:45 2020: BS 1653 completed
Mon Jun 29 13:00:47 2020: BS 1654 completed
Mon Jun 29 13:00:49 2020: BS 1655 completed
Mon Jun 29 13:00:51 2020: BS 1656 completed
Mon Jun 29 13:00:53 2020: BS 1657 completed
Mon Jun 29 13:00:55 2020: BS 1658 completed
Mon Jun 29 13:00:57 2020: BS 1659 completed
Mon Jun 29 13:00:59 2020: BS 1660 completed
Mon Jun 29 13:01:01 2020: BS 1661 completed
Mon Jun 29 13:01:03 2020: BS 1662 completed
Mon Jun 29 13:01:05 2020: BS 1663 completed
Mon Jun 29 13:01:07 2020: BS 1664 completed
Mon Jun 29 13:01:09 2020: BS 1665 completed
Mon Jun 29 13:01:11 2020: BS 1666 completed
Mon Jun 29 13:01:13 2020: BS 1667 completed
Mon Jun 29 13:01:15 2020: BS 1668 completed
Mon Jun 29 13:01:17 2020: BS 1669 completed
Mon Jun 29 13:01:19 2020: BS 1670 completed
Mon Jun 29 13:01:21 2020: BS 1671 completed
Mon Jun 29 13:01:24 2020: BS 1672 completed
Mon Jun 29 13:01:26 2020: BS 1673 completed
Mon Jun 29 13:01:28 2020: BS 1674 completed
Mon Jun 29 13:01:30 2020: BS 1675 completed
Mon Jun 29 13:01:32 2020: BS 1676 completed
Mon Jun 29 13:01:34 2020: BS 1677 completed
Mon Jun 29 13:01:36 2020: BS 1678 completed
Mon Jun 29 13:01:38 2020: BS 1679 completed
Mon Jun 29 13:01:40 2020: BS 1680 completed
Mon Jun 29 13:01:42 2020: BS 1681 completed
Mon Jun 29 13:01:44 2020: BS 1682 completed
Mon Jun 29 13:01:46 2020: BS 1683 completed
Mon Jun 29 13:01:48 2020: BS 1684 completed
Mon Jun 29 13:01:50 2020: BS 1685 completed
Mon Jun 29 13:01:52 2020: BS 1686 completed
Mon Jun 29 13:01:54 2020: BS 1687 completed
Mon Jun 29 13:01:56 2020: BS 1688 completed
Mon Jun 29 13:01:58 2020: BS 1689 completed
Mon Jun 29 13:02:00 2020: BS 1690 completed
Mon Jun 29 13:02:02 2020: BS 1691 completed
Mon Jun 29 13:02:04 2020: BS 1692 completed
Mon Jun 29 13:02:07 2020: BS 1693 completed
Mon Jun 29 13:02:09 2020: BS 1694 completed
Mon Jun 29 13:02:11 2020: BS 1695 completed
Mon Jun 29 13:02:13 2020: BS 1696 completed
Mon Jun 29 13:02:15 2020: BS 1697 completed
Mon Jun 29 13:02:17 2020: BS 1698 completed
Mon Jun 29 13:02:19 2020: BS 1699 completed
Mon Jun 29 13:02:21 2020: BS 1700 completed
Mon Jun 29 13:02:23 2020: BS 1701 completed
Mon Jun 29 13:02:25 2020: BS 1702 completed
Mon Jun 29 13:02:27 2020: BS 1703 completed
Mon Jun 29 13:02:29 2020: BS 1704 completed
Mon Jun 29 13:02:31 2020: BS 1705 completed
Mon Jun 29 13:02:33 2020: BS 1706 completed
Mon Jun 29 13:02:35 2020: BS 1707 completed
Mon Jun 29 13:02:37 2020: BS 1708 completed
Mon Jun 29 13:02:39 2020: BS 1709 completed
Mon Jun 29 13:02:41 2020: BS 1710 completed
Mon Jun 29 13:02:43 2020: BS 1711 completed
Mon Jun 29 13:02:45 2020: BS 1712 completed
Mon Jun 29 13:02:48 2020: BS 1713 completed
Mon Jun 29 13:02:50 2020: BS 1714 completed
Mon Jun 29 13:02:52 2020: BS 1715 completed
Mon Jun 29 13:02:54 2020: BS 1716 completed
Mon Jun 29 13:02:56 2020: BS 1717 completed
Mon Jun 29 13:02:58 2020: BS 1718 completed
Mon Jun 29 13:03:00 2020: BS 1719 completed
Mon Jun 29 13:03:02 2020: BS 1720 completed
Mon Jun 29 13:03:04 2020: BS 1721 completed
Mon Jun 29 13:03:06 2020: BS 1722 completed
Mon Jun 29 13:03:08 2020: BS 1723 completed
Mon Jun 29 13:03:10 2020: BS 1724 completed
Mon Jun 29 13:03:12 2020: BS 1725 completed
Mon Jun 29 13:03:14 2020: BS 1726 completed
Mon Jun 29 13:03:16 2020: BS 1727 completed
Mon Jun 29 13:03:18 2020: BS 1728 completed
Mon Jun 29 13:03:20 2020: BS 1729 completed
Mon Jun 29 13:03:22 2020: BS 1730 completed
Mon Jun 29 13:03:24 2020: BS 1731 completed
Mon Jun 29 13:03:26 2020: BS 1732 completed
Mon Jun 29 13:03:28 2020: BS 1733 completed
Mon Jun 29 13:03:31 2020: BS 1734 completed
Mon Jun 29 13:03:33 2020: BS 1735 completed
Mon Jun 29 13:03:35 2020: BS 1736 completed
Mon Jun 29 13:03:37 2020: BS 1737 completed
Mon Jun 29 13:03:39 2020: BS 1738 completed
Mon Jun 29 13:03:41 2020: BS 1739 completed
Mon Jun 29 13:03:43 2020: BS 1740 completed
Mon Jun 29 13:03:45 2020: BS 1741 completed
Mon Jun 29 13:03:47 2020: BS 1742 completed
Mon Jun 29 13:03:49 2020: BS 1743 completed
Mon Jun 29 13:03:51 2020: BS 1744 completed
Mon Jun 29 13:03:53 2020: BS 1745 completed
Mon Jun 29 13:03:55 2020: BS 1746 completed
Mon Jun 29 13:03:57 2020: BS 1747 completed
Mon Jun 29 13:03:59 2020: BS 1748 completed
Mon Jun 29 13:04:01 2020: BS 1749 completed
Mon Jun 29 13:04:03 2020: BS 1750 completed
Mon Jun 29 13:04:05 2020: BS 1751 completed
Mon Jun 29 13:04:07 2020: BS 1752 completed
Mon Jun 29 13:04:09 2020: BS 1753 completed
Mon Jun 29 13:04:12 2020: BS 1754 completed
Mon Jun 29 13:04:14 2020: BS 1755 completed
Mon Jun 29 13:04:16 2020: BS 1756 completed
Mon Jun 29 13:04:18 2020: BS 1757 completed
Mon Jun 29 13:04:20 2020: BS 1758 completed
Mon Jun 29 13:04:22 2020: BS 1759 completed
Mon Jun 29 13:04:24 2020: BS 1760 completed
Mon Jun 29 13:04:26 2020: BS 1761 completed
Mon Jun 29 13:04:28 2020: BS 1762 completed
Mon Jun 29 13:04:30 2020: BS 1763 completed
Mon Jun 29 13:04:32 2020: BS 1764 completed
Mon Jun 29 13:04:34 2020: BS 1765 completed
Mon Jun 29 13:04:36 2020: BS 1766 completed
Mon Jun 29 13:04:38 2020: BS 1767 completed
Mon Jun 29 13:04:40 2020: BS 1768 completed
Mon Jun 29 13:04:42 2020: BS 1769 completed
Mon Jun 29 13:04:44 2020: BS 1770 completed
Mon Jun 29 13:04:46 2020: BS 1771 completed
Mon Jun 29 13:04:48 2020: BS 1772 completed
Mon Jun 29 13:04:50 2020: BS 1773 completed
Mon Jun 29 13:04:52 2020: BS 1774 completed
Mon Jun 29 13:04:55 2020: BS 1775 completed
Mon Jun 29 13:04:57 2020: BS 1776 completed
Mon Jun 29 13:04:59 2020: BS 1777 completed
Mon Jun 29 13:05:01 2020: BS 1778 completed
Mon Jun 29 13:05:03 2020: BS 1779 completed
Mon Jun 29 13:05:05 2020: BS 1780 completed
Mon Jun 29 13:05:07 2020: BS 1781 completed
Mon Jun 29 13:05:09 2020: BS 1782 completed
Mon Jun 29 13:05:11 2020: BS 1783 completed
Mon Jun 29 13:05:13 2020: BS 1784 completed
Mon Jun 29 13:05:15 2020: BS 1785 completed
Mon Jun 29 13:05:17 2020: BS 1786 completed
Mon Jun 29 13:05:19 2020: BS 1787 completed
Mon Jun 29 13:05:21 2020: BS 1788 completed
Mon Jun 29 13:05:23 2020: BS 1789 completed
Mon Jun 29 13:05:25 2020: BS 1790 completed
Mon Jun 29 13:05:27 2020: BS 1791 completed
Mon Jun 29 13:05:29 2020: BS 1792 completed
Mon Jun 29 13:05:31 2020: BS 1793 completed
Mon Jun 29 13:05:33 2020: BS 1794 completed
Mon Jun 29 13:05:36 2020: BS 1795 completed
Mon Jun 29 13:05:38 2020: BS 1796 completed
Mon Jun 29 13:05:40 2020: BS 1797 completed
Mon Jun 29 13:05:42 2020: BS 1798 completed
Mon Jun 29 13:05:44 2020: BS 1799 completed
Mon Jun 29 13:05:46 2020: BS 1800 completed
Mon Jun 29 13:05:48 2020: BS 1801 completed
Mon Jun 29 13:05:50 2020: BS 1802 completed
Mon Jun 29 13:05:52 2020: BS 1803 completed
Mon Jun 29 13:05:54 2020: BS 1804 completed
Mon Jun 29 13:05:56 2020: BS 1805 completed
Mon Jun 29 13:05:58 2020: BS 1806 completed
Mon Jun 29 13:06:00 2020: BS 1807 completed
Mon Jun 29 13:06:02 2020: BS 1808 completed
Mon Jun 29 13:06:04 2020: BS 1809 completed
Mon Jun 29 13:06:06 2020: BS 1810 completed
Mon Jun 29 13:06:08 2020: BS 1811 completed
Mon Jun 29 13:06:10 2020: BS 1812 completed
Mon Jun 29 13:06:12 2020: BS 1813 completed
Mon Jun 29 13:06:14 2020: BS 1814 completed
Mon Jun 29 13:06:16 2020: BS 1815 completed
Mon Jun 29 13:06:19 2020: BS 1816 completed
Mon Jun 29 13:06:21 2020: BS 1817 completed
Mon Jun 29 13:06:23 2020: BS 1818 completed
Mon Jun 29 13:06:25 2020: BS 1819 completed
Mon Jun 29 13:06:27 2020: BS 1820 completed
Mon Jun 29 13:06:29 2020: BS 1821 completed
Mon Jun 29 13:06:31 2020: BS 1822 completed
Mon Jun 29 13:06:33 2020: BS 1823 completed
Mon Jun 29 13:06:35 2020: BS 1824 completed
Mon Jun 29 13:06:37 2020: BS 1825 completed
Mon Jun 29 13:06:39 2020: BS 1826 completed
Mon Jun 29 13:06:41 2020: BS 1827 completed
Mon Jun 29 13:06:43 2020: BS 1828 completed
Mon Jun 29 13:06:45 2020: BS 1829 completed
Mon Jun 29 13:06:47 2020: BS 1830 completed
Mon Jun 29 13:06:49 2020: BS 1831 completed
Mon Jun 29 13:06:51 2020: BS 1832 completed
Mon Jun 29 13:06:53 2020: BS 1833 completed
Mon Jun 29 13:06:55 2020: BS 1834 completed
Mon Jun 29 13:06:57 2020: BS 1835 completed
Mon Jun 29 13:06:59 2020: BS 1836 completed
Mon Jun 29 13:07:02 2020: BS 1837 completed
Mon Jun 29 13:07:04 2020: BS 1838 completed
Mon Jun 29 13:07:06 2020: BS 1839 completed
Mon Jun 29 13:07:08 2020: BS 1840 completed
Mon Jun 29 13:07:10 2020: BS 1841 completed
Mon Jun 29 13:07:12 2020: BS 1842 completed
Mon Jun 29 13:07:14 2020: BS 1843 completed
Mon Jun 29 13:07:16 2020: BS 1844 completed
Mon Jun 29 13:07:18 2020: BS 1845 completed
Mon Jun 29 13:07:20 2020: BS 1846 completed
Mon Jun 29 13:07:22 2020: BS 1847 completed
Mon Jun 29 13:07:24 2020: BS 1848 completed
Mon Jun 29 13:07:26 2020: BS 1849 completed
Mon Jun 29 13:07:28 2020: BS 1850 completed
Mon Jun 29 13:07:30 2020: BS 1851 completed
Mon Jun 29 13:07:32 2020: BS 1852 completed
Mon Jun 29 13:07:34 2020: BS 1853 completed
Mon Jun 29 13:07:36 2020: BS 1854 completed
Mon Jun 29 13:07:38 2020: BS 1855 completed
Mon Jun 29 13:07:40 2020: BS 1856 completed
Mon Jun 29 13:07:43 2020: BS 1857 completed
Mon Jun 29 13:07:45 2020: BS 1858 completed
Mon Jun 29 13:07:47 2020: BS 1859 completed
Mon Jun 29 13:07:49 2020: BS 1860 completed
Mon Jun 29 13:07:51 2020: BS 1861 completed
Mon Jun 29 13:07:53 2020: BS 1862 completed
Mon Jun 29 13:07:55 2020: BS 1863 completed
Mon Jun 29 13:07:57 2020: BS 1864 completed
Mon Jun 29 13:07:59 2020: BS 1865 completed
Mon Jun 29 13:08:01 2020: BS 1866 completed
Mon Jun 29 13:08:03 2020: BS 1867 completed
Mon Jun 29 13:08:05 2020: BS 1868 completed
Mon Jun 29 13:08:07 2020: BS 1869 completed
Mon Jun 29 13:08:09 2020: BS 1870 completed
Mon Jun 29 13:08:11 2020: BS 1871 completed
Mon Jun 29 13:08:13 2020: BS 1872 completed
Mon Jun 29 13:08:15 2020: BS 1873 completed
Mon Jun 29 13:08:17 2020: BS 1874 completed
Mon Jun 29 13:08:19 2020: BS 1875 completed
Mon Jun 29 13:08:21 2020: BS 1876 completed
Mon Jun 29 13:08:23 2020: BS 1877 completed
Mon Jun 29 13:08:26 2020: BS 1878 completed
Mon Jun 29 13:08:28 2020: BS 1879 completed
Mon Jun 29 13:08:30 2020: BS 1880 completed
Mon Jun 29 13:08:32 2020: BS 1881 completed
Mon Jun 29 13:08:34 2020: BS 1882 completed
Mon Jun 29 13:08:36 2020: BS 1883 completed
Mon Jun 29 13:08:38 2020: BS 1884 completed
Mon Jun 29 13:08:40 2020: BS 1885 completed
Mon Jun 29 13:08:42 2020: BS 1886 completed
Mon Jun 29 13:08:44 2020: BS 1887 completed
Mon Jun 29 13:08:46 2020: BS 1888 completed
Mon Jun 29 13:08:48 2020: BS 1889 completed
Mon Jun 29 13:08:50 2020: BS 1890 completed
Mon Jun 29 13:08:52 2020: BS 1891 completed
Mon Jun 29 13:08:54 2020: BS 1892 completed
Mon Jun 29 13:08:56 2020: BS 1893 completed
Mon Jun 29 13:08:58 2020: BS 1894 completed
Mon Jun 29 13:09:00 2020: BS 1895 completed
Mon Jun 29 13:09:02 2020: BS 1896 completed
Mon Jun 29 13:09:04 2020: BS 1897 completed
Mon Jun 29 13:09:07 2020: BS 1898 completed
Mon Jun 29 13:09:09 2020: BS 1899 completed
Mon Jun 29 13:09:11 2020: BS 1900 completed
Mon Jun 29 13:09:13 2020: BS 1901 completed
Mon Jun 29 13:09:15 2020: BS 1902 completed
Mon Jun 29 13:09:17 2020: BS 1903 completed
Mon Jun 29 13:09:19 2020: BS 1904 completed
Mon Jun 29 13:09:21 2020: BS 1905 completed
Mon Jun 29 13:09:23 2020: BS 1906 completed
Mon Jun 29 13:09:25 2020: BS 1907 completed
Mon Jun 29 13:09:27 2020: BS 1908 completed
Mon Jun 29 13:09:29 2020: BS 1909 completed
Mon Jun 29 13:09:31 2020: BS 1910 completed
Mon Jun 29 13:09:33 2020: BS 1911 completed
Mon Jun 29 13:09:35 2020: BS 1912 completed
Mon Jun 29 13:09:37 2020: BS 1913 completed
Mon Jun 29 13:09:39 2020: BS 1914 completed
Mon Jun 29 13:09:41 2020: BS 1915 completed
Mon Jun 29 13:09:43 2020: BS 1916 completed
Mon Jun 29 13:09:45 2020: BS 1917 completed
Mon Jun 29 13:09:47 2020: BS 1918 completed
Mon Jun 29 13:09:50 2020: BS 1919 completed
Mon Jun 29 13:09:52 2020: BS 1920 completed
Mon Jun 29 13:09:54 2020: BS 1921 completed
Mon Jun 29 13:09:56 2020: BS 1922 completed
Mon Jun 29 13:09:58 2020: BS 1923 completed
Mon Jun 29 13:10:00 2020: BS 1924 completed
Mon Jun 29 13:10:02 2020: BS 1925 completed
Mon Jun 29 13:10:04 2020: BS 1926 completed
Mon Jun 29 13:10:06 2020: BS 1927 completed
Mon Jun 29 13:10:08 2020: BS 1928 completed
Mon Jun 29 13:10:10 2020: BS 1929 completed
Mon Jun 29 13:10:12 2020: BS 1930 completed
Mon Jun 29 13:10:14 2020: BS 1931 completed
Mon Jun 29 13:10:16 2020: BS 1932 completed
Mon Jun 29 13:10:18 2020: BS 1933 completed
Mon Jun 29 13:10:20 2020: BS 1934 completed
Mon Jun 29 13:10:22 2020: BS 1935 completed
Mon Jun 29 13:10:24 2020: BS 1936 completed
Mon Jun 29 13:10:26 2020: BS 1937 completed
Mon Jun 29 13:10:28 2020: BS 1938 completed
Mon Jun 29 13:10:31 2020: BS 1939 completed
Mon Jun 29 13:10:33 2020: BS 1940 completed
Mon Jun 29 13:10:35 2020: BS 1941 completed
Mon Jun 29 13:10:37 2020: BS 1942 completed
Mon Jun 29 13:10:39 2020: BS 1943 completed
Mon Jun 29 13:10:41 2020: BS 1944 completed
Mon Jun 29 13:10:43 2020: BS 1945 completed
Mon Jun 29 13:10:45 2020: BS 1946 completed
Mon Jun 29 13:10:47 2020: BS 1947 completed
Mon Jun 29 13:10:49 2020: BS 1948 completed
Mon Jun 29 13:10:51 2020: BS 1949 completed
Mon Jun 29 13:10:53 2020: BS 1950 completed
Mon Jun 29 13:10:55 2020: BS 1951 completed
Mon Jun 29 13:10:57 2020: BS 1952 completed
Mon Jun 29 13:10:59 2020: BS 1953 completed
Mon Jun 29 13:11:01 2020: BS 1954 completed
Mon Jun 29 13:11:03 2020: BS 1955 completed
Mon Jun 29 13:11:05 2020: BS 1956 completed
Mon Jun 29 13:11:07 2020: BS 1957 completed
Mon Jun 29 13:11:09 2020: BS 1958 completed
Mon Jun 29 13:11:11 2020: BS 1959 completed
Mon Jun 29 13:11:14 2020: BS 1960 completed
Mon Jun 29 13:11:16 2020: BS 1961 completed
Mon Jun 29 13:11:18 2020: BS 1962 completed
Mon Jun 29 13:11:20 2020: BS 1963 completed
Mon Jun 29 13:11:22 2020: BS 1964 completed
Mon Jun 29 13:11:24 2020: BS 1965 completed
Mon Jun 29 13:11:26 2020: BS 1966 completed
Mon Jun 29 13:11:28 2020: BS 1967 completed
Mon Jun 29 13:11:30 2020: BS 1968 completed
Mon Jun 29 13:11:32 2020: BS 1969 completed
Mon Jun 29 13:11:34 2020: BS 1970 completed
Mon Jun 29 13:11:36 2020: BS 1971 completed
Mon Jun 29 13:11:38 2020: BS 1972 completed
Mon Jun 29 13:11:40 2020: BS 1973 completed
Mon Jun 29 13:11:42 2020: BS 1974 completed
Mon Jun 29 13:11:44 2020: BS 1975 completed
Mon Jun 29 13:11:46 2020: BS 1976 completed
Mon Jun 29 13:11:48 2020: BS 1977 completed
Mon Jun 29 13:11:50 2020: BS 1978 completed
Mon Jun 29 13:11:52 2020: BS 1979 completed
Mon Jun 29 13:11:54 2020: BS 1980 completed
Mon Jun 29 13:11:57 2020: BS 1981 completed
Mon Jun 29 13:11:59 2020: BS 1982 completed
Mon Jun 29 13:12:01 2020: BS 1983 completed
Mon Jun 29 13:12:03 2020: BS 1984 completed
Mon Jun 29 13:12:05 2020: BS 1985 completed
Mon Jun 29 13:12:07 2020: BS 1986 completed
Mon Jun 29 13:12:09 2020: BS 1987 completed
Mon Jun 29 13:12:11 2020: BS 1988 completed
Mon Jun 29 13:12:13 2020: BS 1989 completed
Mon Jun 29 13:12:15 2020: BS 1990 completed
Mon Jun 29 13:12:17 2020: BS 1991 completed
Mon Jun 29 13:12:19 2020: BS 1992 completed
Mon Jun 29 13:12:21 2020: BS 1993 completed
Mon Jun 29 13:12:23 2020: BS 1994 completed
Mon Jun 29 13:12:25 2020: BS 1995 completed
Mon Jun 29 13:12:27 2020: BS 1996 completed
Mon Jun 29 13:12:29 2020: BS 1997 completed
Mon Jun 29 13:12:31 2020: BS 1998 completed
Mon Jun 29 13:12:33 2020: BS 1999 completed
Mon Jun 29 13:12:35 2020: BS 2000 completed
Mon Jun 29 13:12:38 2020: BS 2001 completed
Mon Jun 29 13:12:40 2020: BS 2002 completed
Mon Jun 29 13:12:42 2020: BS 2003 completed
Mon Jun 29 13:12:44 2020: BS 2004 completed
Mon Jun 29 13:12:46 2020: BS 2005 completed
Mon Jun 29 13:12:48 2020: BS 2006 completed
Mon Jun 29 13:12:50 2020: BS 2007 completed
Mon Jun 29 13:12:52 2020: BS 2008 completed
Mon Jun 29 13:12:54 2020: BS 2009 completed
Mon Jun 29 13:12:56 2020: BS 2010 completed
Mon Jun 29 13:12:58 2020: BS 2011 completed
Mon Jun 29 13:13:00 2020: BS 2012 completed
Mon Jun 29 13:13:02 2020: BS 2013 completed
Mon Jun 29 13:13:04 2020: BS 2014 completed
Mon Jun 29 13:13:06 2020: BS 2015 completed
Mon Jun 29 13:13:08 2020: BS 2016 completed
Mon Jun 29 13:13:10 2020: BS 2017 completed
Mon Jun 29 13:13:12 2020: BS 2018 completed
Mon Jun 29 13:13:14 2020: BS 2019 completed
Mon Jun 29 13:13:16 2020: BS 2020 completed
Mon Jun 29 13:13:18 2020: BS 2021 completed
Mon Jun 29 13:13:21 2020: BS 2022 completed
Mon Jun 29 13:13:23 2020: BS 2023 completed
Mon Jun 29 13:13:25 2020: BS 2024 completed
Mon Jun 29 13:13:27 2020: BS 2025 completed
Mon Jun 29 13:13:29 2020: BS 2026 completed
Mon Jun 29 13:13:31 2020: BS 2027 completed
Mon Jun 29 13:13:33 2020: BS 2028 completed
Mon Jun 29 13:13:35 2020: BS 2029 completed
Mon Jun 29 13:13:37 2020: BS 2030 completed
Mon Jun 29 13:13:39 2020: BS 2031 completed
Mon Jun 29 13:13:41 2020: BS 2032 completed
Mon Jun 29 13:13:43 2020: BS 2033 completed
Mon Jun 29 13:13:45 2020: BS 2034 completed
Mon Jun 29 13:13:47 2020: BS 2035 completed
Mon Jun 29 13:13:49 2020: BS 2036 completed
Mon Jun 29 13:13:51 2020: BS 2037 completed
Mon Jun 29 13:13:53 2020: BS 2038 completed
Mon Jun 29 13:13:55 2020: BS 2039 completed
Mon Jun 29 13:13:57 2020: BS 2040 completed
Mon Jun 29 13:13:59 2020: BS 2041 completed
Mon Jun 29 13:14:02 2020: BS 2042 completed
Mon Jun 29 13:14:04 2020: BS 2043 completed
Mon Jun 29 13:14:06 2020: BS 2044 completed
Mon Jun 29 13:14:08 2020: BS 2045 completed
Mon Jun 29 13:14:10 2020: BS 2046 completed
Mon Jun 29 13:14:12 2020: BS 2047 completed
Mon Jun 29 13:14:14 2020: BS 2048 completed
Mon Jun 29 13:14:16 2020: BS 2049 completed
Mon Jun 29 13:14:18 2020: BS 2050 completed
Mon Jun 29 13:14:20 2020: BS 2051 completed
Mon Jun 29 13:14:22 2020: BS 2052 completed
Mon Jun 29 13:14:24 2020: BS 2053 completed
Mon Jun 29 13:14:26 2020: BS 2054 completed
Mon Jun 29 13:14:28 2020: BS 2055 completed
Mon Jun 29 13:14:30 2020: BS 2056 completed
Mon Jun 29 13:14:32 2020: BS 2057 completed
Mon Jun 29 13:14:34 2020: BS 2058 completed
Mon Jun 29 13:14:36 2020: BS 2059 completed
Mon Jun 29 13:14:38 2020: BS 2060 completed
Mon Jun 29 13:14:40 2020: BS 2061 completed
Mon Jun 29 13:14:42 2020: BS 2062 completed
Mon Jun 29 13:14:45 2020: BS 2063 completed
Mon Jun 29 13:14:47 2020: BS 2064 completed
Mon Jun 29 13:14:49 2020: BS 2065 completed
Mon Jun 29 13:14:51 2020: BS 2066 completed
Mon Jun 29 13:14:53 2020: BS 2067 completed
Mon Jun 29 13:14:55 2020: BS 2068 completed
Mon Jun 29 13:14:57 2020: BS 2069 completed
Mon Jun 29 13:14:59 2020: BS 2070 completed
Mon Jun 29 13:15:01 2020: BS 2071 completed
Mon Jun 29 13:15:03 2020: BS 2072 completed
Mon Jun 29 13:15:05 2020: BS 2073 completed
Mon Jun 29 13:15:07 2020: BS 2074 completed
Mon Jun 29 13:15:09 2020: BS 2075 completed
Mon Jun 29 13:15:11 2020: BS 2076 completed
Mon Jun 29 13:15:13 2020: BS 2077 completed
Mon Jun 29 13:15:15 2020: BS 2078 completed
Mon Jun 29 13:15:17 2020: BS 2079 completed
Mon Jun 29 13:15:19 2020: BS 2080 completed
Mon Jun 29 13:15:21 2020: BS 2081 completed
Mon Jun 29 13:15:23 2020: BS 2082 completed
Mon Jun 29 13:15:26 2020: BS 2083 completed
Mon Jun 29 13:15:28 2020: BS 2084 completed
Mon Jun 29 13:15:30 2020: BS 2085 completed
Mon Jun 29 13:15:32 2020: BS 2086 completed
Mon Jun 29 13:15:34 2020: BS 2087 completed
Mon Jun 29 13:15:36 2020: BS 2088 completed
Mon Jun 29 13:15:38 2020: BS 2089 completed
Mon Jun 29 13:15:40 2020: BS 2090 completed
Mon Jun 29 13:15:42 2020: BS 2091 completed
Mon Jun 29 13:15:44 2020: BS 2092 completed
Mon Jun 29 13:15:46 2020: BS 2093 completed
Mon Jun 29 13:15:48 2020: BS 2094 completed
Mon Jun 29 13:15:50 2020: BS 2095 completed
Mon Jun 29 13:15:52 2020: BS 2096 completed
Mon Jun 29 13:15:54 2020: BS 2097 completed
Mon Jun 29 13:15:56 2020: BS 2098 completed
Mon Jun 29 13:15:58 2020: BS 2099 completed
Mon Jun 29 13:16:00 2020: BS 2100 completed
Mon Jun 29 13:16:02 2020: BS 2101 completed
Mon Jun 29 13:16:04 2020: BS 2102 completed
Mon Jun 29 13:16:06 2020: BS 2103 completed
Mon Jun 29 13:16:09 2020: BS 2104 completed
Mon Jun 29 13:16:11 2020: BS 2105 completed
Mon Jun 29 13:16:13 2020: BS 2106 completed
Mon Jun 29 13:16:15 2020: BS 2107 completed
Mon Jun 29 13:16:17 2020: BS 2108 completed
Mon Jun 29 13:16:19 2020: BS 2109 completed
Mon Jun 29 13:16:21 2020: BS 2110 completed
Mon Jun 29 13:16:23 2020: BS 2111 completed
Mon Jun 29 13:16:25 2020: BS 2112 completed
Mon Jun 29 13:16:27 2020: BS 2113 completed
Mon Jun 29 13:16:29 2020: BS 2114 completed
Mon Jun 29 13:16:31 2020: BS 2115 completed
Mon Jun 29 13:16:33 2020: BS 2116 completed
Mon Jun 29 13:16:35 2020: BS 2117 completed
Mon Jun 29 13:16:37 2020: BS 2118 completed
Mon Jun 29 13:16:39 2020: BS 2119 completed
Mon Jun 29 13:16:41 2020: BS 2120 completed
Mon Jun 29 13:16:43 2020: BS 2121 completed
Mon Jun 29 13:16:45 2020: BS 2122 completed
Mon Jun 29 13:16:47 2020: BS 2123 completed
Mon Jun 29 13:16:50 2020: BS 2124 completed
Mon Jun 29 13:16:52 2020: BS 2125 completed
Mon Jun 29 13:16:54 2020: BS 2126 completed
Mon Jun 29 13:16:56 2020: BS 2127 completed
Mon Jun 29 13:16:58 2020: BS 2128 completed
Mon Jun 29 13:17:00 2020: BS 2129 completed
Mon Jun 29 13:17:02 2020: BS 2130 completed
Mon Jun 29 13:17:04 2020: BS 2131 completed
Mon Jun 29 13:17:06 2020: BS 2132 completed
Mon Jun 29 13:17:08 2020: BS 2133 completed
Mon Jun 29 13:17:10 2020: BS 2134 completed
Mon Jun 29 13:17:12 2020: BS 2135 completed
Mon Jun 29 13:17:14 2020: BS 2136 completed
Mon Jun 29 13:17:16 2020: BS 2137 completed
Mon Jun 29 13:17:18 2020: BS 2138 completed
Mon Jun 29 13:17:20 2020: BS 2139 completed
Mon Jun 29 13:17:22 2020: BS 2140 completed
Mon Jun 29 13:17:24 2020: BS 2141 completed
Mon Jun 29 13:17:26 2020: BS 2142 completed
Mon Jun 29 13:17:28 2020: BS 2143 completed
Mon Jun 29 13:17:30 2020: BS 2144 completed
Mon Jun 29 13:17:33 2020: BS 2145 completed
Mon Jun 29 13:17:35 2020: BS 2146 completed
Mon Jun 29 13:17:37 2020: BS 2147 completed
Mon Jun 29 13:17:39 2020: BS 2148 completed
Mon Jun 29 13:17:41 2020: BS 2149 completed
Mon Jun 29 13:17:43 2020: BS 2150 completed
Mon Jun 29 13:17:45 2020: BS 2151 completed
Mon Jun 29 13:17:47 2020: BS 2152 completed
Mon Jun 29 13:17:49 2020: BS 2153 completed
Mon Jun 29 13:17:51 2020: BS 2154 completed
Mon Jun 29 13:17:53 2020: BS 2155 completed
Mon Jun 29 13:17:55 2020: BS 2156 completed
Mon Jun 29 13:17:57 2020: BS 2157 completed
Mon Jun 29 13:17:59 2020: BS 2158 completed
Mon Jun 29 13:18:01 2020: BS 2159 completed
Mon Jun 29 13:18:03 2020: BS 2160 completed
Mon Jun 29 13:18:05 2020: BS 2161 completed
Mon Jun 29 13:18:07 2020: BS 2162 completed
Mon Jun 29 13:18:09 2020: BS 2163 completed
Mon Jun 29 13:18:11 2020: BS 2164 completed
Mon Jun 29 13:18:13 2020: BS 2165 completed
Mon Jun 29 13:18:16 2020: BS 2166 completed
Mon Jun 29 13:18:18 2020: BS 2167 completed
Mon Jun 29 13:18:20 2020: BS 2168 completed
Mon Jun 29 13:18:22 2020: BS 2169 completed
Mon Jun 29 13:18:24 2020: BS 2170 completed
Mon Jun 29 13:18:26 2020: BS 2171 completed
Mon Jun 29 13:18:28 2020: BS 2172 completed
Mon Jun 29 13:18:30 2020: BS 2173 completed
Mon Jun 29 13:18:32 2020: BS 2174 completed
Mon Jun 29 13:18:34 2020: BS 2175 completed
Mon Jun 29 13:18:36 2020: BS 2176 completed
Mon Jun 29 13:18:38 2020: BS 2177 completed
Mon Jun 29 13:18:40 2020: BS 2178 completed
Mon Jun 29 13:18:42 2020: BS 2179 completed
Mon Jun 29 13:18:44 2020: BS 2180 completed
Mon Jun 29 13:18:46 2020: BS 2181 completed
Mon Jun 29 13:18:48 2020: BS 2182 completed
Mon Jun 29 13:18:50 2020: BS 2183 completed
Mon Jun 29 13:18:52 2020: BS 2184 completed
Mon Jun 29 13:18:54 2020: BS 2185 completed
Mon Jun 29 13:18:57 2020: BS 2186 completed
Mon Jun 29 13:18:59 2020: BS 2187 completed
Mon Jun 29 13:19:01 2020: BS 2188 completed
Mon Jun 29 13:19:03 2020: BS 2189 completed
Mon Jun 29 13:19:05 2020: BS 2190 completed
Mon Jun 29 13:19:07 2020: BS 2191 completed
Mon Jun 29 13:19:09 2020: BS 2192 completed
Mon Jun 29 13:19:11 2020: BS 2193 completed
Mon Jun 29 13:19:13 2020: BS 2194 completed
Mon Jun 29 13:19:15 2020: BS 2195 completed
Mon Jun 29 13:19:17 2020: BS 2196 completed
Mon Jun 29 13:19:19 2020: BS 2197 completed
Mon Jun 29 13:19:21 2020: BS 2198 completed
Mon Jun 29 13:19:23 2020: BS 2199 completed
Mon Jun 29 13:19:25 2020: BS 2200 completed
Mon Jun 29 13:19:27 2020: BS 2201 completed
Mon Jun 29 13:19:29 2020: BS 2202 completed
Mon Jun 29 13:19:31 2020: BS 2203 completed
Mon Jun 29 13:19:33 2020: BS 2204 completed
Mon Jun 29 13:19:35 2020: BS 2205 completed
Mon Jun 29 13:19:37 2020: BS 2206 completed
Mon Jun 29 13:19:40 2020: BS 2207 completed
Mon Jun 29 13:19:42 2020: BS 2208 completed
Mon Jun 29 13:19:44 2020: BS 2209 completed
Mon Jun 29 13:19:46 2020: BS 2210 completed
Mon Jun 29 13:19:48 2020: BS 2211 completed
Mon Jun 29 13:19:50 2020: BS 2212 completed
Mon Jun 29 13:19:51 2020: Acquisition aborted
