# Supplementary material for: Generating Molecular Diversity via Addition of Nucleophiles to Electron-Deficient [3]Dendralenes: An Exploratory Study
Source: J Org Chem. 2026 Jan 14;91(4):1588–601. doi: 10.1021/acs.joc.5c02397 (PMC12865776; doi:10.1021/acs.joc.5c02397)
Supplement: Supplementary file 1 [file jo5c02397_si_001.zip › FID for Publication/17c/17c_C/log]

Tue Mar 14 10:09:28 2023: Experiment started
Tue Mar 14 10:09:31 2023: BS 1 completed
Tue Mar 14 10:09:33 2023: BS 2 completed
Tue Mar 14 10:09:36 2023: BS 3 completed
Tue Mar 14 10:09:38 2023: BS 4 completed
Tue Mar 14 10:09:40 2023: BS 5 completed
Tue Mar 14 10:09:42 2023: BS 6 completed
Tue Mar 14 10:09:44 2023: BS 7 completed
Tue Mar 14 10:09:46 2023: BS 8 completed
Tue Mar 14 10:09:48 2023: BS 9 completed
Tue Mar 14 10:09:50 2023: BS 10 completed
Tue Mar 14 10:09:52 2023: BS 11 completed
Tue Mar 14 10:09:54 2023: BS 12 completed
Tue Mar 14 10:09:56 2023: BS 13 completed
Tue Mar 14 10:09:58 2023: BS 14 completed
Tue Mar 14 10:10:00 2023: BS 15 completed
Tue Mar 14 10:10:02 2023: BS 16 completed
Tue Mar 14 10:10:04 2023: BS 17 completed
Tue Mar 14 10:10:06 2023: BS 18 completed
Tue Mar 14 10:10:08 2023: BS 19 completed
Tue Mar 14 10:10:10 2023: BS 20 completed
Tue Mar 14 10:10:12 2023: BS 21 completed
Tue Mar 14 10:10:14 2023: BS 22 completed
Tue Mar 14 10:10:16 2023: BS 23 completed
Tue Mar 14 10:10:19 2023: BS 24 completed
Tue Mar 14 10:10:21 2023: BS 25 completed
Tue Mar 14 10:10:23 2023: BS 26 completed
Tue Mar 14 10:10:25 2023: BS 27 completed
Tue Mar 14 10:10:27 2023: BS 28 completed
Tue Mar 14 10:10:29 2023: BS 29 completed
Tue Mar 14 10:10:31 2023: BS 30 completed
Tue Mar 14 10:10:33 2023: BS 31 completed
Tue Mar 14 10:10:35 2023: BS 32 completed
Tue Mar 14 10:10:37 2023: BS 33 completed
Tue Mar 14 10:10:39 2023: BS 34 completed
Tue Mar 14 10:10:41 2023: BS 35 completed
Tue Mar 14 10:10:43 2023: BS 36 completed
Tue Mar 14 10:10:45 2023: BS 37 completed
Tue Mar 14 10:10:47 2023: BS 38 completed
Tue Mar 14 10:10:49 2023: BS 39 completed
Tue Mar 14 10:10:51 2023: BS 40 completed
Tue Mar 14 10:10:53 2023: BS 41 completed
Tue Mar 14 10:10:55 2023: BS 42 completed
Tue Mar 14 10:10:57 2023: BS 43 completed
Tue Mar 14 10:11:00 2023: BS 44 completed
Tue Mar 14 10:11:02 2023: BS 45 completed
Tue Mar 14 10:11:04 2023: BS 46 completed
Tue Mar 14 10:11:06 2023: BS 47 completed
Tue Mar 14 10:11:08 2023: BS 48 completed
Tue Mar 14 10:11:10 2023: BS 49 completed
Tue Mar 14 10:11:12 2023: BS 50 completed
Tue Mar 14 10:11:14 2023: BS 51 completed
Tue Mar 14 10:11:16 2023: BS 52 completed
Tue Mar 14 10:11:18 2023: BS 53 completed
Tue Mar 14 10:11:20 2023: BS 54 completed
Tue Mar 14 10:11:22 2023: BS 55 completed
Tue Mar 14 10:11:24 2023: BS 56 completed
Tue Mar 14 10:11:26 2023: BS 57 completed
Tue Mar 14 10:11:28 2023: BS 58 completed
Tue Mar 14 10:11:30 2023: BS 59 completed
Tue Mar 14 10:11:32 2023: BS 60 completed
Tue Mar 14 10:11:34 2023: BS 61 completed
Tue Mar 14 10:11:36 2023: BS 62 completed
Tue Mar 14 10:11:38 2023: BS 63 completed
Tue Mar 14 10:11:40 2023: BS 64 completed
Tue Mar 14 10:11:43 2023: BS 65 completed
Tue Mar 14 10:11:45 2023: BS 66 completed
Tue Mar 14 10:11:47 2023: BS 67 completed
Tue Mar 14 10:11:49 2023: BS 68 completed
Tue Mar 14 10:11:51 2023: BS 69 completed
Tue Mar 14 10:11:53 2023: BS 70 completed
Tue Mar 14 10:11:55 2023: BS 71 completed
Tue Mar 14 10:11:57 2023: BS 72 completed
Tue Mar 14 10:11:59 2023: BS 73 completed
Tue Mar 14 10:12:01 2023: BS 74 completed
Tue Mar 14 10:12:03 2023: BS 75 completed
Tue Mar 14 10:12:05 2023: BS 76 completed
Tue Mar 14 10:12:07 2023: BS 77 completed
Tue Mar 14 10:12:09 2023: BS 78 completed
Tue Mar 14 10:12:11 2023: BS 79 completed
Tue Mar 14 10:12:13 2023: BS 80 completed
Tue Mar 14 10:12:15 2023: BS 81 completed
Tue Mar 14 10:12:17 2023: BS 82 completed
Tue Mar 14 10:12:19 2023: BS 83 completed
Tue Mar 14 10:12:21 2023: BS 84 completed
Tue Mar 14 10:12:24 2023: BS 85 completed
Tue Mar 14 10:12:26 2023: BS 86 completed
Tue Mar 14 10:12:28 2023: BS 87 completed
Tue Mar 14 10:12:30 2023: BS 88 completed
Tue Mar 14 10:12:32 2023: BS 89 completed
Tue Mar 14 10:12:34 2023: BS 90 completed
Tue Mar 14 10:12:36 2023: BS 91 completed
Tue Mar 14 10:12:38 2023: BS 92 completed
Tue Mar 14 10:12:40 2023: BS 93 completed
Tue Mar 14 10:12:42 2023: BS 94 completed
Tue Mar 14 10:12:44 2023: BS 95 completed
Tue Mar 14 10:12:46 2023: BS 96 completed
Tue Mar 14 10:12:48 2023: BS 97 completed
Tue Mar 14 10:12:50 2023: BS 98 completed
Tue Mar 14 10:12:52 2023: BS 99 completed
Tue Mar 14 10:12:54 2023: BS 100 completed
Tue Mar 14 10:12:56 2023: BS 101 completed
Tue Mar 14 10:12:58 2023: BS 102 completed
Tue Mar 14 10:13:00 2023: BS 103 completed
Tue Mar 14 10:13:02 2023: BS 104 completed
Tue Mar 14 10:13:04 2023: BS 105 completed
Tue Mar 14 10:13:07 2023: BS 106 completed
Tue Mar 14 10:13:09 2023: BS 107 completed
Tue Mar 14 10:13:11 2023: BS 108 completed
Tue Mar 14 10:13:13 2023: BS 109 completed
Tue Mar 14 10:13:15 2023: BS 110 completed
Tue Mar 14 10:13:17 2023: BS 111 completed
Tue Mar 14 10:13:19 2023: BS 112 completed
Tue Mar 14 10:13:21 2023: BS 113 completed
Tue Mar 14 10:13:23 2023: BS 114 completed
Tue Mar 14 10:13:25 2023: BS 115 completed
Tue Mar 14 10:13:27 2023: BS 116 completed
Tue Mar 14 10:13:29 2023: BS 117 completed
Tue Mar 14 10:13:31 2023: BS 118 completed
Tue Mar 14 10:13:33 2023: BS 119 completed
Tue Mar 14 10:13:35 2023: BS 120 completed
Tue Mar 14 10:13:37 2023: BS 121 completed
Tue Mar 14 10:13:39 2023: BS 122 completed
Tue Mar 14 10:13:41 2023: BS 123 completed
Tue Mar 14 10:13:43 2023: BS 124 completed
Tue Mar 14 10:13:45 2023: BS 125 completed
Tue Mar 14 10:13:47 2023: BS 126 completed
Tue Mar 14 10:13:50 2023: BS 127 completed
Tue Mar 14 10:13:52 2023: BS 128 completed
Tue Mar 14 10:13:54 2023: BS 129 completed
Tue Mar 14 10:13:56 2023: BS 130 completed
Tue Mar 14 10:13:58 2023: BS 131 completed
Tue Mar 14 10:14:00 2023: BS 132 completed
Tue Mar 14 10:14:02 2023: BS 133 completed
Tue Mar 14 10:14:04 2023: BS 134 completed
Tue Mar 14 10:14:06 2023: BS 135 completed
Tue Mar 14 10:14:08 2023: BS 136 completed
Tue Mar 14 10:14:10 2023: BS 137 completed
Tue Mar 14 10:14:12 2023: BS 138 completed
Tue Mar 14 10:14:14 2023: BS 139 completed
Tue Mar 14 10:14:16 2023: BS 140 completed
Tue Mar 14 10:14:18 2023: BS 141 completed
Tue Mar 14 10:14:20 2023: BS 142 completed
Tue Mar 14 10:14:22 2023: BS 143 completed
Tue Mar 14 10:14:24 2023: BS 144 completed
Tue Mar 14 10:14:26 2023: BS 145 completed
Tue Mar 14 10:14:28 2023: BS 146 completed
Tue Mar 14 10:14:31 2023: BS 147 completed
Tue Mar 14 10:14:33 2023: BS 148 completed
Tue Mar 14 10:14:35 2023: BS 149 completed
Tue Mar 14 10:14:37 2023: BS 150 completed
Tue Mar 14 10:14:39 2023: BS 151 completed
Tue Mar 14 10:14:41 2023: BS 152 completed
Tue Mar 14 10:14:43 2023: BS 153 completed
Tue Mar 14 10:14:45 2023: BS 154 completed
Tue Mar 14 10:14:47 2023: BS 155 completed
Tue Mar 14 10:14:49 2023: BS 156 completed
Tue Mar 14 10:14:51 2023: BS 157 completed
Tue Mar 14 10:14:53 2023: BS 158 completed
Tue Mar 14 10:14:55 2023: BS 159 completed
Tue Mar 14 10:14:57 2023: BS 160 completed
Tue Mar 14 10:14:59 2023: BS 161 completed
Tue Mar 14 10:15:01 2023: BS 162 completed
Tue Mar 14 10:15:03 2023: BS 163 completed
Tue Mar 14 10:15:05 2023: BS 164 completed
Tue Mar 14 10:15:07 2023: BS 165 completed
Tue Mar 14 10:15:09 2023: BS 166 completed
Tue Mar 14 10:15:11 2023: BS 167 completed
Tue Mar 14 10:15:14 2023: BS 168 completed
Tue Mar 14 10:15:16 2023: BS 169 completed
Tue Mar 14 10:15:18 2023: BS 170 completed
Tue Mar 14 10:15:20 2023: BS 171 completed
Tue Mar 14 10:15:22 2023: BS 172 completed
Tue Mar 14 10:15:24 2023: BS 173 completed
Tue Mar 14 10:15:26 2023: BS 174 completed
Tue Mar 14 10:15:28 2023: BS 175 completed
Tue Mar 14 10:15:30 2023: BS 176 completed
Tue Mar 14 10:15:32 2023: BS 177 completed
Tue Mar 14 10:15:34 2023: BS 178 completed
Tue Mar 14 10:15:36 2023: BS 179 completed
Tue Mar 14 10:15:38 2023: BS 180 completed
Tue Mar 14 10:15:40 2023: BS 181 completed
Tue Mar 14 10:15:42 2023: BS 182 completed
Tue Mar 14 10:15:44 2023: BS 183 completed
Tue Mar 14 10:15:46 2023: BS 184 completed
Tue Mar 14 10:15:48 2023: BS 185 completed
Tue Mar 14 10:15:50 2023: BS 186 completed
Tue Mar 14 10:15:52 2023: BS 187 completed
Tue Mar 14 10:15:55 2023: BS 188 completed
Tue Mar 14 10:15:57 2023: BS 189 completed
Tue Mar 14 10:15:59 2023: BS 190 completed
Tue Mar 14 10:16:01 2023: BS 191 completed
Tue Mar 14 10:16:03 2023: BS 192 completed
Tue Mar 14 10:16:05 2023: BS 193 completed
Tue Mar 14 10:16:07 2023: BS 194 completed
Tue Mar 14 10:16:09 2023: BS 195 completed
Tue Mar 14 10:16:11 2023: BS 196 completed
Tue Mar 14 10:16:13 2023: BS 197 completed
Tue Mar 14 10:16:15 2023: BS 198 completed
Tue Mar 14 10:16:17 2023: BS 199 completed
Tue Mar 14 10:16:19 2023: BS 200 completed
Tue Mar 14 10:16:21 2023: BS 201 completed
Tue Mar 14 10:16:23 2023: BS 202 completed
Tue Mar 14 10:16:25 2023: BS 203 completed
Tue Mar 14 10:16:27 2023: BS 204 completed
Tue Mar 14 10:16:29 2023: BS 205 completed
Tue Mar 14 10:16:31 2023: BS 206 completed
Tue Mar 14 10:16:33 2023: BS 207 completed
Tue Mar 14 10:16:35 2023: BS 208 completed
Tue Mar 14 10:16:38 2023: BS 209 completed
Tue Mar 14 10:16:40 2023: BS 210 completed
Tue Mar 14 10:16:42 2023: BS 211 completed
Tue Mar 14 10:16:44 2023: BS 212 completed
Tue Mar 14 10:16:46 2023: BS 213 completed
Tue Mar 14 10:16:48 2023: BS 214 completed
Tue Mar 14 10:16:50 2023: BS 215 completed
Tue Mar 14 10:16:52 2023: BS 216 completed
Tue Mar 14 10:16:54 2023: Acquisition aborted
