# Supplementary material for: Generating Molecular Diversity via Addition of Nucleophiles to Electron-Deficient [3]Dendralenes: An Exploratory Study
Source: J Org Chem. 2026 Jan 14;91(4):1588–601. doi: 10.1021/acs.joc.5c02397 (PMC12865776; doi:10.1021/acs.joc.5c02397)
Supplement: Supplementary file 1 [file jo5c02397_si_001.zip › FID for Publication/18b/18b_C/log]

Fri Jul  3 11:09:38 2020: Experiment started
Fri Jul  3 11:09:41 2020: BS 1 completed
Fri Jul  3 11:09:43 2020: BS 2 completed
Fri Jul  3 11:09:45 2020: BS 3 completed
Fri Jul  3 11:09:47 2020: BS 4 completed
Fri Jul  3 11:09:49 2020: BS 5 completed
Fri Jul  3 11:09:51 2020: BS 6 completed
Fri Jul  3 11:09:53 2020: BS 7 completed
Fri Jul  3 11:09:55 2020: BS 8 completed
Fri Jul  3 11:09:58 2020: BS 9 completed
Fri Jul  3 11:10:00 2020: BS 10 completed
Fri Jul  3 11:10:02 2020: BS 11 completed
Fri Jul  3 11:10:04 2020: BS 12 completed
Fri Jul  3 11:10:06 2020: BS 13 completed
Fri Jul  3 11:10:08 2020: BS 14 completed
Fri Jul  3 11:10:10 2020: BS 15 completed
Fri Jul  3 11:10:12 2020: BS 16 completed
Fri Jul  3 11:10:14 2020: BS 17 completed
Fri Jul  3 11:10:16 2020: BS 18 completed
Fri Jul  3 11:10:18 2020: BS 19 completed
Fri Jul  3 11:10:20 2020: BS 20 completed
Fri Jul  3 11:10:22 2020: BS 21 completed
Fri Jul  3 11:10:24 2020: BS 22 completed
Fri Jul  3 11:10:26 2020: BS 23 completed
Fri Jul  3 11:10:28 2020: BS 24 completed
Fri Jul  3 11:10:30 2020: BS 25 completed
Fri Jul  3 11:10:32 2020: BS 26 completed
Fri Jul  3 11:10:34 2020: BS 27 completed
Fri Jul  3 11:10:36 2020: BS 28 completed
Fri Jul  3 11:10:38 2020: BS 29 completed
Fri Jul  3 11:10:41 2020: BS 30 completed
Fri Jul  3 11:10:43 2020: BS 31 completed
Fri Jul  3 11:10:45 2020: BS 32 completed
Fri Jul  3 11:10:47 2020: BS 33 completed
Fri Jul  3 11:10:49 2020: BS 34 completed
Fri Jul  3 11:10:51 2020: BS 35 completed
Fri Jul  3 11:10:53 2020: BS 36 completed
Fri Jul  3 11:10:55 2020: BS 37 completed
Fri Jul  3 11:10:57 2020: BS 38 completed
Fri Jul  3 11:10:59 2020: BS 39 completed
Fri Jul  3 11:11:01 2020: BS 40 completed
Fri Jul  3 11:11:03 2020: BS 41 completed
Fri Jul  3 11:11:05 2020: BS 42 completed
Fri Jul  3 11:11:07 2020: BS 43 completed
Fri Jul  3 11:11:09 2020: BS 44 completed
Fri Jul  3 11:11:11 2020: BS 45 completed
Fri Jul  3 11:11:13 2020: BS 46 completed
Fri Jul  3 11:11:15 2020: BS 47 completed
Fri Jul  3 11:11:17 2020: BS 48 completed
Fri Jul  3 11:11:19 2020: BS 49 completed
Fri Jul  3 11:11:22 2020: BS 50 completed
Fri Jul  3 11:11:24 2020: BS 51 completed
Fri Jul  3 11:11:26 2020: BS 52 completed
Fri Jul  3 11:11:28 2020: BS 53 completed
Fri Jul  3 11:11:30 2020: BS 54 completed
Fri Jul  3 11:11:32 2020: BS 55 completed
Fri Jul  3 11:11:34 2020: BS 56 completed
Fri Jul  3 11:11:36 2020: BS 57 completed
Fri Jul  3 11:11:38 2020: BS 58 completed
Fri Jul  3 11:11:40 2020: BS 59 completed
Fri Jul  3 11:11:42 2020: BS 60 completed
Fri Jul  3 11:11:44 2020: BS 61 completed
Fri Jul  3 11:11:46 2020: BS 62 completed
Fri Jul  3 11:11:48 2020: BS 63 completed
Fri Jul  3 11:11:50 2020: BS 64 completed
Fri Jul  3 11:11:52 2020: BS 65 completed
Fri Jul  3 11:11:54 2020: BS 66 completed
Fri Jul  3 11:11:56 2020: BS 67 completed
Fri Jul  3 11:11:58 2020: BS 68 completed
Fri Jul  3 11:12:00 2020: BS 69 completed
Fri Jul  3 11:12:02 2020: BS 70 completed
Fri Jul  3 11:12:05 2020: BS 71 completed
Fri Jul  3 11:12:07 2020: BS 72 completed
Fri Jul  3 11:12:09 2020: BS 73 completed
Fri Jul  3 11:12:11 2020: BS 74 completed
Fri Jul  3 11:12:13 2020: BS 75 completed
Fri Jul  3 11:12:15 2020: BS 76 completed
Fri Jul  3 11:12:17 2020: BS 77 completed
Fri Jul  3 11:12:19 2020: BS 78 completed
Fri Jul  3 11:12:21 2020: BS 79 completed
Fri Jul  3 11:12:23 2020: BS 80 completed
Fri Jul  3 11:12:25 2020: BS 81 completed
Fri Jul  3 11:12:27 2020: BS 82 completed
Fri Jul  3 11:12:29 2020: BS 83 completed
Fri Jul  3 11:12:31 2020: BS 84 completed
Fri Jul  3 11:12:33 2020: BS 85 completed
Fri Jul  3 11:12:35 2020: BS 86 completed
Fri Jul  3 11:12:37 2020: BS 87 completed
Fri Jul  3 11:12:39 2020: BS 88 completed
Fri Jul  3 11:12:41 2020: BS 89 completed
Fri Jul  3 11:12:43 2020: BS 90 completed
Fri Jul  3 11:12:45 2020: Acquisition aborted
