# Supplementary material for: Generating Molecular Diversity via Addition of Nucleophiles to Electron-Deficient [3]Dendralenes: An Exploratory Study
Source: J Org Chem. 2026 Jan 14;91(4):1588–601. doi: 10.1021/acs.joc.5c02397 (PMC12865776; doi:10.1021/acs.joc.5c02397)
Supplement: Supplementary file 1 [file jo5c02397_si_001.zip › FID for Publication/18c/18c_C/log]

Wed Mar 15 14:56:57 2023: Experiment started
Wed Mar 15 14:57:00 2023: BS 1 completed
Wed Mar 15 14:57:03 2023: BS 2 completed
Wed Mar 15 14:57:05 2023: BS 3 completed
Wed Mar 15 14:57:07 2023: BS 4 completed
Wed Mar 15 14:57:09 2023: BS 5 completed
Wed Mar 15 14:57:11 2023: BS 6 completed
Wed Mar 15 14:57:13 2023: BS 7 completed
Wed Mar 15 14:57:15 2023: BS 8 completed
Wed Mar 15 14:57:17 2023: BS 9 completed
Wed Mar 15 14:57:19 2023: BS 10 completed
Wed Mar 15 14:57:21 2023: BS 11 completed
Wed Mar 15 14:57:23 2023: BS 12 completed
Wed Mar 15 14:57:25 2023: BS 13 completed
Wed Mar 15 14:57:27 2023: BS 14 completed
Wed Mar 15 14:57:29 2023: BS 15 completed
Wed Mar 15 14:57:31 2023: BS 16 completed
Wed Mar 15 14:57:33 2023: BS 17 completed
Wed Mar 15 14:57:35 2023: BS 18 completed
Wed Mar 15 14:57:37 2023: BS 19 completed
Wed Mar 15 14:57:39 2023: BS 20 completed
Wed Mar 15 14:57:41 2023: BS 21 completed
Wed Mar 15 14:57:43 2023: BS 22 completed
Wed Mar 15 14:57:46 2023: BS 23 completed
Wed Mar 15 14:57:48 2023: BS 24 completed
Wed Mar 15 14:57:50 2023: BS 25 completed
Wed Mar 15 14:57:52 2023: BS 26 completed
Wed Mar 15 14:57:54 2023: BS 27 completed
Wed Mar 15 14:57:56 2023: BS 28 completed
Wed Mar 15 14:57:58 2023: BS 29 completed
Wed Mar 15 14:58:00 2023: BS 30 completed
Wed Mar 15 14:58:02 2023: BS 31 completed
Wed Mar 15 14:58:04 2023: BS 32 completed
Wed Mar 15 14:58:06 2023: BS 33 completed
Wed Mar 15 14:58:08 2023: BS 34 completed
Wed Mar 15 14:58:10 2023: BS 35 completed
Wed Mar 15 14:58:12 2023: BS 36 completed
Wed Mar 15 14:58:14 2023: BS 37 completed
Wed Mar 15 14:58:16 2023: BS 38 completed
Wed Mar 15 14:58:18 2023: BS 39 completed
Wed Mar 15 14:58:20 2023: BS 40 completed
Wed Mar 15 14:58:22 2023: BS 41 completed
Wed Mar 15 14:58:24 2023: BS 42 completed
Wed Mar 15 14:58:27 2023: BS 43 completed
Wed Mar 15 14:58:29 2023: BS 44 completed
Wed Mar 15 14:58:31 2023: BS 45 completed
Wed Mar 15 14:58:33 2023: BS 46 completed
Wed Mar 15 14:58:35 2023: BS 47 completed
Wed Mar 15 14:58:37 2023: BS 48 completed
Wed Mar 15 14:58:39 2023: BS 49 completed
Wed Mar 15 14:58:41 2023: BS 50 completed
Wed Mar 15 14:58:43 2023: BS 51 completed
Wed Mar 15 14:58:45 2023: BS 52 completed
Wed Mar 15 14:58:47 2023: BS 53 completed
Wed Mar 15 14:58:49 2023: BS 54 completed
Wed Mar 15 14:58:51 2023: BS 55 completed
Wed Mar 15 14:58:53 2023: BS 56 completed
Wed Mar 15 14:58:55 2023: BS 57 completed
Wed Mar 15 14:58:57 2023: BS 58 completed
Wed Mar 15 14:58:59 2023: BS 59 completed
Wed Mar 15 14:59:01 2023: BS 60 completed
Wed Mar 15 14:59:03 2023: BS 61 completed
Wed Mar 15 14:59:05 2023: BS 62 completed
Wed Mar 15 14:59:07 2023: BS 63 completed
Wed Mar 15 14:59:10 2023: BS 64 completed
Wed Mar 15 14:59:12 2023: BS 65 completed
Wed Mar 15 14:59:14 2023: BS 66 completed
Wed Mar 15 14:59:16 2023: BS 67 completed
Wed Mar 15 14:59:18 2023: BS 68 completed
Wed Mar 15 14:59:20 2023: BS 69 completed
Wed Mar 15 14:59:22 2023: BS 70 completed
Wed Mar 15 14:59:24 2023: BS 71 completed
Wed Mar 15 14:59:26 2023: BS 72 completed
Wed Mar 15 14:59:28 2023: BS 73 completed
Wed Mar 15 14:59:30 2023: BS 74 completed
Wed Mar 15 14:59:32 2023: BS 75 completed
Wed Mar 15 14:59:34 2023: BS 76 completed
Wed Mar 15 14:59:36 2023: BS 77 completed
Wed Mar 15 14:59:38 2023: BS 78 completed
Wed Mar 15 14:59:40 2023: BS 79 completed
Wed Mar 15 14:59:42 2023: BS 80 completed
Wed Mar 15 14:59:44 2023: BS 81 completed
Wed Mar 15 14:59:46 2023: BS 82 completed
Wed Mar 15 14:59:48 2023: BS 83 completed
Wed Mar 15 14:59:51 2023: BS 84 completed
Wed Mar 15 14:59:53 2023: BS 85 completed
Wed Mar 15 14:59:55 2023: BS 86 completed
Wed Mar 15 14:59:57 2023: BS 87 completed
Wed Mar 15 14:59:59 2023: BS 88 completed
Wed Mar 15 15:00:01 2023: BS 89 completed
Wed Mar 15 15:00:03 2023: BS 90 completed
Wed Mar 15 15:00:05 2023: BS 91 completed
Wed Mar 15 15:00:07 2023: BS 92 completed
Wed Mar 15 15:00:09 2023: BS 93 completed
Wed Mar 15 15:00:11 2023: BS 94 completed
Wed Mar 15 15:00:13 2023: BS 95 completed
Wed Mar 15 15:00:15 2023: BS 96 completed
Wed Mar 15 15:00:17 2023: BS 97 completed
Wed Mar 15 15:00:19 2023: BS 98 completed
Wed Mar 15 15:00:21 2023: BS 99 completed
Wed Mar 15 15:00:23 2023: BS 100 completed
Wed Mar 15 15:00:25 2023: BS 101 completed
Wed Mar 15 15:00:27 2023: BS 102 completed
Wed Mar 15 15:00:29 2023: BS 103 completed
Wed Mar 15 15:00:31 2023: BS 104 completed
Wed Mar 15 15:00:34 2023: BS 105 completed
Wed Mar 15 15:00:36 2023: BS 106 completed
Wed Mar 15 15:00:38 2023: BS 107 completed
Wed Mar 15 15:00:40 2023: BS 108 completed
Wed Mar 15 15:00:42 2023: BS 109 completed
Wed Mar 15 15:00:44 2023: BS 110 completed
Wed Mar 15 15:00:46 2023: BS 111 completed
Wed Mar 15 15:00:48 2023: BS 112 completed
Wed Mar 15 15:00:50 2023: BS 113 completed
Wed Mar 15 15:00:52 2023: BS 114 completed
Wed Mar 15 15:00:54 2023: BS 115 completed
Wed Mar 15 15:00:56 2023: BS 116 completed
Wed Mar 15 15:00:58 2023: BS 117 completed
Wed Mar 15 15:01:00 2023: BS 118 completed
Wed Mar 15 15:01:02 2023: BS 119 completed
Wed Mar 15 15:01:04 2023: BS 120 completed
Wed Mar 15 15:01:06 2023: BS 121 completed
Wed Mar 15 15:01:08 2023: BS 122 completed
Wed Mar 15 15:01:10 2023: BS 123 completed
Wed Mar 15 15:01:12 2023: BS 124 completed
Wed Mar 15 15:01:14 2023: BS 125 completed
Wed Mar 15 15:01:17 2023: BS 126 completed
Wed Mar 15 15:01:19 2023: BS 127 completed
Wed Mar 15 15:01:21 2023: BS 128 completed
Wed Mar 15 15:01:23 2023: BS 129 completed
Wed Mar 15 15:01:25 2023: BS 130 completed
Wed Mar 15 15:01:27 2023: BS 131 completed
Wed Mar 15 15:01:29 2023: BS 132 completed
Wed Mar 15 15:01:31 2023: BS 133 completed
Wed Mar 15 15:01:33 2023: BS 134 completed
Wed Mar 15 15:01:35 2023: BS 135 completed
Wed Mar 15 15:01:37 2023: BS 136 completed
Wed Mar 15 15:01:39 2023: BS 137 completed
Wed Mar 15 15:01:41 2023: BS 138 completed
Wed Mar 15 15:01:43 2023: BS 139 completed
Wed Mar 15 15:01:45 2023: BS 140 completed
Wed Mar 15 15:01:47 2023: BS 141 completed
Wed Mar 15 15:01:49 2023: BS 142 completed
Wed Mar 15 15:01:51 2023: BS 143 completed
Wed Mar 15 15:01:53 2023: BS 144 completed
Wed Mar 15 15:01:55 2023: BS 145 completed
Wed Mar 15 15:01:58 2023: BS 146 completed
Wed Mar 15 15:02:00 2023: BS 147 completed
Wed Mar 15 15:02:02 2023: BS 148 completed
Wed Mar 15 15:02:04 2023: BS 149 completed
Wed Mar 15 15:02:06 2023: BS 150 completed
Wed Mar 15 15:02:08 2023: BS 151 completed
Wed Mar 15 15:02:10 2023: BS 152 completed
Wed Mar 15 15:02:12 2023: BS 153 completed
Wed Mar 15 15:02:14 2023: BS 154 completed
Wed Mar 15 15:02:16 2023: BS 155 completed
Wed Mar 15 15:02:18 2023: BS 156 completed
Wed Mar 15 15:02:20 2023: BS 157 completed
Wed Mar 15 15:02:22 2023: BS 158 completed
Wed Mar 15 15:02:24 2023: BS 159 completed
Wed Mar 15 15:02:26 2023: BS 160 completed
Wed Mar 15 15:02:28 2023: BS 161 completed
Wed Mar 15 15:02:30 2023: BS 162 completed
Wed Mar 15 15:02:32 2023: BS 163 completed
Wed Mar 15 15:02:34 2023: BS 164 completed
Wed Mar 15 15:02:36 2023: BS 165 completed
Wed Mar 15 15:02:38 2023: BS 166 completed
Wed Mar 15 15:02:41 2023: BS 167 completed
Wed Mar 15 15:02:43 2023: BS 168 completed
Wed Mar 15 15:02:45 2023: BS 169 completed
Wed Mar 15 15:02:47 2023: BS 170 completed
Wed Mar 15 15:02:49 2023: BS 171 completed
Wed Mar 15 15:02:51 2023: BS 172 completed
Wed Mar 15 15:02:53 2023: BS 173 completed
Wed Mar 15 15:02:55 2023: BS 174 completed
Wed Mar 15 15:02:57 2023: BS 175 completed
Wed Mar 15 15:02:59 2023: BS 176 completed
Wed Mar 15 15:03:01 2023: BS 177 completed
Wed Mar 15 15:03:03 2023: BS 178 completed
Wed Mar 15 15:03:05 2023: BS 179 completed
Wed Mar 15 15:03:07 2023: BS 180 completed
Wed Mar 15 15:03:09 2023: BS 181 completed
Wed Mar 15 15:03:11 2023: BS 182 completed
Wed Mar 15 15:03:13 2023: BS 183 completed
Wed Mar 15 15:03:15 2023: BS 184 completed
Wed Mar 15 15:03:17 2023: BS 185 completed
Wed Mar 15 15:03:19 2023: BS 186 completed
Wed Mar 15 15:03:22 2023: BS 187 completed
Wed Mar 15 15:03:24 2023: BS 188 completed
Wed Mar 15 15:03:26 2023: BS 189 completed
Wed Mar 15 15:03:28 2023: BS 190 completed
Wed Mar 15 15:03:30 2023: BS 191 completed
Wed Mar 15 15:03:32 2023: BS 192 completed
Wed Mar 15 15:03:34 2023: BS 193 completed
Wed Mar 15 15:03:36 2023: BS 194 completed
Wed Mar 15 15:03:38 2023: BS 195 completed
Wed Mar 15 15:03:40 2023: BS 196 completed
Wed Mar 15 15:03:42 2023: BS 197 completed
Wed Mar 15 15:03:44 2023: BS 198 completed
Wed Mar 15 15:03:46 2023: BS 199 completed
Wed Mar 15 15:03:48 2023: BS 200 completed
Wed Mar 15 15:03:50 2023: BS 201 completed
Wed Mar 15 15:03:52 2023: BS 202 completed
Wed Mar 15 15:03:54 2023: BS 203 completed
Wed Mar 15 15:03:56 2023: BS 204 completed
Wed Mar 15 15:03:58 2023: BS 205 completed
Wed Mar 15 15:04:00 2023: BS 206 completed
Wed Mar 15 15:04:02 2023: BS 207 completed
Wed Mar 15 15:04:05 2023: BS 208 completed
Wed Mar 15 15:04:07 2023: BS 209 completed
Wed Mar 15 15:04:09 2023: BS 210 completed
Wed Mar 15 15:04:11 2023: BS 211 completed
Wed Mar 15 15:04:13 2023: BS 212 completed
Wed Mar 15 15:04:15 2023: BS 213 completed
Wed Mar 15 15:04:17 2023: BS 214 completed
Wed Mar 15 15:04:19 2023: BS 215 completed
Wed Mar 15 15:04:21 2023: BS 216 completed
Wed Mar 15 15:04:23 2023: BS 217 completed
Wed Mar 15 15:04:25 2023: BS 218 completed
Wed Mar 15 15:04:27 2023: BS 219 completed
Wed Mar 15 15:04:29 2023: BS 220 completed
Wed Mar 15 15:04:31 2023: BS 221 completed
Wed Mar 15 15:04:33 2023: BS 222 completed
Wed Mar 15 15:04:35 2023: BS 223 completed
Wed Mar 15 15:04:37 2023: BS 224 completed
Wed Mar 15 15:04:39 2023: BS 225 completed
Wed Mar 15 15:04:41 2023: BS 226 completed
Wed Mar 15 15:04:43 2023: BS 227 completed
Wed Mar 15 15:04:46 2023: BS 228 completed
Wed Mar 15 15:04:48 2023: BS 229 completed
Wed Mar 15 15:04:50 2023: BS 230 completed
Wed Mar 15 15:04:52 2023: BS 231 completed
Wed Mar 15 15:04:54 2023: BS 232 completed
Wed Mar 15 15:04:56 2023: BS 233 completed
Wed Mar 15 15:04:58 2023: BS 234 completed
Wed Mar 15 15:05:00 2023: BS 235 completed
Wed Mar 15 15:05:02 2023: BS 236 completed
Wed Mar 15 15:05:04 2023: BS 237 completed
Wed Mar 15 15:05:06 2023: BS 238 completed
Wed Mar 15 15:05:08 2023: BS 239 completed
Wed Mar 15 15:05:10 2023: BS 240 completed
Wed Mar 15 15:05:12 2023: BS 241 completed
Wed Mar 15 15:05:14 2023: BS 242 completed
Wed Mar 15 15:05:16 2023: BS 243 completed
Wed Mar 15 15:05:18 2023: BS 244 completed
Wed Mar 15 15:05:20 2023: BS 245 completed
Wed Mar 15 15:05:22 2023: BS 246 completed
Wed Mar 15 15:05:24 2023: BS 247 completed
Wed Mar 15 15:05:26 2023: BS 248 completed
Wed Mar 15 15:05:29 2023: BS 249 completed
Wed Mar 15 15:05:31 2023: BS 250 completed
Wed Mar 15 15:05:33 2023: BS 251 completed
Wed Mar 15 15:05:35 2023: BS 252 completed
Wed Mar 15 15:05:37 2023: BS 253 completed
Wed Mar 15 15:05:39 2023: BS 254 completed
Wed Mar 15 15:05:41 2023: BS 255 completed
Wed Mar 15 15:05:43 2023: BS 256 completed
Wed Mar 15 15:05:45 2023: BS 257 completed
Wed Mar 15 15:05:47 2023: BS 258 completed
Wed Mar 15 15:05:49 2023: BS 259 completed
Wed Mar 15 15:05:51 2023: BS 260 completed
Wed Mar 15 15:05:53 2023: BS 261 completed
Wed Mar 15 15:05:55 2023: BS 262 completed
Wed Mar 15 15:05:57 2023: BS 263 completed
Wed Mar 15 15:05:59 2023: BS 264 completed
Wed Mar 15 15:06:01 2023: BS 265 completed
Wed Mar 15 15:06:03 2023: BS 266 completed
Wed Mar 15 15:06:05 2023: BS 267 completed
Wed Mar 15 15:06:07 2023: BS 268 completed
Wed Mar 15 15:06:09 2023: BS 269 completed
Wed Mar 15 15:06:12 2023: BS 270 completed
Wed Mar 15 15:06:14 2023: BS 271 completed
Wed Mar 15 15:06:16 2023: BS 272 completed
Wed Mar 15 15:06:18 2023: BS 273 completed
Wed Mar 15 15:06:20 2023: BS 274 completed
Wed Mar 15 15:06:22 2023: BS 275 completed
Wed Mar 15 15:06:24 2023: BS 276 completed
Wed Mar 15 15:06:26 2023: BS 277 completed
Wed Mar 15 15:06:28 2023: BS 278 completed
Wed Mar 15 15:06:30 2023: BS 279 completed
Wed Mar 15 15:06:32 2023: BS 280 completed
Wed Mar 15 15:06:34 2023: BS 281 completed
Wed Mar 15 15:06:36 2023: BS 282 completed
Wed Mar 15 15:06:38 2023: BS 283 completed
Wed Mar 15 15:06:40 2023: BS 284 completed
Wed Mar 15 15:06:42 2023: BS 285 completed
Wed Mar 15 15:06:44 2023: BS 286 completed
Wed Mar 15 15:06:46 2023: BS 287 completed
Wed Mar 15 15:06:48 2023: BS 288 completed
Wed Mar 15 15:06:50 2023: BS 289 completed
Wed Mar 15 15:06:53 2023: BS 290 completed
Wed Mar 15 15:06:55 2023: BS 291 completed
Wed Mar 15 15:06:57 2023: BS 292 completed
Wed Mar 15 15:06:59 2023: BS 293 completed
Wed Mar 15 15:07:01 2023: BS 294 completed
Wed Mar 15 15:07:03 2023: BS 295 completed
Wed Mar 15 15:07:05 2023: BS 296 completed
Wed Mar 15 15:07:07 2023: BS 297 completed
Wed Mar 15 15:07:09 2023: BS 298 completed
Wed Mar 15 15:07:11 2023: BS 299 completed
Wed Mar 15 15:07:13 2023: BS 300 completed
Wed Mar 15 15:07:15 2023: BS 301 completed
Wed Mar 15 15:07:17 2023: BS 302 completed
Wed Mar 15 15:07:19 2023: BS 303 completed
Wed Mar 15 15:07:21 2023: BS 304 completed
Wed Mar 15 15:07:23 2023: BS 305 completed
Wed Mar 15 15:07:25 2023: BS 306 completed
Wed Mar 15 15:07:27 2023: BS 307 completed
Wed Mar 15 15:07:29 2023: BS 308 completed
Wed Mar 15 15:07:31 2023: BS 309 completed
Wed Mar 15 15:07:33 2023: BS 310 completed
Wed Mar 15 15:07:36 2023: BS 311 completed
Wed Mar 15 15:07:38 2023: BS 312 completed
Wed Mar 15 15:07:40 2023: BS 313 completed
Wed Mar 15 15:07:42 2023: BS 314 completed
Wed Mar 15 15:07:44 2023: BS 315 completed
Wed Mar 15 15:07:46 2023: BS 316 completed
Wed Mar 15 15:07:48 2023: BS 317 completed
Wed Mar 15 15:07:50 2023: BS 318 completed
Wed Mar 15 15:07:52 2023: BS 319 completed
Wed Mar 15 15:07:54 2023: BS 320 completed
Wed Mar 15 15:07:56 2023: BS 321 completed
Wed Mar 15 15:07:58 2023: BS 322 completed
Wed Mar 15 15:08:00 2023: BS 323 completed
Wed Mar 15 15:08:02 2023: BS 324 completed
Wed Mar 15 15:08:04 2023: BS 325 completed
Wed Mar 15 15:08:06 2023: BS 326 completed
Wed Mar 15 15:08:08 2023: BS 327 completed
Wed Mar 15 15:08:10 2023: BS 328 completed
Wed Mar 15 15:08:12 2023: BS 329 completed
Wed Mar 15 15:08:14 2023: BS 330 completed
Wed Mar 15 15:08:17 2023: BS 331 completed
Wed Mar 15 15:08:19 2023: BS 332 completed
Wed Mar 15 15:08:21 2023: BS 333 completed
Wed Mar 15 15:08:23 2023: BS 334 completed
Wed Mar 15 15:08:25 2023: BS 335 completed
Wed Mar 15 15:08:27 2023: BS 336 completed
Wed Mar 15 15:08:29 2023: BS 337 completed
Wed Mar 15 15:08:31 2023: BS 338 completed
Wed Mar 15 15:08:33 2023: BS 339 completed
Wed Mar 15 15:08:35 2023: BS 340 completed
Wed Mar 15 15:08:37 2023: BS 341 completed
Wed Mar 15 15:08:39 2023: BS 342 completed
Wed Mar 15 15:08:41 2023: BS 343 completed
Wed Mar 15 15:08:43 2023: BS 344 completed
Wed Mar 15 15:08:45 2023: BS 345 completed
Wed Mar 15 15:08:47 2023: BS 346 completed
Wed Mar 15 15:08:49 2023: BS 347 completed
Wed Mar 15 15:08:51 2023: BS 348 completed
Wed Mar 15 15:08:53 2023: BS 349 completed
Wed Mar 15 15:08:55 2023: BS 350 completed
Wed Mar 15 15:08:57 2023: BS 351 completed
Wed Mar 15 15:09:00 2023: BS 352 completed
Wed Mar 15 15:09:02 2023: BS 353 completed
Wed Mar 15 15:09:04 2023: BS 354 completed
Wed Mar 15 15:09:06 2023: BS 355 completed
Wed Mar 15 15:09:08 2023: BS 356 completed
Wed Mar 15 15:09:10 2023: BS 357 completed
Wed Mar 15 15:09:12 2023: BS 358 completed
Wed Mar 15 15:09:14 2023: BS 359 completed
Wed Mar 15 15:09:16 2023: BS 360 completed
Wed Mar 15 15:09:18 2023: BS 361 completed
Wed Mar 15 15:09:20 2023: BS 362 completed
Wed Mar 15 15:09:22 2023: BS 363 completed
Wed Mar 15 15:09:24 2023: BS 364 completed
Wed Mar 15 15:09:26 2023: BS 365 completed
Wed Mar 15 15:09:28 2023: BS 366 completed
Wed Mar 15 15:09:30 2023: BS 367 completed
Wed Mar 15 15:09:32 2023: BS 368 completed
Wed Mar 15 15:09:34 2023: BS 369 completed
Wed Mar 15 15:09:36 2023: BS 370 completed
Wed Mar 15 15:09:38 2023: BS 371 completed
Wed Mar 15 15:09:41 2023: BS 372 completed
Wed Mar 15 15:09:43 2023: BS 373 completed
Wed Mar 15 15:09:45 2023: BS 374 completed
Wed Mar 15 15:09:47 2023: BS 375 completed
Wed Mar 15 15:09:49 2023: BS 376 completed
Wed Mar 15 15:09:51 2023: BS 377 completed
Wed Mar 15 15:09:53 2023: BS 378 completed
Wed Mar 15 15:09:55 2023: BS 379 completed
Wed Mar 15 15:09:57 2023: BS 380 completed
Wed Mar 15 15:09:59 2023: BS 381 completed
Wed Mar 15 15:10:01 2023: BS 382 completed
Wed Mar 15 15:10:03 2023: BS 383 completed
Wed Mar 15 15:10:05 2023: BS 384 completed
Wed Mar 15 15:10:07 2023: BS 385 completed
Wed Mar 15 15:10:09 2023: BS 386 completed
Wed Mar 15 15:10:11 2023: BS 387 completed
Wed Mar 15 15:10:13 2023: BS 388 completed
Wed Mar 15 15:10:15 2023: BS 389 completed
Wed Mar 15 15:10:17 2023: BS 390 completed
Wed Mar 15 15:10:19 2023: BS 391 completed
Wed Mar 15 15:10:21 2023: BS 392 completed
Wed Mar 15 15:10:24 2023: BS 393 completed
Wed Mar 15 15:10:26 2023: BS 394 completed
Wed Mar 15 15:10:28 2023: BS 395 completed
Wed Mar 15 15:10:30 2023: BS 396 completed
Wed Mar 15 15:10:32 2023: BS 397 completed
Wed Mar 15 15:10:34 2023: BS 398 completed
Wed Mar 15 15:10:36 2023: BS 399 completed
Wed Mar 15 15:10:38 2023: BS 400 completed
Wed Mar 15 15:10:40 2023: BS 401 completed
Wed Mar 15 15:10:42 2023: BS 402 completed
Wed Mar 15 15:10:44 2023: BS 403 completed
Wed Mar 15 15:10:46 2023: BS 404 completed
Wed Mar 15 15:10:48 2023: BS 405 completed
Wed Mar 15 15:10:50 2023: BS 406 completed
Wed Mar 15 15:10:52 2023: BS 407 completed
Wed Mar 15 15:10:54 2023: BS 408 completed
Wed Mar 15 15:10:56 2023: BS 409 completed
Wed Mar 15 15:10:58 2023: BS 410 completed
Wed Mar 15 15:11:00 2023: BS 411 completed
Wed Mar 15 15:11:02 2023: Acquisition aborted
