# Supplementary material for: Generating Molecular Diversity via Addition of Nucleophiles to Electron-Deficient [3]Dendralenes: An Exploratory Study
Source: J Org Chem. 2026 Jan 14;91(4):1588–601. doi: 10.1021/acs.joc.5c02397 (PMC12865776; doi:10.1021/acs.joc.5c02397)
Supplement: Supplementary file 1 [file jo5c02397_si_001.zip › FID for Publication/1b/1b_C.fid/log]

Wed Feb 12 09:29:34 2020: Experiment started
Wed Feb 12 09:29:37 2020: BS 1 completed
Wed Feb 12 09:29:39 2020: BS 2 completed
Wed Feb 12 09:29:41 2020: BS 3 completed
Wed Feb 12 09:29:43 2020: BS 4 completed
Wed Feb 12 09:29:45 2020: BS 5 completed
Wed Feb 12 09:29:47 2020: BS 6 completed
Wed Feb 12 09:29:49 2020: BS 7 completed
Wed Feb 12 09:29:51 2020: BS 8 completed
Wed Feb 12 09:29:53 2020: BS 9 completed
Wed Feb 12 09:29:56 2020: BS 10 completed
Wed Feb 12 09:29:58 2020: BS 11 completed
Wed Feb 12 09:30:00 2020: BS 12 completed
Wed Feb 12 09:30:02 2020: BS 13 completed
Wed Feb 12 09:30:04 2020: BS 14 completed
Wed Feb 12 09:30:06 2020: BS 15 completed
Wed Feb 12 09:30:08 2020: BS 16 completed
Wed Feb 12 09:30:10 2020: BS 17 completed
Wed Feb 12 09:30:12 2020: BS 18 completed
Wed Feb 12 09:30:14 2020: BS 19 completed
Wed Feb 12 09:30:16 2020: BS 20 completed
Wed Feb 12 09:30:18 2020: BS 21 completed
Wed Feb 12 09:30:20 2020: BS 22 completed
Wed Feb 12 09:30:22 2020: BS 23 completed
Wed Feb 12 09:30:24 2020: BS 24 completed
Wed Feb 12 09:30:26 2020: BS 25 completed
Wed Feb 12 09:30:28 2020: BS 26 completed
Wed Feb 12 09:30:30 2020: BS 27 completed
Wed Feb 12 09:30:32 2020: BS 28 completed
Wed Feb 12 09:30:34 2020: BS 29 completed
Wed Feb 12 09:30:37 2020: BS 30 completed
Wed Feb 12 09:30:39 2020: BS 31 completed
Wed Feb 12 09:30:41 2020: BS 32 completed
Wed Feb 12 09:30:43 2020: BS 33 completed
Wed Feb 12 09:30:45 2020: BS 34 completed
Wed Feb 12 09:30:47 2020: BS 35 completed
Wed Feb 12 09:30:49 2020: BS 36 completed
Wed Feb 12 09:30:51 2020: BS 37 completed
Wed Feb 12 09:30:53 2020: BS 38 completed
Wed Feb 12 09:30:55 2020: BS 39 completed
Wed Feb 12 09:30:57 2020: BS 40 completed
Wed Feb 12 09:30:59 2020: BS 41 completed
Wed Feb 12 09:31:01 2020: BS 42 completed
Wed Feb 12 09:31:03 2020: BS 43 completed
Wed Feb 12 09:31:05 2020: BS 44 completed
Wed Feb 12 09:31:07 2020: BS 45 completed
Wed Feb 12 09:31:09 2020: BS 46 completed
Wed Feb 12 09:31:11 2020: BS 47 completed
Wed Feb 12 09:31:13 2020: BS 48 completed
Wed Feb 12 09:31:15 2020: BS 49 completed
Wed Feb 12 09:31:17 2020: BS 50 completed
Wed Feb 12 09:31:20 2020: BS 51 completed
Wed Feb 12 09:31:22 2020: BS 52 completed
Wed Feb 12 09:31:24 2020: BS 53 completed
Wed Feb 12 09:31:26 2020: BS 54 completed
Wed Feb 12 09:31:28 2020: BS 55 completed
Wed Feb 12 09:31:30 2020: BS 56 completed
Wed Feb 12 09:31:32 2020: BS 57 completed
Wed Feb 12 09:31:34 2020: BS 58 completed
Wed Feb 12 09:31:36 2020: BS 59 completed
Wed Feb 12 09:31:38 2020: BS 60 completed
Wed Feb 12 09:31:40 2020: BS 61 completed
Wed Feb 12 09:31:42 2020: BS 62 completed
Wed Feb 12 09:31:44 2020: BS 63 completed
Wed Feb 12 09:31:46 2020: BS 64 completed
Wed Feb 12 09:31:48 2020: BS 65 completed
Wed Feb 12 09:31:50 2020: BS 66 completed
Wed Feb 12 09:31:52 2020: BS 67 completed
Wed Feb 12 09:31:54 2020: BS 68 completed
Wed Feb 12 09:31:56 2020: BS 69 completed
Wed Feb 12 09:31:58 2020: BS 70 completed
Wed Feb 12 09:32:01 2020: BS 71 completed
Wed Feb 12 09:32:03 2020: BS 72 completed
Wed Feb 12 09:32:05 2020: BS 73 completed
Wed Feb 12 09:32:07 2020: BS 74 completed
Wed Feb 12 09:32:09 2020: BS 75 completed
Wed Feb 12 09:32:11 2020: BS 76 completed
Wed Feb 12 09:32:13 2020: BS 77 completed
Wed Feb 12 09:32:15 2020: BS 78 completed
Wed Feb 12 09:32:17 2020: BS 79 completed
Wed Feb 12 09:32:19 2020: BS 80 completed
Wed Feb 12 09:32:21 2020: BS 81 completed
Wed Feb 12 09:32:23 2020: BS 82 completed
Wed Feb 12 09:32:25 2020: BS 83 completed
Wed Feb 12 09:32:27 2020: BS 84 completed
Wed Feb 12 09:32:29 2020: BS 85 completed
Wed Feb 12 09:32:31 2020: BS 86 completed
Wed Feb 12 09:32:33 2020: BS 87 completed
Wed Feb 12 09:32:35 2020: BS 88 completed
Wed Feb 12 09:32:37 2020: BS 89 completed
Wed Feb 12 09:32:39 2020: BS 90 completed
Wed Feb 12 09:32:41 2020: BS 91 completed
Wed Feb 12 09:32:44 2020: BS 92 completed
Wed Feb 12 09:32:46 2020: BS 93 completed
Wed Feb 12 09:32:48 2020: BS 94 completed
Wed Feb 12 09:32:50 2020: BS 95 completed
Wed Feb 12 09:32:52 2020: BS 96 completed
Wed Feb 12 09:32:54 2020: BS 97 completed
Wed Feb 12 09:32:56 2020: BS 98 completed
Wed Feb 12 09:32:58 2020: BS 99 completed
Wed Feb 12 09:33:00 2020: BS 100 completed
Wed Feb 12 09:33:02 2020: BS 101 completed
Wed Feb 12 09:33:04 2020: BS 102 completed
Wed Feb 12 09:33:06 2020: BS 103 completed
Wed Feb 12 09:33:08 2020: BS 104 completed
Wed Feb 12 09:33:10 2020: BS 105 completed
Wed Feb 12 09:33:12 2020: BS 106 completed
Wed Feb 12 09:33:14 2020: BS 107 completed
Wed Feb 12 09:33:16 2020: BS 108 completed
Wed Feb 12 09:33:18 2020: BS 109 completed
Wed Feb 12 09:33:20 2020: BS 110 completed
Wed Feb 12 09:33:22 2020: BS 111 completed
Wed Feb 12 09:33:25 2020: BS 112 completed
Wed Feb 12 09:33:27 2020: BS 113 completed
Wed Feb 12 09:33:29 2020: BS 114 completed
Wed Feb 12 09:33:31 2020: BS 115 completed
Wed Feb 12 09:33:33 2020: BS 116 completed
Wed Feb 12 09:33:35 2020: BS 117 completed
Wed Feb 12 09:33:37 2020: BS 118 completed
Wed Feb 12 09:33:39 2020: BS 119 completed
Wed Feb 12 09:33:41 2020: BS 120 completed
Wed Feb 12 09:33:43 2020: BS 121 completed
Wed Feb 12 09:33:45 2020: BS 122 completed
Wed Feb 12 09:33:47 2020: BS 123 completed
Wed Feb 12 09:33:49 2020: BS 124 completed
Wed Feb 12 09:33:51 2020: BS 125 completed
Wed Feb 12 09:33:53 2020: BS 126 completed
Wed Feb 12 09:33:55 2020: BS 127 completed
Wed Feb 12 09:33:57 2020: BS 128 completed
Wed Feb 12 09:33:59 2020: BS 129 completed
Wed Feb 12 09:34:01 2020: BS 130 completed
Wed Feb 12 09:34:03 2020: BS 131 completed
Wed Feb 12 09:34:05 2020: BS 132 completed
Wed Feb 12 09:34:08 2020: BS 133 completed
Wed Feb 12 09:34:10 2020: BS 134 completed
Wed Feb 12 09:34:12 2020: BS 135 completed
Wed Feb 12 09:34:14 2020: BS 136 completed
Wed Feb 12 09:34:16 2020: BS 137 completed
Wed Feb 12 09:34:18 2020: BS 138 completed
Wed Feb 12 09:34:20 2020: BS 139 completed
Wed Feb 12 09:34:22 2020: BS 140 completed
Wed Feb 12 09:34:24 2020: BS 141 completed
Wed Feb 12 09:34:26 2020: BS 142 completed
Wed Feb 12 09:34:28 2020: BS 143 completed
Wed Feb 12 09:34:30 2020: BS 144 completed
Wed Feb 12 09:34:32 2020: BS 145 completed
Wed Feb 12 09:34:34 2020: BS 146 completed
Wed Feb 12 09:34:36 2020: BS 147 completed
Wed Feb 12 09:34:38 2020: BS 148 completed
Wed Feb 12 09:34:40 2020: BS 149 completed
Wed Feb 12 09:34:42 2020: BS 150 completed
Wed Feb 12 09:34:44 2020: BS 151 completed
Wed Feb 12 09:34:46 2020: BS 152 completed
Wed Feb 12 09:34:48 2020: BS 153 completed
Wed Feb 12 09:34:51 2020: BS 154 completed
Wed Feb 12 09:34:53 2020: BS 155 completed
Wed Feb 12 09:34:55 2020: BS 156 completed
Wed Feb 12 09:34:57 2020: BS 157 completed
Wed Feb 12 09:34:59 2020: BS 158 completed
Wed Feb 12 09:35:01 2020: BS 159 completed
Wed Feb 12 09:35:03 2020: BS 160 completed
Wed Feb 12 09:35:05 2020: BS 161 completed
Wed Feb 12 09:35:07 2020: BS 162 completed
Wed Feb 12 09:35:09 2020: BS 163 completed
Wed Feb 12 09:35:11 2020: BS 164 completed
Wed Feb 12 09:35:13 2020: BS 165 completed
Wed Feb 12 09:35:15 2020: BS 166 completed
Wed Feb 12 09:35:17 2020: BS 167 completed
Wed Feb 12 09:35:19 2020: BS 168 completed
Wed Feb 12 09:35:21 2020: BS 169 completed
Wed Feb 12 09:35:23 2020: BS 170 completed
Wed Feb 12 09:35:25 2020: BS 171 completed
Wed Feb 12 09:35:27 2020: BS 172 completed
Wed Feb 12 09:35:29 2020: BS 173 completed
Wed Feb 12 09:35:32 2020: BS 174 completed
Wed Feb 12 09:35:34 2020: BS 175 completed
Wed Feb 12 09:35:36 2020: BS 176 completed
Wed Feb 12 09:35:38 2020: BS 177 completed
Wed Feb 12 09:35:40 2020: BS 178 completed
Wed Feb 12 09:35:42 2020: BS 179 completed
Wed Feb 12 09:35:44 2020: BS 180 completed
Wed Feb 12 09:35:46 2020: BS 181 completed
Wed Feb 12 09:35:48 2020: BS 182 completed
Wed Feb 12 09:35:50 2020: BS 183 completed
Wed Feb 12 09:35:52 2020: BS 184 completed
Wed Feb 12 09:35:54 2020: BS 185 completed
Wed Feb 12 09:35:56 2020: BS 186 completed
Wed Feb 12 09:35:58 2020: BS 187 completed
Wed Feb 12 09:36:00 2020: BS 188 completed
Wed Feb 12 09:36:02 2020: BS 189 completed
Wed Feb 12 09:36:04 2020: BS 190 completed
Wed Feb 12 09:36:06 2020: BS 191 completed
Wed Feb 12 09:36:08 2020: BS 192 completed
Wed Feb 12 09:36:10 2020: BS 193 completed
Wed Feb 12 09:36:12 2020: BS 194 completed
Wed Feb 12 09:36:15 2020: BS 195 completed
Wed Feb 12 09:36:17 2020: BS 196 completed
Wed Feb 12 09:36:19 2020: BS 197 completed
Wed Feb 12 09:36:21 2020: BS 198 completed
Wed Feb 12 09:36:22 2020: Acquisition aborted
