# Supplementary material for: Generating Molecular Diversity via Addition of Nucleophiles to Electron-Deficient [3]Dendralenes: An Exploratory Study
Source: J Org Chem. 2026 Jan 14;91(4):1588–601. doi: 10.1021/acs.joc.5c02397 (PMC12865776; doi:10.1021/acs.joc.5c02397)
Supplement: Supplementary file 1 [file jo5c02397_si_001.zip › FID for Publication/1d/1d_C.fid/log]

Thu Mar  7 10:44:28 2024: Experiment started
Thu Mar  7 10:44:32 2024: BS 1 completed
Thu Mar  7 10:44:34 2024: BS 2 completed
Thu Mar  7 10:44:36 2024: BS 3 completed
Thu Mar  7 10:44:38 2024: BS 4 completed
Thu Mar  7 10:44:40 2024: BS 5 completed
Thu Mar  7 10:44:42 2024: BS 6 completed
Thu Mar  7 10:44:44 2024: BS 7 completed
Thu Mar  7 10:44:46 2024: BS 8 completed
Thu Mar  7 10:44:48 2024: BS 9 completed
Thu Mar  7 10:44:50 2024: BS 10 completed
Thu Mar  7 10:44:52 2024: BS 11 completed
Thu Mar  7 10:44:55 2024: BS 12 completed
Thu Mar  7 10:44:57 2024: BS 13 completed
Thu Mar  7 10:44:59 2024: BS 14 completed
Thu Mar  7 10:45:01 2024: BS 15 completed
Thu Mar  7 10:45:03 2024: BS 16 completed
Thu Mar  7 10:45:05 2024: BS 17 completed
Thu Mar  7 10:45:07 2024: BS 18 completed
Thu Mar  7 10:45:09 2024: BS 19 completed
Thu Mar  7 10:45:11 2024: BS 20 completed
Thu Mar  7 10:45:13 2024: BS 21 completed
Thu Mar  7 10:45:15 2024: BS 22 completed
Thu Mar  7 10:45:17 2024: BS 23 completed
Thu Mar  7 10:45:19 2024: BS 24 completed
Thu Mar  7 10:45:21 2024: BS 25 completed
Thu Mar  7 10:45:23 2024: BS 26 completed
Thu Mar  7 10:45:25 2024: BS 27 completed
Thu Mar  7 10:45:27 2024: BS 28 completed
Thu Mar  7 10:45:29 2024: BS 29 completed
Thu Mar  7 10:45:31 2024: BS 30 completed
Thu Mar  7 10:45:33 2024: BS 31 completed
Thu Mar  7 10:45:35 2024: BS 32 completed
Thu Mar  7 10:45:38 2024: BS 33 completed
Thu Mar  7 10:45:40 2024: BS 34 completed
Thu Mar  7 10:45:42 2024: BS 35 completed
Thu Mar  7 10:45:44 2024: BS 36 completed
Thu Mar  7 10:45:46 2024: BS 37 completed
Thu Mar  7 10:45:48 2024: BS 38 completed
Thu Mar  7 10:45:50 2024: BS 39 completed
Thu Mar  7 10:45:52 2024: BS 40 completed
Thu Mar  7 10:45:54 2024: BS 41 completed
Thu Mar  7 10:45:56 2024: BS 42 completed
Thu Mar  7 10:45:58 2024: BS 43 completed
Thu Mar  7 10:46:00 2024: BS 44 completed
Thu Mar  7 10:46:02 2024: BS 45 completed
Thu Mar  7 10:46:04 2024: BS 46 completed
Thu Mar  7 10:46:06 2024: BS 47 completed
Thu Mar  7 10:46:08 2024: BS 48 completed
Thu Mar  7 10:46:10 2024: BS 49 completed
Thu Mar  7 10:46:12 2024: BS 50 completed
Thu Mar  7 10:46:14 2024: BS 51 completed
Thu Mar  7 10:46:16 2024: BS 52 completed
Thu Mar  7 10:46:19 2024: BS 53 completed
Thu Mar  7 10:46:21 2024: BS 54 completed
Thu Mar  7 10:46:23 2024: BS 55 completed
Thu Mar  7 10:46:25 2024: BS 56 completed
Thu Mar  7 10:46:27 2024: BS 57 completed
Thu Mar  7 10:46:29 2024: BS 58 completed
Thu Mar  7 10:46:31 2024: BS 59 completed
Thu Mar  7 10:46:33 2024: BS 60 completed
Thu Mar  7 10:46:35 2024: BS 61 completed
Thu Mar  7 10:46:37 2024: BS 62 completed
Thu Mar  7 10:46:39 2024: BS 63 completed
Thu Mar  7 10:46:41 2024: BS 64 completed
Thu Mar  7 10:46:43 2024: BS 65 completed
Thu Mar  7 10:46:45 2024: BS 66 completed
Thu Mar  7 10:46:47 2024: BS 67 completed
Thu Mar  7 10:46:49 2024: BS 68 completed
Thu Mar  7 10:46:51 2024: BS 69 completed
Thu Mar  7 10:46:53 2024: BS 70 completed
Thu Mar  7 10:46:55 2024: BS 71 completed
Thu Mar  7 10:46:57 2024: BS 72 completed
Thu Mar  7 10:46:59 2024: BS 73 completed
Thu Mar  7 10:47:02 2024: BS 74 completed
Thu Mar  7 10:47:04 2024: BS 75 completed
Thu Mar  7 10:47:06 2024: BS 76 completed
Thu Mar  7 10:47:08 2024: BS 77 completed
Thu Mar  7 10:47:10 2024: BS 78 completed
Thu Mar  7 10:47:12 2024: BS 79 completed
Thu Mar  7 10:47:14 2024: BS 80 completed
Thu Mar  7 10:47:16 2024: BS 81 completed
Thu Mar  7 10:47:18 2024: BS 82 completed
Thu Mar  7 10:47:20 2024: BS 83 completed
Thu Mar  7 10:47:22 2024: BS 84 completed
Thu Mar  7 10:47:24 2024: BS 85 completed
Thu Mar  7 10:47:26 2024: BS 86 completed
Thu Mar  7 10:47:28 2024: BS 87 completed
Thu Mar  7 10:47:30 2024: BS 88 completed
Thu Mar  7 10:47:32 2024: BS 89 completed
Thu Mar  7 10:47:34 2024: BS 90 completed
Thu Mar  7 10:47:36 2024: BS 91 completed
Thu Mar  7 10:47:38 2024: BS 92 completed
Thu Mar  7 10:47:40 2024: BS 93 completed
Thu Mar  7 10:47:43 2024: BS 94 completed
Thu Mar  7 10:47:45 2024: BS 95 completed
Thu Mar  7 10:47:47 2024: BS 96 completed
Thu Mar  7 10:47:49 2024: BS 97 completed
Thu Mar  7 10:47:51 2024: BS 98 completed
Thu Mar  7 10:47:53 2024: BS 99 completed
Thu Mar  7 10:47:55 2024: BS 100 completed
Thu Mar  7 10:47:57 2024: BS 101 completed
Thu Mar  7 10:47:59 2024: BS 102 completed
Thu Mar  7 10:48:01 2024: BS 103 completed
Thu Mar  7 10:48:03 2024: BS 104 completed
Thu Mar  7 10:48:05 2024: BS 105 completed
Thu Mar  7 10:48:07 2024: BS 106 completed
Thu Mar  7 10:48:09 2024: BS 107 completed
Thu Mar  7 10:48:11 2024: BS 108 completed
Thu Mar  7 10:48:13 2024: BS 109 completed
Thu Mar  7 10:48:15 2024: BS 110 completed
Thu Mar  7 10:48:17 2024: BS 111 completed
Thu Mar  7 10:48:19 2024: BS 112 completed
Thu Mar  7 10:48:21 2024: BS 113 completed
Thu Mar  7 10:48:23 2024: BS 114 completed
Thu Mar  7 10:48:26 2024: BS 115 completed
Thu Mar  7 10:48:28 2024: BS 116 completed
Thu Mar  7 10:48:30 2024: BS 117 completed
Thu Mar  7 10:48:32 2024: BS 118 completed
Thu Mar  7 10:48:34 2024: BS 119 completed
Thu Mar  7 10:48:36 2024: BS 120 completed
Thu Mar  7 10:48:38 2024: BS 121 completed
Thu Mar  7 10:48:40 2024: BS 122 completed
Thu Mar  7 10:48:42 2024: BS 123 completed
Thu Mar  7 10:48:44 2024: BS 124 completed
Thu Mar  7 10:48:46 2024: BS 125 completed
Thu Mar  7 10:48:48 2024: BS 126 completed
Thu Mar  7 10:48:50 2024: BS 127 completed
Thu Mar  7 10:48:52 2024: BS 128 completed
Thu Mar  7 10:48:54 2024: BS 129 completed
Thu Mar  7 10:48:56 2024: BS 130 completed
Thu Mar  7 10:48:58 2024: BS 131 completed
Thu Mar  7 10:49:00 2024: BS 132 completed
Thu Mar  7 10:49:02 2024: BS 133 completed
Thu Mar  7 10:49:04 2024: BS 134 completed
Thu Mar  7 10:49:07 2024: BS 135 completed
Thu Mar  7 10:49:09 2024: BS 136 completed
Thu Mar  7 10:49:11 2024: BS 137 completed
Thu Mar  7 10:49:13 2024: BS 138 completed
Thu Mar  7 10:49:15 2024: BS 139 completed
Thu Mar  7 10:49:17 2024: BS 140 completed
Thu Mar  7 10:49:19 2024: BS 141 completed
Thu Mar  7 10:49:21 2024: BS 142 completed
Thu Mar  7 10:49:23 2024: BS 143 completed
Thu Mar  7 10:49:25 2024: BS 144 completed
Thu Mar  7 10:49:27 2024: BS 145 completed
Thu Mar  7 10:49:29 2024: BS 146 completed
Thu Mar  7 10:49:31 2024: BS 147 completed
Thu Mar  7 10:49:33 2024: BS 148 completed
Thu Mar  7 10:49:35 2024: BS 149 completed
Thu Mar  7 10:49:37 2024: BS 150 completed
Thu Mar  7 10:49:39 2024: BS 151 completed
Thu Mar  7 10:49:41 2024: BS 152 completed
Thu Mar  7 10:49:43 2024: BS 153 completed
Thu Mar  7 10:49:45 2024: BS 154 completed
Thu Mar  7 10:49:47 2024: BS 155 completed
Thu Mar  7 10:49:50 2024: BS 156 completed
Thu Mar  7 10:49:52 2024: BS 157 completed
Thu Mar  7 10:49:54 2024: BS 158 completed
Thu Mar  7 10:49:56 2024: BS 159 completed
Thu Mar  7 10:49:58 2024: BS 160 completed
Thu Mar  7 10:50:00 2024: BS 161 completed
Thu Mar  7 10:50:02 2024: BS 162 completed
Thu Mar  7 10:50:04 2024: BS 163 completed
Thu Mar  7 10:50:06 2024: BS 164 completed
Thu Mar  7 10:50:08 2024: BS 165 completed
Thu Mar  7 10:50:10 2024: BS 166 completed
Thu Mar  7 10:50:12 2024: BS 167 completed
Thu Mar  7 10:50:14 2024: BS 168 completed
Thu Mar  7 10:50:16 2024: BS 169 completed
Thu Mar  7 10:50:18 2024: BS 170 completed
Thu Mar  7 10:50:20 2024: BS 171 completed
Thu Mar  7 10:50:22 2024: BS 172 completed
Thu Mar  7 10:50:24 2024: BS 173 completed
Thu Mar  7 10:50:26 2024: BS 174 completed
Thu Mar  7 10:50:28 2024: BS 175 completed
Thu Mar  7 10:50:30 2024: BS 176 completed
Thu Mar  7 10:50:33 2024: BS 177 completed
Thu Mar  7 10:50:35 2024: BS 178 completed
Thu Mar  7 10:50:37 2024: BS 179 completed
Thu Mar  7 10:50:39 2024: BS 180 completed
Thu Mar  7 10:50:41 2024: BS 181 completed
Thu Mar  7 10:50:43 2024: BS 182 completed
Thu Mar  7 10:50:45 2024: BS 183 completed
Thu Mar  7 10:50:47 2024: BS 184 completed
Thu Mar  7 10:50:49 2024: BS 185 completed
Thu Mar  7 10:50:51 2024: BS 186 completed
Thu Mar  7 10:50:53 2024: BS 187 completed
Thu Mar  7 10:50:55 2024: BS 188 completed
Thu Mar  7 10:50:57 2024: BS 189 completed
Thu Mar  7 10:50:59 2024: BS 190 completed
Thu Mar  7 10:51:01 2024: BS 191 completed
Thu Mar  7 10:51:03 2024: BS 192 completed
Thu Mar  7 10:51:05 2024: BS 193 completed
Thu Mar  7 10:51:07 2024: BS 194 completed
Thu Mar  7 10:51:09 2024: BS 195 completed
Thu Mar  7 10:51:11 2024: BS 196 completed
Thu Mar  7 10:51:14 2024: BS 197 completed
Thu Mar  7 10:51:16 2024: BS 198 completed
Thu Mar  7 10:51:18 2024: BS 199 completed
Thu Mar  7 10:51:20 2024: BS 200 completed
Thu Mar  7 10:51:22 2024: BS 201 completed
Thu Mar  7 10:51:24 2024: BS 202 completed
Thu Mar  7 10:51:26 2024: BS 203 completed
Thu Mar  7 10:51:28 2024: BS 204 completed
Thu Mar  7 10:51:30 2024: BS 205 completed
Thu Mar  7 10:51:32 2024: BS 206 completed
Thu Mar  7 10:51:34 2024: BS 207 completed
Thu Mar  7 10:51:36 2024: BS 208 completed
Thu Mar  7 10:51:38 2024: BS 209 completed
Thu Mar  7 10:51:40 2024: BS 210 completed
Thu Mar  7 10:51:42 2024: BS 211 completed
Thu Mar  7 10:51:44 2024: BS 212 completed
Thu Mar  7 10:51:46 2024: BS 213 completed
Thu Mar  7 10:51:48 2024: BS 214 completed
Thu Mar  7 10:51:50 2024: BS 215 completed
Thu Mar  7 10:51:52 2024: BS 216 completed
Thu Mar  7 10:51:54 2024: BS 217 completed
Thu Mar  7 10:51:57 2024: BS 218 completed
Thu Mar  7 10:51:59 2024: BS 219 completed
Thu Mar  7 10:52:01 2024: BS 220 completed
Thu Mar  7 10:52:03 2024: BS 221 completed
Thu Mar  7 10:52:05 2024: BS 222 completed
Thu Mar  7 10:52:07 2024: BS 223 completed
Thu Mar  7 10:52:09 2024: BS 224 completed
Thu Mar  7 10:52:11 2024: BS 225 completed
Thu Mar  7 10:52:13 2024: BS 226 completed
Thu Mar  7 10:52:15 2024: BS 227 completed
Thu Mar  7 10:52:17 2024: BS 228 completed
Thu Mar  7 10:52:19 2024: BS 229 completed
Thu Mar  7 10:52:21 2024: BS 230 completed
Thu Mar  7 10:52:23 2024: BS 231 completed
Thu Mar  7 10:52:25 2024: BS 232 completed
Thu Mar  7 10:52:27 2024: BS 233 completed
Thu Mar  7 10:52:29 2024: BS 234 completed
Thu Mar  7 10:52:31 2024: BS 235 completed
Thu Mar  7 10:52:33 2024: BS 236 completed
Thu Mar  7 10:52:35 2024: BS 237 completed
Thu Mar  7 10:52:38 2024: BS 238 completed
Thu Mar  7 10:52:40 2024: BS 239 completed
Thu Mar  7 10:52:42 2024: BS 240 completed
Thu Mar  7 10:52:44 2024: BS 241 completed
Thu Mar  7 10:52:46 2024: BS 242 completed
Thu Mar  7 10:52:48 2024: BS 243 completed
Thu Mar  7 10:52:50 2024: BS 244 completed
Thu Mar  7 10:52:52 2024: BS 245 completed
Thu Mar  7 10:52:54 2024: BS 246 completed
Thu Mar  7 10:52:56 2024: BS 247 completed
Thu Mar  7 10:52:58 2024: BS 248 completed
Thu Mar  7 10:53:00 2024: BS 249 completed
Thu Mar  7 10:53:02 2024: BS 250 completed
Thu Mar  7 10:53:04 2024: BS 251 completed
Thu Mar  7 10:53:06 2024: BS 252 completed
Thu Mar  7 10:53:08 2024: BS 253 completed
Thu Mar  7 10:53:10 2024: BS 254 completed
Thu Mar  7 10:53:12 2024: BS 255 completed
Thu Mar  7 10:53:14 2024: BS 256 completed
Thu Mar  7 10:53:16 2024: BS 257 completed
Thu Mar  7 10:53:18 2024: BS 258 completed
Thu Mar  7 10:53:21 2024: BS 259 completed
Thu Mar  7 10:53:23 2024: BS 260 completed
Thu Mar  7 10:53:25 2024: BS 261 completed
Thu Mar  7 10:53:27 2024: BS 262 completed
Thu Mar  7 10:53:29 2024: BS 263 completed
Thu Mar  7 10:53:31 2024: BS 264 completed
Thu Mar  7 10:53:33 2024: BS 265 completed
Thu Mar  7 10:53:35 2024: BS 266 completed
Thu Mar  7 10:53:37 2024: BS 267 completed
Thu Mar  7 10:53:39 2024: BS 268 completed
Thu Mar  7 10:53:41 2024: BS 269 completed
Thu Mar  7 10:53:43 2024: BS 270 completed
Thu Mar  7 10:53:45 2024: Acquisition aborted
