# Supplementary material for: Generating Molecular Diversity via Addition of Nucleophiles to Electron-Deficient [3]Dendralenes: An Exploratory Study
Source: J Org Chem. 2026 Jan 14;91(4):1588–601. doi: 10.1021/acs.joc.5c02397 (PMC12865776; doi:10.1021/acs.joc.5c02397)
Supplement: Supplementary file 1 [file jo5c02397_si_001.zip › FID for Publication/1e/1e_C.fid/log]

Fri Apr 14 10:13:57 2023: Experiment started
Fri Apr 14 10:14:00 2023: BS 1 completed
Fri Apr 14 10:14:02 2023: BS 2 completed
Fri Apr 14 10:14:05 2023: BS 3 completed
Fri Apr 14 10:14:07 2023: BS 4 completed
Fri Apr 14 10:14:09 2023: BS 5 completed
Fri Apr 14 10:14:11 2023: BS 6 completed
Fri Apr 14 10:14:13 2023: BS 7 completed
Fri Apr 14 10:14:15 2023: BS 8 completed
Fri Apr 14 10:14:17 2023: BS 9 completed
Fri Apr 14 10:14:19 2023: BS 10 completed
Fri Apr 14 10:14:21 2023: BS 11 completed
Fri Apr 14 10:14:23 2023: BS 12 completed
Fri Apr 14 10:14:25 2023: BS 13 completed
Fri Apr 14 10:14:27 2023: BS 14 completed
Fri Apr 14 10:14:29 2023: BS 15 completed
Fri Apr 14 10:14:31 2023: BS 16 completed
Fri Apr 14 10:14:33 2023: BS 17 completed
Fri Apr 14 10:14:35 2023: BS 18 completed
Fri Apr 14 10:14:37 2023: BS 19 completed
Fri Apr 14 10:14:39 2023: BS 20 completed
Fri Apr 14 10:14:41 2023: BS 21 completed
Fri Apr 14 10:14:43 2023: BS 22 completed
Fri Apr 14 10:14:46 2023: BS 23 completed
Fri Apr 14 10:14:48 2023: BS 24 completed
Fri Apr 14 10:14:50 2023: BS 25 completed
Fri Apr 14 10:14:52 2023: BS 26 completed
Fri Apr 14 10:14:54 2023: BS 27 completed
Fri Apr 14 10:14:56 2023: BS 28 completed
Fri Apr 14 10:14:58 2023: BS 29 completed
Fri Apr 14 10:15:00 2023: BS 30 completed
Fri Apr 14 10:15:02 2023: BS 31 completed
Fri Apr 14 10:15:04 2023: BS 32 completed
Fri Apr 14 10:15:06 2023: BS 33 completed
Fri Apr 14 10:15:08 2023: BS 34 completed
Fri Apr 14 10:15:10 2023: BS 35 completed
Fri Apr 14 10:15:12 2023: BS 36 completed
Fri Apr 14 10:15:14 2023: BS 37 completed
Fri Apr 14 10:15:16 2023: BS 38 completed
Fri Apr 14 10:15:18 2023: BS 39 completed
Fri Apr 14 10:15:20 2023: BS 40 completed
Fri Apr 14 10:15:22 2023: BS 41 completed
Fri Apr 14 10:15:24 2023: BS 42 completed
Fri Apr 14 10:15:26 2023: BS 43 completed
Fri Apr 14 10:15:29 2023: BS 44 completed
Fri Apr 14 10:15:31 2023: BS 45 completed
Fri Apr 14 10:15:33 2023: BS 46 completed
Fri Apr 14 10:15:35 2023: BS 47 completed
Fri Apr 14 10:15:37 2023: BS 48 completed
Fri Apr 14 10:15:39 2023: BS 49 completed
Fri Apr 14 10:15:41 2023: BS 50 completed
Fri Apr 14 10:15:43 2023: BS 51 completed
Fri Apr 14 10:15:45 2023: BS 52 completed
Fri Apr 14 10:15:47 2023: BS 53 completed
Fri Apr 14 10:15:49 2023: BS 54 completed
Fri Apr 14 10:15:51 2023: BS 55 completed
Fri Apr 14 10:15:53 2023: BS 56 completed
Fri Apr 14 10:15:55 2023: BS 57 completed
Fri Apr 14 10:15:57 2023: BS 58 completed
Fri Apr 14 10:15:59 2023: BS 59 completed
Fri Apr 14 10:16:01 2023: BS 60 completed
Fri Apr 14 10:16:03 2023: BS 61 completed
Fri Apr 14 10:16:05 2023: BS 62 completed
Fri Apr 14 10:16:07 2023: BS 63 completed
Fri Apr 14 10:16:10 2023: BS 64 completed
Fri Apr 14 10:16:12 2023: BS 65 completed
Fri Apr 14 10:16:14 2023: BS 66 completed
Fri Apr 14 10:16:16 2023: BS 67 completed
Fri Apr 14 10:16:18 2023: BS 68 completed
Fri Apr 14 10:16:20 2023: BS 69 completed
Fri Apr 14 10:16:22 2023: BS 70 completed
Fri Apr 14 10:16:24 2023: BS 71 completed
Fri Apr 14 10:16:26 2023: BS 72 completed
Fri Apr 14 10:16:28 2023: BS 73 completed
Fri Apr 14 10:16:30 2023: BS 74 completed
Fri Apr 14 10:16:32 2023: BS 75 completed
Fri Apr 14 10:16:34 2023: BS 76 completed
Fri Apr 14 10:16:36 2023: BS 77 completed
Fri Apr 14 10:16:38 2023: BS 78 completed
Fri Apr 14 10:16:40 2023: BS 79 completed
Fri Apr 14 10:16:42 2023: BS 80 completed
Fri Apr 14 10:16:44 2023: BS 81 completed
Fri Apr 14 10:16:46 2023: BS 82 completed
Fri Apr 14 10:16:48 2023: BS 83 completed
Fri Apr 14 10:16:50 2023: BS 84 completed
Fri Apr 14 10:16:53 2023: BS 85 completed
Fri Apr 14 10:16:55 2023: BS 86 completed
Fri Apr 14 10:16:57 2023: BS 87 completed
Fri Apr 14 10:16:59 2023: BS 88 completed
Fri Apr 14 10:17:01 2023: BS 89 completed
Fri Apr 14 10:17:03 2023: BS 90 completed
Fri Apr 14 10:17:05 2023: BS 91 completed
Fri Apr 14 10:17:07 2023: BS 92 completed
Fri Apr 14 10:17:09 2023: BS 93 completed
Fri Apr 14 10:17:11 2023: BS 94 completed
Fri Apr 14 10:17:13 2023: BS 95 completed
Fri Apr 14 10:17:15 2023: BS 96 completed
Fri Apr 14 10:17:17 2023: BS 97 completed
Fri Apr 14 10:17:19 2023: BS 98 completed
Fri Apr 14 10:17:21 2023: BS 99 completed
Fri Apr 14 10:17:23 2023: BS 100 completed
Fri Apr 14 10:17:25 2023: BS 101 completed
Fri Apr 14 10:17:27 2023: BS 102 completed
Fri Apr 14 10:17:29 2023: BS 103 completed
Fri Apr 14 10:17:31 2023: BS 104 completed
Fri Apr 14 10:17:33 2023: BS 105 completed
Fri Apr 14 10:17:36 2023: BS 106 completed
Fri Apr 14 10:17:38 2023: BS 107 completed
Fri Apr 14 10:17:40 2023: BS 108 completed
Fri Apr 14 10:17:42 2023: BS 109 completed
Fri Apr 14 10:17:44 2023: BS 110 completed
Fri Apr 14 10:17:46 2023: BS 111 completed
Fri Apr 14 10:17:48 2023: BS 112 completed
Fri Apr 14 10:17:50 2023: BS 113 completed
Fri Apr 14 10:17:52 2023: BS 114 completed
Fri Apr 14 10:17:54 2023: BS 115 completed
Fri Apr 14 10:17:56 2023: BS 116 completed
Fri Apr 14 10:17:58 2023: BS 117 completed
Fri Apr 14 10:18:00 2023: BS 118 completed
Fri Apr 14 10:18:02 2023: BS 119 completed
Fri Apr 14 10:18:04 2023: BS 120 completed
Fri Apr 14 10:18:06 2023: BS 121 completed
Fri Apr 14 10:18:08 2023: BS 122 completed
Fri Apr 14 10:18:10 2023: BS 123 completed
Fri Apr 14 10:18:12 2023: BS 124 completed
Fri Apr 14 10:18:14 2023: BS 125 completed
Fri Apr 14 10:18:17 2023: BS 126 completed
Fri Apr 14 10:18:19 2023: BS 127 completed
Fri Apr 14 10:18:21 2023: BS 128 completed
Fri Apr 14 10:18:23 2023: BS 129 completed
Fri Apr 14 10:18:25 2023: BS 130 completed
Fri Apr 14 10:18:27 2023: BS 131 completed
Fri Apr 14 10:18:29 2023: BS 132 completed
Fri Apr 14 10:18:31 2023: BS 133 completed
Fri Apr 14 10:18:33 2023: BS 134 completed
Fri Apr 14 10:18:35 2023: BS 135 completed
Fri Apr 14 10:18:37 2023: BS 136 completed
Fri Apr 14 10:18:39 2023: BS 137 completed
Fri Apr 14 10:18:41 2023: BS 138 completed
Fri Apr 14 10:18:43 2023: BS 139 completed
Fri Apr 14 10:18:45 2023: BS 140 completed
Fri Apr 14 10:18:47 2023: BS 141 completed
Fri Apr 14 10:18:49 2023: BS 142 completed
Fri Apr 14 10:18:51 2023: BS 143 completed
Fri Apr 14 10:18:53 2023: BS 144 completed
Fri Apr 14 10:18:55 2023: BS 145 completed
Fri Apr 14 10:18:57 2023: BS 146 completed
Fri Apr 14 10:19:00 2023: BS 147 completed
Fri Apr 14 10:19:02 2023: BS 148 completed
Fri Apr 14 10:19:04 2023: BS 149 completed
Fri Apr 14 10:19:06 2023: BS 150 completed
Fri Apr 14 10:19:08 2023: BS 151 completed
Fri Apr 14 10:19:10 2023: BS 152 completed
Fri Apr 14 10:19:12 2023: BS 153 completed
Fri Apr 14 10:19:14 2023: BS 154 completed
Fri Apr 14 10:19:16 2023: BS 155 completed
Fri Apr 14 10:19:18 2023: BS 156 completed
Fri Apr 14 10:19:20 2023: BS 157 completed
Fri Apr 14 10:19:22 2023: BS 158 completed
Fri Apr 14 10:19:24 2023: BS 159 completed
Fri Apr 14 10:19:26 2023: BS 160 completed
Fri Apr 14 10:19:28 2023: BS 161 completed
Fri Apr 14 10:19:30 2023: BS 162 completed
Fri Apr 14 10:19:32 2023: BS 163 completed
Fri Apr 14 10:19:34 2023: BS 164 completed
Fri Apr 14 10:19:36 2023: BS 165 completed
Fri Apr 14 10:19:38 2023: BS 166 completed
Fri Apr 14 10:19:41 2023: BS 167 completed
Fri Apr 14 10:19:43 2023: BS 168 completed
Fri Apr 14 10:19:45 2023: BS 169 completed
Fri Apr 14 10:19:47 2023: BS 170 completed
Fri Apr 14 10:19:49 2023: BS 171 completed
Fri Apr 14 10:19:51 2023: BS 172 completed
Fri Apr 14 10:19:53 2023: BS 173 completed
Fri Apr 14 10:19:55 2023: BS 174 completed
Fri Apr 14 10:19:57 2023: BS 175 completed
Fri Apr 14 10:19:59 2023: BS 176 completed
Fri Apr 14 10:20:01 2023: BS 177 completed
Fri Apr 14 10:20:03 2023: BS 178 completed
Fri Apr 14 10:20:05 2023: BS 179 completed
Fri Apr 14 10:20:07 2023: BS 180 completed
Fri Apr 14 10:20:09 2023: BS 181 completed
Fri Apr 14 10:20:11 2023: BS 182 completed
Fri Apr 14 10:20:13 2023: BS 183 completed
Fri Apr 14 10:20:15 2023: BS 184 completed
Fri Apr 14 10:20:17 2023: BS 185 completed
Fri Apr 14 10:20:19 2023: BS 186 completed
Fri Apr 14 10:20:21 2023: BS 187 completed
Fri Apr 14 10:20:24 2023: BS 188 completed
Fri Apr 14 10:20:26 2023: BS 189 completed
Fri Apr 14 10:20:28 2023: BS 190 completed
Fri Apr 14 10:20:30 2023: BS 191 completed
Fri Apr 14 10:20:32 2023: BS 192 completed
Fri Apr 14 10:20:34 2023: BS 193 completed
Fri Apr 14 10:20:36 2023: BS 194 completed
Fri Apr 14 10:20:38 2023: BS 195 completed
Fri Apr 14 10:20:40 2023: BS 196 completed
Fri Apr 14 10:20:42 2023: BS 197 completed
Fri Apr 14 10:20:44 2023: BS 198 completed
Fri Apr 14 10:20:46 2023: BS 199 completed
Fri Apr 14 10:20:48 2023: BS 200 completed
Fri Apr 14 10:20:50 2023: BS 201 completed
Fri Apr 14 10:20:52 2023: BS 202 completed
Fri Apr 14 10:20:54 2023: BS 203 completed
Fri Apr 14 10:20:56 2023: BS 204 completed
Fri Apr 14 10:20:58 2023: BS 205 completed
Fri Apr 14 10:21:00 2023: BS 206 completed
Fri Apr 14 10:21:02 2023: BS 207 completed
Fri Apr 14 10:21:05 2023: BS 208 completed
Fri Apr 14 10:21:07 2023: BS 209 completed
Fri Apr 14 10:21:09 2023: BS 210 completed
Fri Apr 14 10:21:11 2023: BS 211 completed
Fri Apr 14 10:21:13 2023: BS 212 completed
Fri Apr 14 10:21:15 2023: BS 213 completed
Fri Apr 14 10:21:17 2023: BS 214 completed
Fri Apr 14 10:21:19 2023: BS 215 completed
Fri Apr 14 10:21:21 2023: BS 216 completed
Fri Apr 14 10:21:23 2023: BS 217 completed
Fri Apr 14 10:21:25 2023: BS 218 completed
Fri Apr 14 10:21:27 2023: BS 219 completed
Fri Apr 14 10:21:29 2023: BS 220 completed
Fri Apr 14 10:21:31 2023: BS 221 completed
Fri Apr 14 10:21:33 2023: BS 222 completed
Fri Apr 14 10:21:35 2023: BS 223 completed
Fri Apr 14 10:21:37 2023: BS 224 completed
Fri Apr 14 10:21:39 2023: BS 225 completed
Fri Apr 14 10:21:41 2023: BS 226 completed
Fri Apr 14 10:21:43 2023: BS 227 completed
Fri Apr 14 10:21:45 2023: BS 228 completed
Fri Apr 14 10:21:48 2023: BS 229 completed
Fri Apr 14 10:21:50 2023: BS 230 completed
Fri Apr 14 10:21:52 2023: BS 231 completed
Fri Apr 14 10:21:54 2023: BS 232 completed
Fri Apr 14 10:21:56 2023: BS 233 completed
Fri Apr 14 10:21:58 2023: BS 234 completed
Fri Apr 14 10:22:00 2023: BS 235 completed
Fri Apr 14 10:22:02 2023: BS 236 completed
Fri Apr 14 10:22:04 2023: BS 237 completed
Fri Apr 14 10:22:06 2023: BS 238 completed
Fri Apr 14 10:22:08 2023: Acquisition aborted
