# Supplementary material for: Generating Molecular Diversity via Addition of Nucleophiles to Electron-Deficient [3]Dendralenes: An Exploratory Study
Source: J Org Chem. 2026 Jan 14;91(4):1588–601. doi: 10.1021/acs.joc.5c02397 (PMC12865776; doi:10.1021/acs.joc.5c02397)
Supplement: Supplementary file 1 [file jo5c02397_si_001.zip › FID for Publication/1f/1f_C/log]

Mon Feb 26 15:59:15 2024: Experiment started
Mon Feb 26 15:59:18 2024: BS 1 completed
Mon Feb 26 15:59:20 2024: BS 2 completed
Mon Feb 26 15:59:22 2024: BS 3 completed
Mon Feb 26 15:59:25 2024: BS 4 completed
Mon Feb 26 15:59:27 2024: BS 5 completed
Mon Feb 26 15:59:29 2024: BS 6 completed
Mon Feb 26 15:59:31 2024: BS 7 completed
Mon Feb 26 15:59:33 2024: BS 8 completed
Mon Feb 26 15:59:35 2024: BS 9 completed
Mon Feb 26 15:59:37 2024: BS 10 completed
Mon Feb 26 15:59:39 2024: BS 11 completed
Mon Feb 26 15:59:41 2024: BS 12 completed
Mon Feb 26 15:59:43 2024: BS 13 completed
Mon Feb 26 15:59:45 2024: BS 14 completed
Mon Feb 26 15:59:47 2024: BS 15 completed
Mon Feb 26 15:59:49 2024: BS 16 completed
Mon Feb 26 15:59:51 2024: BS 17 completed
Mon Feb 26 15:59:53 2024: BS 18 completed
Mon Feb 26 15:59:55 2024: BS 19 completed
Mon Feb 26 15:59:57 2024: BS 20 completed
Mon Feb 26 15:59:59 2024: BS 21 completed
Mon Feb 26 16:00:01 2024: BS 22 completed
Mon Feb 26 16:00:03 2024: BS 23 completed
Mon Feb 26 16:00:06 2024: BS 24 completed
Mon Feb 26 16:00:08 2024: BS 25 completed
Mon Feb 26 16:00:10 2024: BS 26 completed
Mon Feb 26 16:00:12 2024: BS 27 completed
Mon Feb 26 16:00:14 2024: BS 28 completed
Mon Feb 26 16:00:16 2024: BS 29 completed
Mon Feb 26 16:00:18 2024: BS 30 completed
Mon Feb 26 16:00:20 2024: BS 31 completed
Mon Feb 26 16:00:22 2024: BS 32 completed
Mon Feb 26 16:00:24 2024: BS 33 completed
Mon Feb 26 16:00:26 2024: BS 34 completed
Mon Feb 26 16:00:28 2024: BS 35 completed
Mon Feb 26 16:00:30 2024: BS 36 completed
Mon Feb 26 16:00:32 2024: BS 37 completed
Mon Feb 26 16:00:34 2024: BS 38 completed
Mon Feb 26 16:00:36 2024: BS 39 completed
Mon Feb 26 16:00:38 2024: BS 40 completed
Mon Feb 26 16:00:40 2024: BS 41 completed
Mon Feb 26 16:00:42 2024: BS 42 completed
Mon Feb 26 16:00:44 2024: BS 43 completed
Mon Feb 26 16:00:46 2024: BS 44 completed
Mon Feb 26 16:00:49 2024: BS 45 completed
Mon Feb 26 16:00:51 2024: BS 46 completed
Mon Feb 26 16:00:53 2024: BS 47 completed
Mon Feb 26 16:00:55 2024: BS 48 completed
Mon Feb 26 16:00:57 2024: BS 49 completed
Mon Feb 26 16:00:59 2024: BS 50 completed
Mon Feb 26 16:01:01 2024: BS 51 completed
Mon Feb 26 16:01:03 2024: BS 52 completed
Mon Feb 26 16:01:05 2024: BS 53 completed
Mon Feb 26 16:01:07 2024: BS 54 completed
Mon Feb 26 16:01:09 2024: BS 55 completed
Mon Feb 26 16:01:11 2024: BS 56 completed
Mon Feb 26 16:01:13 2024: BS 57 completed
Mon Feb 26 16:01:15 2024: BS 58 completed
Mon Feb 26 16:01:17 2024: BS 59 completed
Mon Feb 26 16:01:19 2024: BS 60 completed
Mon Feb 26 16:01:21 2024: BS 61 completed
Mon Feb 26 16:01:23 2024: BS 62 completed
Mon Feb 26 16:01:25 2024: BS 63 completed
Mon Feb 26 16:01:27 2024: BS 64 completed
Mon Feb 26 16:01:29 2024: BS 65 completed
Mon Feb 26 16:01:32 2024: BS 66 completed
Mon Feb 26 16:01:34 2024: BS 67 completed
Mon Feb 26 16:01:36 2024: BS 68 completed
Mon Feb 26 16:01:38 2024: BS 69 completed
Mon Feb 26 16:01:40 2024: BS 70 completed
Mon Feb 26 16:01:42 2024: BS 71 completed
Mon Feb 26 16:01:44 2024: BS 72 completed
Mon Feb 26 16:01:46 2024: BS 73 completed
Mon Feb 26 16:01:48 2024: BS 74 completed
Mon Feb 26 16:01:50 2024: BS 75 completed
Mon Feb 26 16:01:52 2024: BS 76 completed
Mon Feb 26 16:01:54 2024: BS 77 completed
Mon Feb 26 16:01:56 2024: BS 78 completed
Mon Feb 26 16:01:58 2024: BS 79 completed
Mon Feb 26 16:02:00 2024: BS 80 completed
Mon Feb 26 16:02:02 2024: BS 81 completed
Mon Feb 26 16:02:04 2024: BS 82 completed
Mon Feb 26 16:02:06 2024: BS 83 completed
Mon Feb 26 16:02:08 2024: BS 84 completed
Mon Feb 26 16:02:10 2024: BS 85 completed
Mon Feb 26 16:02:13 2024: BS 86 completed
Mon Feb 26 16:02:15 2024: BS 87 completed
Mon Feb 26 16:02:17 2024: BS 88 completed
Mon Feb 26 16:02:19 2024: BS 89 completed
Mon Feb 26 16:02:21 2024: BS 90 completed
Mon Feb 26 16:02:23 2024: BS 91 completed
Mon Feb 26 16:02:25 2024: BS 92 completed
Mon Feb 26 16:02:27 2024: BS 93 completed
Mon Feb 26 16:02:29 2024: BS 94 completed
Mon Feb 26 16:02:31 2024: BS 95 completed
Mon Feb 26 16:02:33 2024: BS 96 completed
Mon Feb 26 16:02:35 2024: BS 97 completed
Mon Feb 26 16:02:37 2024: BS 98 completed
Mon Feb 26 16:02:39 2024: BS 99 completed
Mon Feb 26 16:02:41 2024: BS 100 completed
Mon Feb 26 16:02:43 2024: BS 101 completed
Mon Feb 26 16:02:45 2024: BS 102 completed
Mon Feb 26 16:02:47 2024: BS 103 completed
Mon Feb 26 16:02:49 2024: BS 104 completed
Mon Feb 26 16:02:51 2024: BS 105 completed
Mon Feb 26 16:02:53 2024: BS 106 completed
Mon Feb 26 16:02:56 2024: BS 107 completed
Mon Feb 26 16:02:58 2024: BS 108 completed
Mon Feb 26 16:03:00 2024: BS 109 completed
Mon Feb 26 16:03:02 2024: BS 110 completed
Mon Feb 26 16:03:04 2024: BS 111 completed
Mon Feb 26 16:03:06 2024: BS 112 completed
Mon Feb 26 16:03:08 2024: BS 113 completed
Mon Feb 26 16:03:10 2024: BS 114 completed
Mon Feb 26 16:03:12 2024: BS 115 completed
Mon Feb 26 16:03:14 2024: BS 116 completed
Mon Feb 26 16:03:16 2024: BS 117 completed
Mon Feb 26 16:03:18 2024: BS 118 completed
Mon Feb 26 16:03:20 2024: BS 119 completed
Mon Feb 26 16:03:22 2024: BS 120 completed
Mon Feb 26 16:03:24 2024: BS 121 completed
Mon Feb 26 16:03:26 2024: BS 122 completed
Mon Feb 26 16:03:28 2024: BS 123 completed
Mon Feb 26 16:03:30 2024: BS 124 completed
Mon Feb 26 16:03:32 2024: BS 125 completed
Mon Feb 26 16:03:34 2024: BS 126 completed
Mon Feb 26 16:03:37 2024: BS 127 completed
Mon Feb 26 16:03:39 2024: BS 128 completed
Mon Feb 26 16:03:41 2024: BS 129 completed
Mon Feb 26 16:03:43 2024: BS 130 completed
Mon Feb 26 16:03:45 2024: BS 131 completed
Mon Feb 26 16:03:47 2024: BS 132 completed
Mon Feb 26 16:03:49 2024: BS 133 completed
Mon Feb 26 16:03:51 2024: BS 134 completed
Mon Feb 26 16:03:53 2024: BS 135 completed
Mon Feb 26 16:03:55 2024: BS 136 completed
Mon Feb 26 16:03:57 2024: BS 137 completed
Mon Feb 26 16:03:59 2024: BS 138 completed
Mon Feb 26 16:04:01 2024: BS 139 completed
Mon Feb 26 16:04:03 2024: BS 140 completed
Mon Feb 26 16:04:05 2024: BS 141 completed
Mon Feb 26 16:04:07 2024: BS 142 completed
Mon Feb 26 16:04:09 2024: BS 143 completed
Mon Feb 26 16:04:11 2024: BS 144 completed
Mon Feb 26 16:04:13 2024: BS 145 completed
Mon Feb 26 16:04:15 2024: BS 146 completed
Mon Feb 26 16:04:17 2024: BS 147 completed
Mon Feb 26 16:04:20 2024: BS 148 completed
Mon Feb 26 16:04:22 2024: BS 149 completed
Mon Feb 26 16:04:24 2024: BS 150 completed
Mon Feb 26 16:04:26 2024: BS 151 completed
Mon Feb 26 16:04:28 2024: BS 152 completed
Mon Feb 26 16:04:30 2024: BS 153 completed
Mon Feb 26 16:04:32 2024: BS 154 completed
Mon Feb 26 16:04:34 2024: BS 155 completed
Mon Feb 26 16:04:36 2024: BS 156 completed
Mon Feb 26 16:04:38 2024: BS 157 completed
Mon Feb 26 16:04:40 2024: BS 158 completed
Mon Feb 26 16:04:42 2024: BS 159 completed
Mon Feb 26 16:04:44 2024: BS 160 completed
Mon Feb 26 16:04:46 2024: BS 161 completed
Mon Feb 26 16:04:48 2024: BS 162 completed
Mon Feb 26 16:04:50 2024: BS 163 completed
Mon Feb 26 16:04:52 2024: BS 164 completed
Mon Feb 26 16:04:54 2024: BS 165 completed
Mon Feb 26 16:04:56 2024: BS 166 completed
Mon Feb 26 16:04:58 2024: BS 167 completed
Mon Feb 26 16:05:01 2024: BS 168 completed
Mon Feb 26 16:05:03 2024: BS 169 completed
Mon Feb 26 16:05:05 2024: BS 170 completed
Mon Feb 26 16:05:07 2024: BS 171 completed
Mon Feb 26 16:05:09 2024: BS 172 completed
Mon Feb 26 16:05:11 2024: BS 173 completed
Mon Feb 26 16:05:13 2024: BS 174 completed
Mon Feb 26 16:05:15 2024: BS 175 completed
Mon Feb 26 16:05:17 2024: BS 176 completed
Mon Feb 26 16:05:19 2024: BS 177 completed
Mon Feb 26 16:05:21 2024: BS 178 completed
Mon Feb 26 16:05:23 2024: BS 179 completed
Mon Feb 26 16:05:25 2024: BS 180 completed
Mon Feb 26 16:05:27 2024: BS 181 completed
Mon Feb 26 16:05:29 2024: BS 182 completed
Mon Feb 26 16:05:31 2024: BS 183 completed
Mon Feb 26 16:05:33 2024: BS 184 completed
Mon Feb 26 16:05:35 2024: BS 185 completed
Mon Feb 26 16:05:37 2024: BS 186 completed
Mon Feb 26 16:05:39 2024: BS 187 completed
Mon Feb 26 16:05:41 2024: BS 188 completed
Mon Feb 26 16:05:44 2024: BS 189 completed
Mon Feb 26 16:05:46 2024: BS 190 completed
Mon Feb 26 16:05:48 2024: BS 191 completed
Mon Feb 26 16:05:50 2024: BS 192 completed
Mon Feb 26 16:05:52 2024: BS 193 completed
Mon Feb 26 16:05:54 2024: BS 194 completed
Mon Feb 26 16:05:56 2024: BS 195 completed
Mon Feb 26 16:05:58 2024: BS 196 completed
Mon Feb 26 16:06:00 2024: BS 197 completed
Mon Feb 26 16:06:02 2024: BS 198 completed
Mon Feb 26 16:06:04 2024: BS 199 completed
Mon Feb 26 16:06:06 2024: BS 200 completed
Mon Feb 26 16:06:08 2024: BS 201 completed
Mon Feb 26 16:06:10 2024: BS 202 completed
Mon Feb 26 16:06:12 2024: BS 203 completed
Mon Feb 26 16:06:14 2024: BS 204 completed
Mon Feb 26 16:06:16 2024: BS 205 completed
Mon Feb 26 16:06:18 2024: BS 206 completed
Mon Feb 26 16:06:20 2024: BS 207 completed
Mon Feb 26 16:06:22 2024: BS 208 completed
Mon Feb 26 16:06:24 2024: BS 209 completed
Mon Feb 26 16:06:27 2024: BS 210 completed
Mon Feb 26 16:06:29 2024: BS 211 completed
Mon Feb 26 16:06:31 2024: BS 212 completed
Mon Feb 26 16:06:33 2024: BS 213 completed
Mon Feb 26 16:06:35 2024: BS 214 completed
Mon Feb 26 16:06:37 2024: BS 215 completed
Mon Feb 26 16:06:39 2024: BS 216 completed
Mon Feb 26 16:06:41 2024: BS 217 completed
Mon Feb 26 16:06:43 2024: BS 218 completed
Mon Feb 26 16:06:45 2024: BS 219 completed
Mon Feb 26 16:06:47 2024: BS 220 completed
Mon Feb 26 16:06:49 2024: BS 221 completed
Mon Feb 26 16:06:51 2024: BS 222 completed
Mon Feb 26 16:06:53 2024: BS 223 completed
Mon Feb 26 16:06:55 2024: BS 224 completed
Mon Feb 26 16:06:57 2024: BS 225 completed
Mon Feb 26 16:06:59 2024: BS 226 completed
Mon Feb 26 16:07:01 2024: BS 227 completed
Mon Feb 26 16:07:03 2024: BS 228 completed
Mon Feb 26 16:07:05 2024: BS 229 completed
Mon Feb 26 16:07:08 2024: BS 230 completed
Mon Feb 26 16:07:10 2024: BS 231 completed
Mon Feb 26 16:07:12 2024: BS 232 completed
Mon Feb 26 16:07:14 2024: BS 233 completed
Mon Feb 26 16:07:16 2024: BS 234 completed
Mon Feb 26 16:07:18 2024: BS 235 completed
Mon Feb 26 16:07:20 2024: BS 236 completed
Mon Feb 26 16:07:22 2024: BS 237 completed
Mon Feb 26 16:07:24 2024: BS 238 completed
Mon Feb 26 16:07:26 2024: BS 239 completed
Mon Feb 26 16:07:28 2024: BS 240 completed
Mon Feb 26 16:07:30 2024: BS 241 completed
Mon Feb 26 16:07:32 2024: BS 242 completed
Mon Feb 26 16:07:34 2024: BS 243 completed
Mon Feb 26 16:07:36 2024: BS 244 completed
Mon Feb 26 16:07:38 2024: BS 245 completed
Mon Feb 26 16:07:40 2024: BS 246 completed
Mon Feb 26 16:07:42 2024: BS 247 completed
Mon Feb 26 16:07:44 2024: BS 248 completed
Mon Feb 26 16:07:46 2024: BS 249 completed
Mon Feb 26 16:07:48 2024: BS 250 completed
Mon Feb 26 16:07:51 2024: BS 251 completed
Mon Feb 26 16:07:53 2024: BS 252 completed
Mon Feb 26 16:07:55 2024: BS 253 completed
Mon Feb 26 16:07:57 2024: BS 254 completed
Mon Feb 26 16:07:59 2024: BS 255 completed
Mon Feb 26 16:08:01 2024: BS 256 completed
Mon Feb 26 16:08:03 2024: BS 257 completed
Mon Feb 26 16:08:05 2024: BS 258 completed
Mon Feb 26 16:08:07 2024: BS 259 completed
Mon Feb 26 16:08:09 2024: BS 260 completed
Mon Feb 26 16:08:11 2024: BS 261 completed
Mon Feb 26 16:08:13 2024: BS 262 completed
Mon Feb 26 16:08:15 2024: BS 263 completed
Mon Feb 26 16:08:17 2024: BS 264 completed
Mon Feb 26 16:08:19 2024: BS 265 completed
Mon Feb 26 16:08:21 2024: BS 266 completed
Mon Feb 26 16:08:23 2024: BS 267 completed
Mon Feb 26 16:08:25 2024: BS 268 completed
Mon Feb 26 16:08:27 2024: BS 269 completed
Mon Feb 26 16:08:29 2024: BS 270 completed
Mon Feb 26 16:08:32 2024: BS 271 completed
Mon Feb 26 16:08:34 2024: BS 272 completed
Mon Feb 26 16:08:36 2024: BS 273 completed
Mon Feb 26 16:08:38 2024: BS 274 completed
Mon Feb 26 16:08:40 2024: BS 275 completed
Mon Feb 26 16:08:42 2024: BS 276 completed
Mon Feb 26 16:08:44 2024: BS 277 completed
Mon Feb 26 16:08:46 2024: BS 278 completed
Mon Feb 26 16:08:48 2024: BS 279 completed
Mon Feb 26 16:08:50 2024: BS 280 completed
Mon Feb 26 16:08:52 2024: BS 281 completed
Mon Feb 26 16:08:54 2024: BS 282 completed
Mon Feb 26 16:08:56 2024: BS 283 completed
Mon Feb 26 16:08:58 2024: BS 284 completed
Mon Feb 26 16:09:00 2024: BS 285 completed
Mon Feb 26 16:09:02 2024: BS 286 completed
Mon Feb 26 16:09:04 2024: BS 287 completed
Mon Feb 26 16:09:06 2024: BS 288 completed
Mon Feb 26 16:09:08 2024: BS 289 completed
Mon Feb 26 16:09:10 2024: BS 290 completed
Mon Feb 26 16:09:12 2024: BS 291 completed
Mon Feb 26 16:09:15 2024: BS 292 completed
Mon Feb 26 16:09:17 2024: BS 293 completed
Mon Feb 26 16:09:19 2024: BS 294 completed
Mon Feb 26 16:09:21 2024: BS 295 completed
Mon Feb 26 16:09:23 2024: BS 296 completed
Mon Feb 26 16:09:25 2024: BS 297 completed
Mon Feb 26 16:09:27 2024: BS 298 completed
Mon Feb 26 16:09:29 2024: BS 299 completed
Mon Feb 26 16:09:31 2024: BS 300 completed
Mon Feb 26 16:09:33 2024: BS 301 completed
Mon Feb 26 16:09:35 2024: BS 302 completed
Mon Feb 26 16:09:37 2024: BS 303 completed
Mon Feb 26 16:09:39 2024: BS 304 completed
Mon Feb 26 16:09:41 2024: BS 305 completed
Mon Feb 26 16:09:43 2024: BS 306 completed
Mon Feb 26 16:09:45 2024: BS 307 completed
Mon Feb 26 16:09:47 2024: BS 308 completed
Mon Feb 26 16:09:49 2024: BS 309 completed
Mon Feb 26 16:09:51 2024: BS 310 completed
Mon Feb 26 16:09:53 2024: BS 311 completed
Mon Feb 26 16:09:56 2024: BS 312 completed
Mon Feb 26 16:09:58 2024: BS 313 completed
Mon Feb 26 16:10:00 2024: BS 314 completed
Mon Feb 26 16:10:02 2024: BS 315 completed
Mon Feb 26 16:10:04 2024: BS 316 completed
Mon Feb 26 16:10:06 2024: BS 317 completed
Mon Feb 26 16:10:08 2024: BS 318 completed
Mon Feb 26 16:10:10 2024: BS 319 completed
Mon Feb 26 16:10:12 2024: BS 320 completed
Mon Feb 26 16:10:14 2024: BS 321 completed
Mon Feb 26 16:10:16 2024: BS 322 completed
Mon Feb 26 16:10:18 2024: BS 323 completed
Mon Feb 26 16:10:20 2024: BS 324 completed
Mon Feb 26 16:10:22 2024: BS 325 completed
Mon Feb 26 16:10:24 2024: BS 326 completed
Mon Feb 26 16:10:26 2024: BS 327 completed
Mon Feb 26 16:10:28 2024: BS 328 completed
Mon Feb 26 16:10:30 2024: BS 329 completed
Mon Feb 26 16:10:32 2024: BS 330 completed
Mon Feb 26 16:10:34 2024: BS 331 completed
Mon Feb 26 16:10:36 2024: BS 332 completed
Mon Feb 26 16:10:39 2024: BS 333 completed
Mon Feb 26 16:10:41 2024: BS 334 completed
Mon Feb 26 16:10:43 2024: BS 335 completed
Mon Feb 26 16:10:45 2024: BS 336 completed
Mon Feb 26 16:10:47 2024: BS 337 completed
Mon Feb 26 16:10:49 2024: BS 338 completed
Mon Feb 26 16:10:51 2024: BS 339 completed
Mon Feb 26 16:10:53 2024: BS 340 completed
Mon Feb 26 16:10:55 2024: BS 341 completed
Mon Feb 26 16:10:57 2024: BS 342 completed
Mon Feb 26 16:10:59 2024: BS 343 completed
Mon Feb 26 16:11:01 2024: BS 344 completed
Mon Feb 26 16:11:03 2024: BS 345 completed
Mon Feb 26 16:11:05 2024: BS 346 completed
Mon Feb 26 16:11:07 2024: BS 347 completed
Mon Feb 26 16:11:09 2024: BS 348 completed
Mon Feb 26 16:11:11 2024: BS 349 completed
Mon Feb 26 16:11:13 2024: BS 350 completed
Mon Feb 26 16:11:15 2024: BS 351 completed
Mon Feb 26 16:11:17 2024: BS 352 completed
Mon Feb 26 16:11:19 2024: BS 353 completed
Mon Feb 26 16:11:22 2024: BS 354 completed
Mon Feb 26 16:11:24 2024: BS 355 completed
Mon Feb 26 16:11:26 2024: BS 356 completed
Mon Feb 26 16:11:28 2024: BS 357 completed
Mon Feb 26 16:11:30 2024: BS 358 completed
Mon Feb 26 16:11:32 2024: BS 359 completed
Mon Feb 26 16:11:34 2024: BS 360 completed
Mon Feb 26 16:11:36 2024: BS 361 completed
Mon Feb 26 16:11:38 2024: BS 362 completed
Mon Feb 26 16:11:40 2024: BS 363 completed
Mon Feb 26 16:11:42 2024: BS 364 completed
Mon Feb 26 16:11:44 2024: BS 365 completed
Mon Feb 26 16:11:46 2024: BS 366 completed
Mon Feb 26 16:11:48 2024: BS 367 completed
Mon Feb 26 16:11:50 2024: BS 368 completed
Mon Feb 26 16:11:52 2024: BS 369 completed
Mon Feb 26 16:11:54 2024: BS 370 completed
Mon Feb 26 16:11:56 2024: BS 371 completed
Mon Feb 26 16:11:58 2024: BS 372 completed
Mon Feb 26 16:12:00 2024: BS 373 completed
Mon Feb 26 16:12:03 2024: BS 374 completed
Mon Feb 26 16:12:05 2024: BS 375 completed
Mon Feb 26 16:12:07 2024: BS 376 completed
Mon Feb 26 16:12:09 2024: BS 377 completed
Mon Feb 26 16:12:11 2024: BS 378 completed
Mon Feb 26 16:12:13 2024: BS 379 completed
Mon Feb 26 16:12:15 2024: BS 380 completed
Mon Feb 26 16:12:17 2024: BS 381 completed
Mon Feb 26 16:12:19 2024: BS 382 completed
Mon Feb 26 16:12:21 2024: BS 383 completed
Mon Feb 26 16:12:23 2024: BS 384 completed
Mon Feb 26 16:12:25 2024: BS 385 completed
Mon Feb 26 16:12:27 2024: BS 386 completed
Mon Feb 26 16:12:29 2024: BS 387 completed
Mon Feb 26 16:12:31 2024: BS 388 completed
Mon Feb 26 16:12:33 2024: BS 389 completed
Mon Feb 26 16:12:35 2024: BS 390 completed
Mon Feb 26 16:12:37 2024: BS 391 completed
Mon Feb 26 16:12:39 2024: BS 392 completed
Mon Feb 26 16:12:41 2024: BS 393 completed
Mon Feb 26 16:12:43 2024: BS 394 completed
Mon Feb 26 16:12:46 2024: BS 395 completed
Mon Feb 26 16:12:48 2024: BS 396 completed
Mon Feb 26 16:12:50 2024: BS 397 completed
Mon Feb 26 16:12:52 2024: BS 398 completed
Mon Feb 26 16:12:54 2024: BS 399 completed
Mon Feb 26 16:12:56 2024: BS 400 completed
Mon Feb 26 16:12:58 2024: BS 401 completed
Mon Feb 26 16:13:00 2024: BS 402 completed
Mon Feb 26 16:13:02 2024: BS 403 completed
Mon Feb 26 16:13:04 2024: BS 404 completed
Mon Feb 26 16:13:06 2024: BS 405 completed
Mon Feb 26 16:13:08 2024: BS 406 completed
Mon Feb 26 16:13:10 2024: BS 407 completed
Mon Feb 26 16:13:12 2024: BS 408 completed
Mon Feb 26 16:13:14 2024: BS 409 completed
Mon Feb 26 16:13:16 2024: BS 410 completed
Mon Feb 26 16:13:18 2024: BS 411 completed
Mon Feb 26 16:13:20 2024: BS 412 completed
Mon Feb 26 16:13:22 2024: BS 413 completed
Mon Feb 26 16:13:24 2024: BS 414 completed
Mon Feb 26 16:13:27 2024: BS 415 completed
Mon Feb 26 16:13:29 2024: BS 416 completed
Mon Feb 26 16:13:31 2024: BS 417 completed
Mon Feb 26 16:13:33 2024: BS 418 completed
Mon Feb 26 16:13:35 2024: BS 419 completed
Mon Feb 26 16:13:37 2024: BS 420 completed
Mon Feb 26 16:13:39 2024: BS 421 completed
Mon Feb 26 16:13:41 2024: BS 422 completed
Mon Feb 26 16:13:43 2024: BS 423 completed
Mon Feb 26 16:13:45 2024: BS 424 completed
Mon Feb 26 16:13:47 2024: BS 425 completed
Mon Feb 26 16:13:49 2024: BS 426 completed
Mon Feb 26 16:13:51 2024: BS 427 completed
Mon Feb 26 16:13:53 2024: BS 428 completed
Mon Feb 26 16:13:55 2024: BS 429 completed
Mon Feb 26 16:13:57 2024: BS 430 completed
Mon Feb 26 16:13:59 2024: BS 431 completed
Mon Feb 26 16:14:01 2024: BS 432 completed
Mon Feb 26 16:14:03 2024: BS 433 completed
Mon Feb 26 16:14:05 2024: BS 434 completed
Mon Feb 26 16:14:07 2024: BS 435 completed
Mon Feb 26 16:14:10 2024: BS 436 completed
Mon Feb 26 16:14:12 2024: BS 437 completed
Mon Feb 26 16:14:14 2024: BS 438 completed
Mon Feb 26 16:14:16 2024: BS 439 completed
Mon Feb 26 16:14:18 2024: BS 440 completed
Mon Feb 26 16:14:20 2024: BS 441 completed
Mon Feb 26 16:14:22 2024: BS 442 completed
Mon Feb 26 16:14:24 2024: BS 443 completed
Mon Feb 26 16:14:26 2024: BS 444 completed
Mon Feb 26 16:14:28 2024: BS 445 completed
Mon Feb 26 16:14:30 2024: BS 446 completed
Mon Feb 26 16:14:32 2024: BS 447 completed
Mon Feb 26 16:14:34 2024: BS 448 completed
Mon Feb 26 16:14:36 2024: BS 449 completed
Mon Feb 26 16:14:38 2024: BS 450 completed
Mon Feb 26 16:14:40 2024: BS 451 completed
Mon Feb 26 16:14:42 2024: BS 452 completed
Mon Feb 26 16:14:44 2024: BS 453 completed
Mon Feb 26 16:14:46 2024: BS 454 completed
Mon Feb 26 16:14:48 2024: BS 455 completed
Mon Feb 26 16:14:51 2024: BS 456 completed
Mon Feb 26 16:14:53 2024: BS 457 completed
Mon Feb 26 16:14:55 2024: BS 458 completed
Mon Feb 26 16:14:57 2024: BS 459 completed
Mon Feb 26 16:14:59 2024: BS 460 completed
Mon Feb 26 16:15:01 2024: BS 461 completed
Mon Feb 26 16:15:03 2024: BS 462 completed
Mon Feb 26 16:15:05 2024: BS 463 completed
Mon Feb 26 16:15:07 2024: BS 464 completed
Mon Feb 26 16:15:09 2024: BS 465 completed
Mon Feb 26 16:15:11 2024: BS 466 completed
Mon Feb 26 16:15:13 2024: BS 467 completed
Mon Feb 26 16:15:15 2024: BS 468 completed
Mon Feb 26 16:15:17 2024: BS 469 completed
Mon Feb 26 16:15:19 2024: BS 470 completed
Mon Feb 26 16:15:21 2024: BS 471 completed
Mon Feb 26 16:15:23 2024: BS 472 completed
Mon Feb 26 16:15:25 2024: BS 473 completed
Mon Feb 26 16:15:27 2024: BS 474 completed
Mon Feb 26 16:15:29 2024: BS 475 completed
Mon Feb 26 16:15:31 2024: BS 476 completed
Mon Feb 26 16:15:34 2024: BS 477 completed
Mon Feb 26 16:15:36 2024: BS 478 completed
Mon Feb 26 16:15:38 2024: BS 479 completed
Mon Feb 26 16:15:40 2024: BS 480 completed
Mon Feb 26 16:15:42 2024: BS 481 completed
Mon Feb 26 16:15:44 2024: BS 482 completed
Mon Feb 26 16:15:46 2024: BS 483 completed
Mon Feb 26 16:15:48 2024: BS 484 completed
Mon Feb 26 16:15:50 2024: BS 485 completed
Mon Feb 26 16:15:52 2024: BS 486 completed
Mon Feb 26 16:15:54 2024: BS 487 completed
Mon Feb 26 16:15:56 2024: BS 488 completed
Mon Feb 26 16:15:58 2024: BS 489 completed
Mon Feb 26 16:16:00 2024: BS 490 completed
Mon Feb 26 16:16:02 2024: BS 491 completed
Mon Feb 26 16:16:04 2024: BS 492 completed
Mon Feb 26 16:16:06 2024: BS 493 completed
Mon Feb 26 16:16:08 2024: BS 494 completed
Mon Feb 26 16:16:10 2024: BS 495 completed
Mon Feb 26 16:16:12 2024: BS 496 completed
Mon Feb 26 16:16:14 2024: BS 497 completed
Mon Feb 26 16:16:17 2024: BS 498 completed
Mon Feb 26 16:16:19 2024: BS 499 completed
Mon Feb 26 16:16:21 2024: BS 500 completed
Mon Feb 26 16:16:23 2024: BS 501 completed
Mon Feb 26 16:16:25 2024: BS 502 completed
Mon Feb 26 16:16:27 2024: BS 503 completed
Mon Feb 26 16:16:29 2024: BS 504 completed
Mon Feb 26 16:16:31 2024: BS 505 completed
Mon Feb 26 16:16:33 2024: BS 506 completed
Mon Feb 26 16:16:35 2024: BS 507 completed
Mon Feb 26 16:16:37 2024: BS 508 completed
Mon Feb 26 16:16:39 2024: BS 509 completed
Mon Feb 26 16:16:41 2024: BS 510 completed
Mon Feb 26 16:16:43 2024: BS 511 completed
Mon Feb 26 16:16:45 2024: Acquisition complete
