# Supplementary material for: Generating Molecular Diversity via Addition of Nucleophiles to Electron-Deficient [3]Dendralenes: An Exploratory Study
Source: J Org Chem. 2026 Jan 14;91(4):1588–601. doi: 10.1021/acs.joc.5c02397 (PMC12865776; doi:10.1021/acs.joc.5c02397)
Supplement: Supplementary file 1 [file jo5c02397_si_001.zip › FID for Publication/20/20_C/log]

Thu Nov  2 17:15:50 2023: Experiment started
Thu Nov  2 17:15:53 2023: BS 1 completed
Thu Nov  2 17:15:55 2023: BS 2 completed
Thu Nov  2 17:42:17 2023: BS 774 completed
Thu Nov  2 17:42:19 2023: BS 775 completed
Thu Nov  2 17:42:21 2023: BS 776 completed
Thu Nov  2 17:42:23 2023: BS 777 completed
Thu Nov  2 17:42:25 2023: BS 778 completed
Thu Nov  2 17:42:27 2023: BS 779 completed
Thu Nov  2 17:42:29 2023: BS 780 completed
Thu Nov  2 17:42:31 2023: BS 781 completed
Thu Nov  2 17:42:33 2023: BS 782 completed
Thu Nov  2 17:42:35 2023: BS 783 completed
Thu Nov  2 17:42:37 2023: BS 784 completed
Thu Nov  2 17:42:39 2023: BS 785 completed
Thu Nov  2 17:42:41 2023: BS 786 completed
Thu Nov  2 17:42:43 2023: BS 787 completed
Thu Nov  2 17:42:45 2023: BS 788 completed
Thu Nov  2 17:42:48 2023: BS 789 completed
Thu Nov  2 17:42:50 2023: BS 790 completed
Thu Nov  2 17:42:52 2023: BS 791 completed
Thu Nov  2 17:42:54 2023: BS 792 completed
Thu Nov  2 17:42:56 2023: BS 793 completed
Thu Nov  2 17:42:58 2023: BS 794 completed
Thu Nov  2 17:43:00 2023: BS 795 completed
Thu Nov  2 17:43:02 2023: BS 796 completed
Thu Nov  2 17:43:04 2023: BS 797 completed
Thu Nov  2 17:43:06 2023: BS 798 completed
Thu Nov  2 17:43:08 2023: BS 799 completed
Thu Nov  2 17:43:10 2023: BS 800 completed
Thu Nov  2 17:43:12 2023: BS 801 completed
Thu Nov  2 17:43:14 2023: BS 802 completed
Thu Nov  2 17:43:16 2023: BS 803 completed
Thu Nov  2 17:43:18 2023: BS 804 completed
Thu Nov  2 17:43:20 2023: BS 805 completed
Thu Nov  2 17:43:22 2023: BS 806 completed
Thu Nov  2 17:43:24 2023: BS 807 completed
Thu Nov  2 17:43:26 2023: BS 808 completed
Thu Nov  2 17:43:28 2023: BS 809 completed
Thu Nov  2 17:43:31 2023: BS 810 completed
Thu Nov  2 17:43:33 2023: BS 811 completed
Thu Nov  2 17:43:35 2023: BS 812 completed
Thu Nov  2 17:43:37 2023: BS 813 completed
Thu Nov  2 17:43:39 2023: BS 814 completed
Thu Nov  2 17:43:41 2023: BS 815 completed
Thu Nov  2 17:43:43 2023: BS 816 completed
Thu Nov  2 17:43:45 2023: BS 817 completed
Thu Nov  2 17:43:47 2023: BS 818 completed
Thu Nov  2 17:43:49 2023: BS 819 completed
Thu Nov  2 17:43:51 2023: BS 820 completed
Thu Nov  2 17:43:53 2023: BS 821 completed
Thu Nov  2 17:43:55 2023: BS 822 completed
Thu Nov  2 17:43:57 2023: BS 823 completed
Thu Nov  2 17:43:59 2023: BS 824 completed
Thu Nov  2 17:44:01 2023: BS 825 completed
Thu Nov  2 17:44:03 2023: BS 826 completed
Thu Nov  2 17:44:05 2023: BS 827 completed
Thu Nov  2 17:44:07 2023: BS 828 completed
Thu Nov  2 17:44:09 2023: BS 829 completed
Thu Nov  2 17:44:11 2023: BS 830 completed
Thu Nov  2 17:44:14 2023: BS 831 completed
Thu Nov  2 17:44:16 2023: BS 832 completed
Thu Nov  2 17:44:18 2023: BS 833 completed
Thu Nov  2 17:44:20 2023: BS 834 completed
Thu Nov  2 17:44:22 2023: BS 835 completed
Thu Nov  2 17:44:24 2023: BS 836 completed
Thu Nov  2 17:44:26 2023: BS 837 completed
Thu Nov  2 17:44:28 2023: BS 838 completed
Thu Nov  2 17:44:30 2023: BS 839 completed
Thu Nov  2 17:44:32 2023: BS 840 completed
Thu Nov  2 17:44:34 2023: BS 841 completed
Thu Nov  2 17:44:36 2023: BS 842 completed
Thu Nov  2 17:44:38 2023: BS 843 completed
Thu Nov  2 17:44:40 2023: BS 844 completed
Thu Nov  2 17:44:42 2023: BS 845 completed
Thu Nov  2 17:44:44 2023: BS 846 completed
Thu Nov  2 17:44:46 2023: BS 847 completed
Thu Nov  2 17:44:48 2023: BS 848 completed
Thu Nov  2 17:44:50 2023: BS 849 completed
Thu Nov  2 17:44:52 2023: BS 850 completed
Thu Nov  2 17:44:55 2023: BS 851 completed
Thu Nov  2 17:44:57 2023: BS 852 completed
Thu Nov  2 17:44:59 2023: BS 853 completed
Thu Nov  2 17:45:01 2023: BS 854 completed
Thu Nov  2 17:45:03 2023: BS 855 completed
Thu Nov  2 17:45:05 2023: BS 856 completed
Thu Nov  2 17:45:07 2023: BS 857 completed
Thu Nov  2 17:45:09 2023: BS 858 completed
Thu Nov  2 17:45:11 2023: BS 859 completed
Thu Nov  2 17:45:13 2023: BS 860 completed
Thu Nov  2 17:45:15 2023: BS 861 completed
Thu Nov  2 17:45:17 2023: BS 862 completed
Thu Nov  2 17:45:19 2023: BS 863 completed
Thu Nov  2 17:45:21 2023: BS 864 completed
Thu Nov  2 17:45:23 2023: BS 865 completed
Thu Nov  2 17:45:25 2023: BS 866 completed
Thu Nov  2 17:45:27 2023: BS 867 completed
Thu Nov  2 17:45:29 2023: BS 868 completed
Thu Nov  2 17:45:31 2023: BS 869 completed
Thu Nov  2 17:45:33 2023: BS 870 completed
Thu Nov  2 17:45:35 2023: BS 871 completed
Thu Nov  2 17:45:38 2023: BS 872 completed
Thu Nov  2 17:45:40 2023: BS 873 completed
Thu Nov  2 17:45:42 2023: BS 874 completed
Thu Nov  2 17:45:44 2023: BS 875 completed
Thu Nov  2 17:45:46 2023: BS 876 completed
Thu Nov  2 17:45:48 2023: BS 877 completed
Thu Nov  2 17:45:50 2023: BS 878 completed
Thu Nov  2 17:45:52 2023: BS 879 completed
Thu Nov  2 17:45:54 2023: BS 880 completed
Thu Nov  2 17:45:56 2023: BS 881 completed
Thu Nov  2 17:45:58 2023: BS 882 completed
Thu Nov  2 17:46:00 2023: BS 883 completed
Thu Nov  2 17:46:02 2023: BS 884 completed
Thu Nov  2 17:46:04 2023: BS 885 completed
Thu Nov  2 17:46:06 2023: BS 886 completed
Thu Nov  2 17:46:08 2023: BS 887 completed
Thu Nov  2 17:46:10 2023: BS 888 completed
Thu Nov  2 17:46:12 2023: BS 889 completed
Thu Nov  2 17:46:14 2023: BS 890 completed
Thu Nov  2 17:46:16 2023: BS 891 completed
Thu Nov  2 17:46:19 2023: BS 892 completed
Thu Nov  2 17:46:21 2023: BS 893 completed
Thu Nov  2 17:46:23 2023: BS 894 completed
Thu Nov  2 17:46:25 2023: BS 895 completed
Thu Nov  2 17:46:27 2023: BS 896 completed
Thu Nov  2 17:46:29 2023: BS 897 completed
Thu Nov  2 17:46:31 2023: BS 898 completed
Thu Nov  2 17:46:33 2023: BS 899 completed
Thu Nov  2 17:46:35 2023: BS 900 completed
Thu Nov  2 17:46:37 2023: BS 901 completed
Thu Nov  2 17:46:39 2023: BS 902 completed
Thu Nov  2 17:46:41 2023: BS 903 completed
Thu Nov  2 17:46:43 2023: BS 904 completed
Thu Nov  2 17:46:45 2023: BS 905 completed
Thu Nov  2 17:46:47 2023: BS 906 completed
Thu Nov  2 17:46:49 2023: BS 907 completed
Thu Nov  2 17:46:51 2023: BS 908 completed
Thu Nov  2 17:46:53 2023: BS 909 completed
Thu Nov  2 17:46:55 2023: BS 910 completed
Thu Nov  2 17:46:57 2023: BS 911 completed
Thu Nov  2 17:46:59 2023: BS 912 completed
Thu Nov  2 17:47:02 2023: BS 913 completed
Thu Nov  2 17:47:04 2023: BS 914 completed
Thu Nov  2 17:47:06 2023: BS 915 completed
Thu Nov  2 17:47:08 2023: BS 916 completed
Thu Nov  2 17:47:10 2023: BS 917 completed
Thu Nov  2 17:47:12 2023: BS 918 completed
Thu Nov  2 17:47:14 2023: BS 919 completed
Thu Nov  2 17:47:16 2023: BS 920 completed
Thu Nov  2 17:47:18 2023: BS 921 completed
Thu Nov  2 17:47:20 2023: BS 922 completed
Thu Nov  2 17:47:22 2023: BS 923 completed
Thu Nov  2 17:47:24 2023: BS 924 completed
Thu Nov  2 17:47:26 2023: BS 925 completed
Thu Nov  2 17:47:28 2023: BS 926 completed
Thu Nov  2 17:47:30 2023: BS 927 completed
Thu Nov  2 17:47:32 2023: BS 928 completed
Thu Nov  2 17:47:34 2023: BS 929 completed
Thu Nov  2 17:47:36 2023: BS 930 completed
Thu Nov  2 17:47:38 2023: BS 931 completed
Thu Nov  2 17:47:40 2023: BS 932 completed
Thu Nov  2 17:47:43 2023: BS 933 completed
Thu Nov  2 17:47:45 2023: BS 934 completed
Thu Nov  2 17:47:47 2023: BS 935 completed
Thu Nov  2 17:47:49 2023: BS 936 completed
Thu Nov  2 17:47:51 2023: BS 937 completed
Thu Nov  2 17:47:53 2023: BS 938 completed
Thu Nov  2 17:47:55 2023: BS 939 completed
Thu Nov  2 17:47:57 2023: BS 940 completed
Thu Nov  2 17:47:59 2023: BS 941 completed
Thu Nov  2 17:48:01 2023: BS 942 completed
Thu Nov  2 17:48:03 2023: BS 943 completed
Thu Nov  2 17:48:05 2023: BS 944 completed
Thu Nov  2 17:48:07 2023: BS 945 completed
Thu Nov  2 17:48:09 2023: BS 946 completed
Thu Nov  2 17:48:11 2023: BS 947 completed
Thu Nov  2 17:48:13 2023: BS 948 completed
Thu Nov  2 17:48:15 2023: BS 949 completed
Thu Nov  2 17:48:17 2023: BS 950 completed
Thu Nov  2 17:48:19 2023: BS 951 completed
Thu Nov  2 17:48:21 2023: BS 952 completed
Thu Nov  2 17:48:23 2023: BS 953 completed
Thu Nov  2 17:48:26 2023: BS 954 completed
Thu Nov  2 17:48:28 2023: BS 955 completed
Thu Nov  2 17:48:30 2023: BS 956 completed
Thu Nov  2 17:48:32 2023: BS 957 completed
Thu Nov  2 17:48:34 2023: BS 958 completed
Thu Nov  2 17:48:36 2023: BS 959 completed
Thu Nov  2 17:48:38 2023: BS 960 completed
Thu Nov  2 17:48:40 2023: BS 961 completed
Thu Nov  2 17:48:42 2023: BS 962 completed
Thu Nov  2 17:48:44 2023: BS 963 completed
Thu Nov  2 17:48:46 2023: BS 964 completed
Thu Nov  2 17:48:48 2023: BS 965 completed
Thu Nov  2 17:48:50 2023: BS 966 completed
Thu Nov  2 17:48:52 2023: BS 967 completed
Thu Nov  2 17:48:54 2023: BS 968 completed
Thu Nov  2 17:48:56 2023: BS 969 completed
Thu Nov  2 17:48:58 2023: BS 970 completed
Thu Nov  2 17:49:00 2023: BS 971 completed
Thu Nov  2 17:49:02 2023: BS 972 completed
Thu Nov  2 17:49:04 2023: BS 973 completed
Thu Nov  2 17:49:06 2023: BS 974 completed
Thu Nov  2 17:49:09 2023: BS 975 completed
Thu Nov  2 17:49:11 2023: BS 976 completed
Thu Nov  2 17:49:13 2023: BS 977 completed
Thu Nov  2 17:49:15 2023: BS 978 completed
Thu Nov  2 17:49:17 2023: BS 979 completed
Thu Nov  2 17:49:19 2023: BS 980 completed
Thu Nov  2 17:49:21 2023: BS 981 completed
Thu Nov  2 17:49:23 2023: BS 982 completed
Thu Nov  2 17:49:25 2023: BS 983 completed
Thu Nov  2 17:49:27 2023: BS 984 completed
Thu Nov  2 17:49:29 2023: BS 985 completed
Thu Nov  2 17:49:31 2023: BS 986 completed
Thu Nov  2 17:49:33 2023: BS 987 completed
Thu Nov  2 17:49:35 2023: BS 988 completed
Thu Nov  2 17:49:37 2023: BS 989 completed
Thu Nov  2 17:49:39 2023: BS 990 completed
Thu Nov  2 17:49:41 2023: BS 991 completed
Thu Nov  2 17:49:43 2023: BS 992 completed
Thu Nov  2 17:49:45 2023: BS 993 completed
Thu Nov  2 17:49:47 2023: BS 994 completed
Thu Nov  2 17:49:50 2023: BS 995 completed
Thu Nov  2 17:49:52 2023: BS 996 completed
Thu Nov  2 17:49:54 2023: BS 997 completed
Thu Nov  2 17:49:56 2023: BS 998 completed
Thu Nov  2 17:49:58 2023: BS 999 completed
Thu Nov  2 17:50:00 2023: BS 1000 completed
Thu Nov  2 17:50:02 2023: BS 1001 completed
Thu Nov  2 17:50:04 2023: BS 1002 completed
Thu Nov  2 17:50:06 2023: BS 1003 completed
Thu Nov  2 17:50:08 2023: BS 1004 completed
Thu Nov  2 17:50:10 2023: BS 1005 completed
Thu Nov  2 17:50:12 2023: BS 1006 completed
Thu Nov  2 17:50:14 2023: BS 1007 completed
Thu Nov  2 17:50:16 2023: BS 1008 completed
Thu Nov  2 17:50:18 2023: BS 1009 completed
Thu Nov  2 17:50:20 2023: BS 1010 completed
Thu Nov  2 17:50:22 2023: BS 1011 completed
Thu Nov  2 17:50:24 2023: BS 1012 completed
Thu Nov  2 17:50:26 2023: BS 1013 completed
Thu Nov  2 17:50:28 2023: BS 1014 completed
Thu Nov  2 17:50:30 2023: BS 1015 completed
Thu Nov  2 17:50:33 2023: BS 1016 completed
Thu Nov  2 17:50:35 2023: BS 1017 completed
Thu Nov  2 17:50:37 2023: BS 1018 completed
Thu Nov  2 17:50:39 2023: BS 1019 completed
Thu Nov  2 17:50:41 2023: BS 1020 completed
Thu Nov  2 17:50:43 2023: BS 1021 completed
Thu Nov  2 17:50:45 2023: BS 1022 completed
Thu Nov  2 17:50:47 2023: BS 1023 completed
Thu Nov  2 17:50:49 2023: Acquisition complete
