# Supplementary material for: Generating Molecular Diversity via Addition of Nucleophiles to Electron-Deficient [3]Dendralenes: An Exploratory Study
Source: J Org Chem. 2026 Jan 14;91(4):1588–601. doi: 10.1021/acs.joc.5c02397 (PMC12865776; doi:10.1021/acs.joc.5c02397)
Supplement: Supplementary file 1 [file jo5c02397_si_001.zip › FID for Publication/24x/24x_C/log]

Mon Oct 19 14:42:45 2020: Experiment started
Mon Oct 19 14:42:49 2020: BS 1 completed
Mon Oct 19 14:42:51 2020: BS 2 completed
Mon Oct 19 14:42:53 2020: BS 3 completed
Mon Oct 19 14:42:55 2020: BS 4 completed
Mon Oct 19 14:42:57 2020: BS 5 completed
Mon Oct 19 14:42:59 2020: BS 6 completed
Mon Oct 19 14:43:01 2020: BS 7 completed
Mon Oct 19 14:43:03 2020: BS 8 completed
Mon Oct 19 14:43:05 2020: BS 9 completed
Mon Oct 19 14:43:07 2020: BS 10 completed
Mon Oct 19 14:43:09 2020: BS 11 completed
Mon Oct 19 14:43:11 2020: BS 12 completed
Mon Oct 19 14:43:13 2020: BS 13 completed
Mon Oct 19 14:43:15 2020: BS 14 completed
Mon Oct 19 14:43:17 2020: BS 15 completed
Mon Oct 19 14:43:19 2020: BS 16 completed
Mon Oct 19 14:43:21 2020: BS 17 completed
Mon Oct 19 14:43:24 2020: BS 18 completed
Mon Oct 19 14:43:26 2020: BS 19 completed
Mon Oct 19 14:43:28 2020: BS 20 completed
Mon Oct 19 14:43:30 2020: BS 21 completed
Mon Oct 19 14:43:32 2020: BS 22 completed
Mon Oct 19 14:43:34 2020: BS 23 completed
Mon Oct 19 14:43:36 2020: BS 24 completed
Mon Oct 19 14:43:38 2020: BS 25 completed
Mon Oct 19 14:43:40 2020: BS 26 completed
Mon Oct 19 14:43:42 2020: BS 27 completed
Mon Oct 19 14:43:44 2020: BS 28 completed
Mon Oct 19 14:43:46 2020: BS 29 completed
Mon Oct 19 14:43:48 2020: BS 30 completed
Mon Oct 19 14:43:50 2020: BS 31 completed
Mon Oct 19 14:43:52 2020: BS 32 completed
Mon Oct 19 14:43:54 2020: BS 33 completed
Mon Oct 19 14:43:56 2020: BS 34 completed
Mon Oct 19 14:43:58 2020: BS 35 completed
Mon Oct 19 14:44:00 2020: BS 36 completed
Mon Oct 19 14:44:02 2020: BS 37 completed
Mon Oct 19 14:44:04 2020: BS 38 completed
Mon Oct 19 14:44:07 2020: BS 39 completed
Mon Oct 19 14:44:09 2020: BS 40 completed
Mon Oct 19 14:44:11 2020: BS 41 completed
Mon Oct 19 14:44:13 2020: BS 42 completed
Mon Oct 19 14:44:15 2020: BS 43 completed
Mon Oct 19 14:44:17 2020: BS 44 completed
Mon Oct 19 14:44:19 2020: BS 45 completed
Mon Oct 19 14:44:21 2020: BS 46 completed
Mon Oct 19 14:44:23 2020: BS 47 completed
Mon Oct 19 14:44:25 2020: BS 48 completed
Mon Oct 19 14:44:27 2020: BS 49 completed
Mon Oct 19 14:44:29 2020: BS 50 completed
Mon Oct 19 14:44:31 2020: BS 51 completed
Mon Oct 19 14:44:33 2020: BS 52 completed
Mon Oct 19 14:44:35 2020: BS 53 completed
Mon Oct 19 14:44:37 2020: BS 54 completed
Mon Oct 19 14:44:39 2020: BS 55 completed
Mon Oct 19 14:44:41 2020: BS 56 completed
Mon Oct 19 14:44:43 2020: BS 57 completed
Mon Oct 19 14:44:45 2020: BS 58 completed
Mon Oct 19 14:44:48 2020: BS 59 completed
Mon Oct 19 14:44:50 2020: BS 60 completed
Mon Oct 19 14:44:52 2020: BS 61 completed
Mon Oct 19 14:44:54 2020: BS 62 completed
Mon Oct 19 14:44:56 2020: BS 63 completed
Mon Oct 19 14:44:58 2020: BS 64 completed
Mon Oct 19 14:45:00 2020: BS 65 completed
Mon Oct 19 14:45:02 2020: BS 66 completed
Mon Oct 19 14:45:04 2020: BS 67 completed
Mon Oct 19 14:45:06 2020: BS 68 completed
Mon Oct 19 14:45:08 2020: BS 69 completed
Mon Oct 19 14:45:10 2020: BS 70 completed
Mon Oct 19 14:45:12 2020: BS 71 completed
Mon Oct 19 14:45:14 2020: BS 72 completed
Mon Oct 19 14:45:16 2020: BS 73 completed
Mon Oct 19 14:45:18 2020: BS 74 completed
Mon Oct 19 14:45:20 2020: BS 75 completed
Mon Oct 19 14:45:22 2020: BS 76 completed
Mon Oct 19 14:45:24 2020: BS 77 completed
Mon Oct 19 14:45:26 2020: BS 78 completed
Mon Oct 19 14:45:28 2020: BS 79 completed
Mon Oct 19 14:45:31 2020: BS 80 completed
Mon Oct 19 14:45:33 2020: BS 81 completed
Mon Oct 19 14:45:35 2020: BS 82 completed
Mon Oct 19 14:45:37 2020: BS 83 completed
Mon Oct 19 14:45:39 2020: BS 84 completed
Mon Oct 19 14:45:41 2020: BS 85 completed
Mon Oct 19 14:45:43 2020: BS 86 completed
Mon Oct 19 14:45:45 2020: BS 87 completed
Mon Oct 19 14:45:47 2020: BS 88 completed
Mon Oct 19 14:45:49 2020: BS 89 completed
Mon Oct 19 14:45:51 2020: BS 90 completed
Mon Oct 19 14:45:53 2020: BS 91 completed
Mon Oct 19 14:45:55 2020: BS 92 completed
Mon Oct 19 14:45:57 2020: BS 93 completed
Mon Oct 19 14:45:59 2020: BS 94 completed
Mon Oct 19 14:46:01 2020: BS 95 completed
Mon Oct 19 14:46:03 2020: BS 96 completed
Mon Oct 19 14:46:05 2020: BS 97 completed
Mon Oct 19 14:46:07 2020: BS 98 completed
Mon Oct 19 14:46:09 2020: BS 99 completed
Mon Oct 19 14:46:11 2020: BS 100 completed
Mon Oct 19 14:46:14 2020: BS 101 completed
Mon Oct 19 14:46:16 2020: BS 102 completed
Mon Oct 19 14:46:18 2020: BS 103 completed
Mon Oct 19 14:46:20 2020: BS 104 completed
Mon Oct 19 14:46:22 2020: BS 105 completed
Mon Oct 19 14:46:24 2020: BS 106 completed
Mon Oct 19 14:46:26 2020: BS 107 completed
Mon Oct 19 14:46:28 2020: BS 108 completed
Mon Oct 19 14:46:30 2020: BS 109 completed
Mon Oct 19 14:46:32 2020: BS 110 completed
Mon Oct 19 14:46:34 2020: BS 111 completed
Mon Oct 19 14:46:36 2020: BS 112 completed
Mon Oct 19 14:46:38 2020: BS 113 completed
Mon Oct 19 14:46:40 2020: BS 114 completed
Mon Oct 19 14:46:42 2020: BS 115 completed
Mon Oct 19 14:46:44 2020: BS 116 completed
Mon Oct 19 14:46:46 2020: BS 117 completed
Mon Oct 19 14:46:48 2020: BS 118 completed
Mon Oct 19 14:46:50 2020: BS 119 completed
Mon Oct 19 14:46:52 2020: BS 120 completed
Mon Oct 19 14:46:55 2020: BS 121 completed
Mon Oct 19 14:46:57 2020: BS 122 completed
Mon Oct 19 14:46:59 2020: BS 123 completed
Mon Oct 19 14:47:01 2020: BS 124 completed
Mon Oct 19 14:47:03 2020: BS 125 completed
Mon Oct 19 14:47:05 2020: BS 126 completed
Mon Oct 19 14:47:07 2020: BS 127 completed
Mon Oct 19 14:47:09 2020: BS 128 completed
Mon Oct 19 14:47:11 2020: BS 129 completed
Mon Oct 19 14:47:13 2020: BS 130 completed
Mon Oct 19 14:47:15 2020: BS 131 completed
Mon Oct 19 14:47:17 2020: BS 132 completed
Mon Oct 19 14:47:19 2020: BS 133 completed
Mon Oct 19 14:47:21 2020: BS 134 completed
Mon Oct 19 14:47:23 2020: BS 135 completed
Mon Oct 19 14:47:25 2020: BS 136 completed
Mon Oct 19 14:47:27 2020: BS 137 completed
Mon Oct 19 14:47:29 2020: BS 138 completed
Mon Oct 19 14:47:31 2020: BS 139 completed
Mon Oct 19 14:47:33 2020: BS 140 completed
Mon Oct 19 14:47:35 2020: BS 141 completed
Mon Oct 19 14:47:38 2020: BS 142 completed
Mon Oct 19 14:47:40 2020: BS 143 completed
Mon Oct 19 14:47:42 2020: BS 144 completed
Mon Oct 19 14:47:44 2020: BS 145 completed
Mon Oct 19 14:47:46 2020: BS 146 completed
Mon Oct 19 14:47:48 2020: BS 147 completed
Mon Oct 19 14:47:50 2020: BS 148 completed
Mon Oct 19 14:47:52 2020: BS 149 completed
Mon Oct 19 14:47:54 2020: BS 150 completed
Mon Oct 19 14:47:56 2020: BS 151 completed
Mon Oct 19 14:47:58 2020: BS 152 completed
Mon Oct 19 14:48:00 2020: BS 153 completed
Mon Oct 19 14:48:02 2020: BS 154 completed
Mon Oct 19 14:48:04 2020: BS 155 completed
Mon Oct 19 14:48:06 2020: BS 156 completed
Mon Oct 19 14:48:08 2020: BS 157 completed
Mon Oct 19 14:48:10 2020: BS 158 completed
Mon Oct 19 14:48:12 2020: BS 159 completed
Mon Oct 19 14:48:14 2020: BS 160 completed
Mon Oct 19 14:48:16 2020: BS 161 completed
Mon Oct 19 14:48:19 2020: BS 162 completed
Mon Oct 19 14:48:21 2020: BS 163 completed
Mon Oct 19 14:48:23 2020: BS 164 completed
Mon Oct 19 14:48:25 2020: BS 165 completed
Mon Oct 19 14:48:27 2020: BS 166 completed
Mon Oct 19 14:48:29 2020: BS 167 completed
Mon Oct 19 14:48:31 2020: BS 168 completed
Mon Oct 19 14:48:33 2020: BS 169 completed
Mon Oct 19 14:48:35 2020: BS 170 completed
Mon Oct 19 14:48:37 2020: BS 171 completed
Mon Oct 19 14:48:39 2020: BS 172 completed
Mon Oct 19 14:48:41 2020: BS 173 completed
Mon Oct 19 14:48:43 2020: BS 174 completed
Mon Oct 19 14:48:45 2020: BS 175 completed
Mon Oct 19 14:48:47 2020: BS 176 completed
Mon Oct 19 14:48:49 2020: BS 177 completed
Mon Oct 19 14:48:51 2020: BS 178 completed
Mon Oct 19 14:48:53 2020: BS 179 completed
Mon Oct 19 14:48:55 2020: BS 180 completed
Mon Oct 19 14:48:57 2020: BS 181 completed
Mon Oct 19 14:48:59 2020: BS 182 completed
Mon Oct 19 14:49:02 2020: BS 183 completed
Mon Oct 19 14:49:04 2020: BS 184 completed
Mon Oct 19 14:49:06 2020: BS 185 completed
Mon Oct 19 14:49:08 2020: BS 186 completed
Mon Oct 19 14:49:10 2020: BS 187 completed
Mon Oct 19 14:49:12 2020: BS 188 completed
Mon Oct 19 14:49:14 2020: BS 189 completed
Mon Oct 19 14:49:16 2020: BS 190 completed
Mon Oct 19 14:49:18 2020: BS 191 completed
Mon Oct 19 14:49:20 2020: BS 192 completed
Mon Oct 19 14:49:22 2020: BS 193 completed
Mon Oct 19 14:49:24 2020: BS 194 completed
Mon Oct 19 14:49:26 2020: BS 195 completed
Mon Oct 19 14:49:28 2020: BS 196 completed
Mon Oct 19 14:49:30 2020: BS 197 completed
Mon Oct 19 14:49:32 2020: BS 198 completed
Mon Oct 19 14:49:34 2020: BS 199 completed
Mon Oct 19 14:49:36 2020: BS 200 completed
Mon Oct 19 14:49:38 2020: BS 201 completed
Mon Oct 19 14:49:40 2020: BS 202 completed
Mon Oct 19 14:49:43 2020: BS 203 completed
Mon Oct 19 14:49:45 2020: BS 204 completed
Mon Oct 19 14:49:47 2020: BS 205 completed
Mon Oct 19 14:49:49 2020: BS 206 completed
Mon Oct 19 14:49:51 2020: BS 207 completed
Mon Oct 19 14:49:53 2020: BS 208 completed
Mon Oct 19 14:49:55 2020: BS 209 completed
Mon Oct 19 14:49:57 2020: BS 210 completed
Mon Oct 19 14:49:59 2020: BS 211 completed
Mon Oct 19 14:50:01 2020: BS 212 completed
Mon Oct 19 14:50:03 2020: BS 213 completed
Mon Oct 19 14:50:05 2020: BS 214 completed
Mon Oct 19 14:50:07 2020: BS 215 completed
Mon Oct 19 14:50:09 2020: BS 216 completed
Mon Oct 19 14:50:11 2020: BS 217 completed
Mon Oct 19 14:50:13 2020: BS 218 completed
Mon Oct 19 14:50:15 2020: BS 219 completed
Mon Oct 19 14:50:17 2020: BS 220 completed
Mon Oct 19 14:50:19 2020: BS 221 completed
Mon Oct 19 14:50:21 2020: BS 222 completed
Mon Oct 19 14:50:23 2020: BS 223 completed
Mon Oct 19 14:50:26 2020: BS 224 completed
Mon Oct 19 14:50:28 2020: BS 225 completed
Mon Oct 19 14:50:30 2020: BS 226 completed
Mon Oct 19 14:50:32 2020: BS 227 completed
Mon Oct 19 14:50:34 2020: BS 228 completed
Mon Oct 19 14:50:36 2020: BS 229 completed
Mon Oct 19 14:50:38 2020: BS 230 completed
Mon Oct 19 14:50:40 2020: BS 231 completed
Mon Oct 19 14:50:42 2020: BS 232 completed
Mon Oct 19 14:50:44 2020: BS 233 completed
Mon Oct 19 14:50:46 2020: BS 234 completed
Mon Oct 19 14:50:48 2020: BS 235 completed
Mon Oct 19 14:50:50 2020: BS 236 completed
Mon Oct 19 14:50:52 2020: BS 237 completed
Mon Oct 19 14:50:54 2020: BS 238 completed
Mon Oct 19 14:50:56 2020: BS 239 completed
Mon Oct 19 14:50:58 2020: BS 240 completed
Mon Oct 19 14:51:00 2020: BS 241 completed
Mon Oct 19 14:51:02 2020: BS 242 completed
Mon Oct 19 14:51:04 2020: BS 243 completed
Mon Oct 19 14:51:06 2020: BS 244 completed
Mon Oct 19 14:51:09 2020: BS 245 completed
Mon Oct 19 14:51:11 2020: BS 246 completed
Mon Oct 19 14:51:13 2020: BS 247 completed
Mon Oct 19 14:51:15 2020: BS 248 completed
Mon Oct 19 14:51:17 2020: BS 249 completed
Mon Oct 19 14:51:19 2020: BS 250 completed
Mon Oct 19 14:51:20 2020: Acquisition aborted
