# Supplementary material for: Generating Molecular Diversity via Addition of Nucleophiles to Electron-Deficient [3]Dendralenes: An Exploratory Study
Source: J Org Chem. 2026 Jan 14;91(4):1588–601. doi: 10.1021/acs.joc.5c02397 (PMC12865776; doi:10.1021/acs.joc.5c02397)
Supplement: Supplementary file 1 [file jo5c02397_si_001.zip › FID for Publication/24y/24y_C/log]

Fri Oct 23 11:35:44 2020: Experiment started
Fri Oct 23 11:35:48 2020: BS 1 completed
Fri Oct 23 11:35:50 2020: BS 2 completed
Fri Oct 23 11:35:52 2020: BS 3 completed
Fri Oct 23 11:35:54 2020: BS 4 completed
Fri Oct 23 11:35:56 2020: BS 5 completed
Fri Oct 23 11:35:58 2020: BS 6 completed
Fri Oct 23 11:36:00 2020: BS 7 completed
Fri Oct 23 11:36:02 2020: BS 8 completed
Fri Oct 23 11:36:04 2020: BS 9 completed
Fri Oct 23 11:36:06 2020: BS 10 completed
Fri Oct 23 11:36:08 2020: BS 11 completed
Fri Oct 23 11:36:10 2020: BS 12 completed
Fri Oct 23 11:36:12 2020: BS 13 completed
Fri Oct 23 11:36:14 2020: BS 14 completed
Fri Oct 23 11:36:16 2020: BS 15 completed
Fri Oct 23 11:36:18 2020: BS 16 completed
Fri Oct 23 11:36:21 2020: BS 17 completed
Fri Oct 23 11:36:23 2020: BS 18 completed
Fri Oct 23 11:36:25 2020: BS 19 completed
Fri Oct 23 11:36:27 2020: BS 20 completed
Fri Oct 23 11:36:29 2020: BS 21 completed
Fri Oct 23 11:36:31 2020: BS 22 completed
Fri Oct 23 11:36:33 2020: BS 23 completed
Fri Oct 23 11:36:35 2020: BS 24 completed
Fri Oct 23 11:36:37 2020: BS 25 completed
Fri Oct 23 11:36:39 2020: BS 26 completed
Fri Oct 23 11:36:41 2020: BS 27 completed
Fri Oct 23 11:36:43 2020: BS 28 completed
Fri Oct 23 11:36:45 2020: BS 29 completed
Fri Oct 23 11:36:47 2020: BS 30 completed
Fri Oct 23 11:36:49 2020: BS 31 completed
Fri Oct 23 11:36:51 2020: BS 32 completed
Fri Oct 23 11:36:53 2020: BS 33 completed
Fri Oct 23 11:36:55 2020: BS 34 completed
Fri Oct 23 11:36:57 2020: BS 35 completed
Fri Oct 23 11:36:59 2020: BS 36 completed
Fri Oct 23 11:37:01 2020: BS 37 completed
Fri Oct 23 11:37:04 2020: BS 38 completed
Fri Oct 23 11:37:06 2020: BS 39 completed
Fri Oct 23 11:37:08 2020: BS 40 completed
Fri Oct 23 11:37:10 2020: BS 41 completed
Fri Oct 23 11:37:12 2020: BS 42 completed
Fri Oct 23 11:37:14 2020: BS 43 completed
Fri Oct 23 11:37:16 2020: BS 44 completed
Fri Oct 23 11:37:18 2020: BS 45 completed
Fri Oct 23 11:37:20 2020: BS 46 completed
Fri Oct 23 11:37:22 2020: BS 47 completed
Fri Oct 23 11:37:24 2020: BS 48 completed
Fri Oct 23 11:37:26 2020: BS 49 completed
Fri Oct 23 11:37:28 2020: BS 50 completed
Fri Oct 23 11:37:30 2020: BS 51 completed
Fri Oct 23 11:37:32 2020: BS 52 completed
Fri Oct 23 11:37:34 2020: BS 53 completed
Fri Oct 23 11:37:36 2020: BS 54 completed
Fri Oct 23 11:37:38 2020: BS 55 completed
Fri Oct 23 11:37:40 2020: BS 56 completed
Fri Oct 23 11:37:42 2020: BS 57 completed
Fri Oct 23 11:37:45 2020: BS 58 completed
Fri Oct 23 11:37:47 2020: BS 59 completed
Fri Oct 23 11:37:49 2020: BS 60 completed
Fri Oct 23 11:37:51 2020: BS 61 completed
Fri Oct 23 11:37:53 2020: BS 62 completed
Fri Oct 23 11:37:55 2020: BS 63 completed
Fri Oct 23 11:37:57 2020: BS 64 completed
Fri Oct 23 11:37:59 2020: BS 65 completed
Fri Oct 23 11:38:01 2020: BS 66 completed
Fri Oct 23 11:38:03 2020: BS 67 completed
Fri Oct 23 11:38:05 2020: BS 68 completed
Fri Oct 23 11:38:07 2020: BS 69 completed
Fri Oct 23 11:38:09 2020: BS 70 completed
Fri Oct 23 11:38:11 2020: BS 71 completed
Fri Oct 23 11:38:13 2020: BS 72 completed
Fri Oct 23 11:38:15 2020: BS 73 completed
Fri Oct 23 11:38:17 2020: BS 74 completed
Fri Oct 23 11:38:19 2020: BS 75 completed
Fri Oct 23 11:38:21 2020: BS 76 completed
Fri Oct 23 11:38:23 2020: BS 77 completed
Fri Oct 23 11:38:25 2020: BS 78 completed
Fri Oct 23 11:38:28 2020: BS 79 completed
Fri Oct 23 11:38:30 2020: BS 80 completed
Fri Oct 23 11:38:32 2020: BS 81 completed
Fri Oct 23 11:38:34 2020: BS 82 completed
Fri Oct 23 11:38:36 2020: BS 83 completed
Fri Oct 23 11:38:38 2020: BS 84 completed
Fri Oct 23 11:38:40 2020: BS 85 completed
Fri Oct 23 11:38:42 2020: BS 86 completed
Fri Oct 23 11:38:44 2020: BS 87 completed
Fri Oct 23 11:38:46 2020: BS 88 completed
Fri Oct 23 11:38:48 2020: BS 89 completed
Fri Oct 23 11:38:50 2020: BS 90 completed
Fri Oct 23 11:38:52 2020: BS 91 completed
Fri Oct 23 11:38:54 2020: BS 92 completed
Fri Oct 23 11:38:56 2020: BS 93 completed
Fri Oct 23 11:38:58 2020: BS 94 completed
Fri Oct 23 11:39:00 2020: BS 95 completed
Fri Oct 23 11:39:02 2020: BS 96 completed
Fri Oct 23 11:39:04 2020: BS 97 completed
Fri Oct 23 11:39:06 2020: BS 98 completed
Fri Oct 23 11:39:09 2020: BS 99 completed
Fri Oct 23 11:39:11 2020: BS 100 completed
Fri Oct 23 11:39:13 2020: BS 101 completed
Fri Oct 23 11:39:15 2020: BS 102 completed
Fri Oct 23 11:39:17 2020: BS 103 completed
Fri Oct 23 11:39:19 2020: BS 104 completed
Fri Oct 23 11:39:21 2020: BS 105 completed
Fri Oct 23 11:39:23 2020: BS 106 completed
Fri Oct 23 11:39:25 2020: BS 107 completed
Fri Oct 23 11:39:27 2020: BS 108 completed
Fri Oct 23 11:39:29 2020: BS 109 completed
Fri Oct 23 11:39:31 2020: BS 110 completed
Fri Oct 23 11:39:33 2020: BS 111 completed
Fri Oct 23 11:39:35 2020: BS 112 completed
Fri Oct 23 11:39:37 2020: BS 113 completed
Fri Oct 23 11:39:39 2020: BS 114 completed
Fri Oct 23 11:39:41 2020: BS 115 completed
Fri Oct 23 11:39:43 2020: BS 116 completed
Fri Oct 23 11:39:45 2020: BS 117 completed
Fri Oct 23 11:39:47 2020: BS 118 completed
Fri Oct 23 11:39:49 2020: BS 119 completed
Fri Oct 23 11:39:52 2020: BS 120 completed
Fri Oct 23 11:39:54 2020: BS 121 completed
Fri Oct 23 11:39:56 2020: BS 122 completed
Fri Oct 23 11:39:58 2020: BS 123 completed
Fri Oct 23 11:40:00 2020: BS 124 completed
Fri Oct 23 11:40:02 2020: BS 125 completed
Fri Oct 23 11:40:04 2020: BS 126 completed
Fri Oct 23 11:40:06 2020: BS 127 completed
Fri Oct 23 11:40:08 2020: BS 128 completed
Fri Oct 23 11:40:10 2020: BS 129 completed
Fri Oct 23 11:40:12 2020: BS 130 completed
Fri Oct 23 11:40:14 2020: BS 131 completed
Fri Oct 23 11:40:16 2020: BS 132 completed
Fri Oct 23 11:40:18 2020: BS 133 completed
Fri Oct 23 11:40:20 2020: BS 134 completed
Fri Oct 23 11:40:22 2020: BS 135 completed
Fri Oct 23 11:40:24 2020: BS 136 completed
Fri Oct 23 11:40:26 2020: BS 137 completed
Fri Oct 23 11:40:28 2020: BS 138 completed
Fri Oct 23 11:40:30 2020: BS 139 completed
Fri Oct 23 11:40:33 2020: BS 140 completed
Fri Oct 23 11:40:35 2020: BS 141 completed
Fri Oct 23 11:40:37 2020: BS 142 completed
Fri Oct 23 11:40:39 2020: BS 143 completed
Fri Oct 23 11:40:41 2020: BS 144 completed
Fri Oct 23 11:40:43 2020: BS 145 completed
Fri Oct 23 11:40:45 2020: BS 146 completed
Fri Oct 23 11:40:47 2020: BS 147 completed
Fri Oct 23 11:40:49 2020: BS 148 completed
Fri Oct 23 11:40:51 2020: BS 149 completed
Fri Oct 23 11:40:53 2020: BS 150 completed
Fri Oct 23 11:40:55 2020: BS 151 completed
Fri Oct 23 11:40:57 2020: BS 152 completed
Fri Oct 23 11:40:59 2020: BS 153 completed
Fri Oct 23 11:41:01 2020: BS 154 completed
Fri Oct 23 11:41:03 2020: BS 155 completed
Fri Oct 23 11:41:05 2020: BS 156 completed
Fri Oct 23 11:41:07 2020: BS 157 completed
Fri Oct 23 11:41:09 2020: BS 158 completed
Fri Oct 23 11:41:11 2020: BS 159 completed
Fri Oct 23 11:41:13 2020: BS 160 completed
Fri Oct 23 11:41:16 2020: BS 161 completed
Fri Oct 23 11:41:18 2020: BS 162 completed
Fri Oct 23 11:41:20 2020: BS 163 completed
Fri Oct 23 11:41:22 2020: BS 164 completed
Fri Oct 23 11:41:24 2020: BS 165 completed
Fri Oct 23 11:41:26 2020: BS 166 completed
Fri Oct 23 11:41:28 2020: BS 167 completed
Fri Oct 23 11:41:30 2020: BS 168 completed
Fri Oct 23 11:41:32 2020: BS 169 completed
Fri Oct 23 11:41:34 2020: BS 170 completed
Fri Oct 23 11:41:36 2020: BS 171 completed
Fri Oct 23 11:41:38 2020: BS 172 completed
Fri Oct 23 11:41:40 2020: BS 173 completed
Fri Oct 23 11:41:42 2020: BS 174 completed
Fri Oct 23 11:41:44 2020: BS 175 completed
Fri Oct 23 11:41:46 2020: BS 176 completed
Fri Oct 23 11:41:48 2020: BS 177 completed
Fri Oct 23 11:41:50 2020: BS 178 completed
Fri Oct 23 11:41:52 2020: BS 179 completed
Fri Oct 23 11:41:54 2020: BS 180 completed
Fri Oct 23 11:41:57 2020: BS 181 completed
Fri Oct 23 11:41:59 2020: BS 182 completed
Fri Oct 23 11:42:01 2020: BS 183 completed
Fri Oct 23 11:42:03 2020: BS 184 completed
Fri Oct 23 11:42:05 2020: BS 185 completed
Fri Oct 23 11:42:07 2020: BS 186 completed
Fri Oct 23 11:42:09 2020: BS 187 completed
Fri Oct 23 11:42:11 2020: BS 188 completed
Fri Oct 23 11:42:13 2020: BS 189 completed
Fri Oct 23 11:42:15 2020: BS 190 completed
Fri Oct 23 11:42:17 2020: BS 191 completed
Fri Oct 23 11:42:19 2020: BS 192 completed
Fri Oct 23 11:42:21 2020: BS 193 completed
Fri Oct 23 11:42:23 2020: BS 194 completed
Fri Oct 23 11:42:25 2020: BS 195 completed
Fri Oct 23 11:42:27 2020: BS 196 completed
Fri Oct 23 11:42:29 2020: BS 197 completed
Fri Oct 23 11:42:31 2020: BS 198 completed
Fri Oct 23 11:42:33 2020: BS 199 completed
Fri Oct 23 11:42:35 2020: BS 200 completed
Fri Oct 23 11:42:37 2020: BS 201 completed
Fri Oct 23 11:42:40 2020: BS 202 completed
Fri Oct 23 11:42:42 2020: BS 203 completed
Fri Oct 23 11:42:44 2020: BS 204 completed
Fri Oct 23 11:42:46 2020: BS 205 completed
Fri Oct 23 11:42:48 2020: BS 206 completed
Fri Oct 23 11:42:50 2020: BS 207 completed
Fri Oct 23 11:42:52 2020: BS 208 completed
Fri Oct 23 11:42:54 2020: BS 209 completed
Fri Oct 23 11:42:56 2020: BS 210 completed
Fri Oct 23 11:42:58 2020: BS 211 completed
Fri Oct 23 11:43:00 2020: BS 212 completed
Fri Oct 23 11:43:02 2020: BS 213 completed
Fri Oct 23 11:43:04 2020: BS 214 completed
Fri Oct 23 11:43:06 2020: BS 215 completed
Fri Oct 23 11:43:08 2020: BS 216 completed
Fri Oct 23 11:43:10 2020: BS 217 completed
Fri Oct 23 11:43:12 2020: BS 218 completed
Fri Oct 23 11:43:14 2020: BS 219 completed
Fri Oct 23 11:43:16 2020: BS 220 completed
Fri Oct 23 11:43:18 2020: BS 221 completed
Fri Oct 23 11:43:20 2020: BS 222 completed
Fri Oct 23 11:43:23 2020: BS 223 completed
Fri Oct 23 11:43:25 2020: BS 224 completed
Fri Oct 23 11:43:27 2020: BS 225 completed
Fri Oct 23 11:43:29 2020: BS 226 completed
Fri Oct 23 11:43:31 2020: BS 227 completed
Fri Oct 23 11:43:33 2020: BS 228 completed
Fri Oct 23 11:43:35 2020: BS 229 completed
Fri Oct 23 11:43:37 2020: BS 230 completed
Fri Oct 23 11:43:39 2020: BS 231 completed
Fri Oct 23 11:43:41 2020: BS 232 completed
Fri Oct 23 11:43:43 2020: BS 233 completed
Fri Oct 23 11:43:45 2020: BS 234 completed
Fri Oct 23 11:43:47 2020: BS 235 completed
Fri Oct 23 11:43:49 2020: BS 236 completed
Fri Oct 23 11:43:51 2020: BS 237 completed
Fri Oct 23 11:43:53 2020: BS 238 completed
Fri Oct 23 11:43:55 2020: BS 239 completed
Fri Oct 23 11:43:57 2020: BS 240 completed
Fri Oct 23 11:43:59 2020: BS 241 completed
Fri Oct 23 11:44:01 2020: BS 242 completed
Fri Oct 23 11:44:04 2020: BS 243 completed
Fri Oct 23 11:44:06 2020: BS 244 completed
Fri Oct 23 11:44:08 2020: BS 245 completed
Fri Oct 23 11:44:10 2020: BS 246 completed
Fri Oct 23 11:44:12 2020: BS 247 completed
Fri Oct 23 11:44:14 2020: BS 248 completed
Fri Oct 23 11:44:16 2020: BS 249 completed
Fri Oct 23 11:44:18 2020: BS 250 completed
Fri Oct 23 11:44:20 2020: BS 251 completed
Fri Oct 23 11:44:22 2020: BS 252 completed
Fri Oct 23 11:44:24 2020: BS 253 completed
Fri Oct 23 11:44:26 2020: BS 254 completed
Fri Oct 23 11:44:28 2020: BS 255 completed
Fri Oct 23 11:44:30 2020: BS 256 completed
Fri Oct 23 11:44:32 2020: BS 257 completed
Fri Oct 23 11:44:34 2020: BS 258 completed
Fri Oct 23 11:44:36 2020: BS 259 completed
Fri Oct 23 11:44:38 2020: BS 260 completed
Fri Oct 23 11:44:40 2020: BS 261 completed
Fri Oct 23 11:44:42 2020: BS 262 completed
Fri Oct 23 11:44:44 2020: BS 263 completed
Fri Oct 23 11:44:47 2020: BS 264 completed
Fri Oct 23 11:44:49 2020: BS 265 completed
Fri Oct 23 11:44:51 2020: BS 266 completed
Fri Oct 23 11:44:53 2020: BS 267 completed
Fri Oct 23 11:44:55 2020: BS 268 completed
Fri Oct 23 11:44:57 2020: BS 269 completed
Fri Oct 23 11:44:59 2020: BS 270 completed
Fri Oct 23 11:45:01 2020: BS 271 completed
Fri Oct 23 11:45:03 2020: BS 272 completed
Fri Oct 23 11:45:05 2020: BS 273 completed
Fri Oct 23 11:45:07 2020: BS 274 completed
Fri Oct 23 11:45:09 2020: BS 275 completed
Fri Oct 23 11:45:11 2020: BS 276 completed
Fri Oct 23 11:45:13 2020: BS 277 completed
Fri Oct 23 11:45:15 2020: BS 278 completed
Fri Oct 23 11:45:17 2020: BS 279 completed
Fri Oct 23 11:45:19 2020: BS 280 completed
Fri Oct 23 11:45:21 2020: BS 281 completed
Fri Oct 23 11:45:23 2020: BS 282 completed
Fri Oct 23 11:45:25 2020: BS 283 completed
Fri Oct 23 11:45:28 2020: BS 284 completed
Fri Oct 23 11:45:30 2020: BS 285 completed
Fri Oct 23 11:45:32 2020: BS 286 completed
Fri Oct 23 11:45:34 2020: BS 287 completed
Fri Oct 23 11:45:36 2020: BS 288 completed
Fri Oct 23 11:45:38 2020: BS 289 completed
Fri Oct 23 11:45:40 2020: BS 290 completed
Fri Oct 23 11:45:42 2020: BS 291 completed
Fri Oct 23 11:45:44 2020: BS 292 completed
Fri Oct 23 11:45:46 2020: BS 293 completed
Fri Oct 23 11:45:48 2020: BS 294 completed
Fri Oct 23 11:45:50 2020: BS 295 completed
Fri Oct 23 11:45:52 2020: BS 296 completed
Fri Oct 23 11:45:54 2020: BS 297 completed
Fri Oct 23 11:45:56 2020: BS 298 completed
Fri Oct 23 11:45:58 2020: BS 299 completed
Fri Oct 23 11:46:00 2020: BS 300 completed
Fri Oct 23 11:46:02 2020: BS 301 completed
Fri Oct 23 11:46:04 2020: BS 302 completed
Fri Oct 23 11:46:06 2020: BS 303 completed
Fri Oct 23 11:46:08 2020: BS 304 completed
Fri Oct 23 11:46:11 2020: BS 305 completed
Fri Oct 23 11:46:13 2020: BS 306 completed
Fri Oct 23 11:46:15 2020: BS 307 completed
Fri Oct 23 11:46:17 2020: BS 308 completed
Fri Oct 23 11:46:19 2020: BS 309 completed
Fri Oct 23 11:46:21 2020: BS 310 completed
Fri Oct 23 11:46:23 2020: BS 311 completed
Fri Oct 23 11:46:25 2020: BS 312 completed
Fri Oct 23 11:46:27 2020: BS 313 completed
Fri Oct 23 11:46:29 2020: BS 314 completed
Fri Oct 23 11:46:31 2020: BS 315 completed
Fri Oct 23 11:46:33 2020: BS 316 completed
Fri Oct 23 11:46:35 2020: BS 317 completed
Fri Oct 23 11:46:37 2020: BS 318 completed
Fri Oct 23 11:46:39 2020: BS 319 completed
Fri Oct 23 11:46:41 2020: BS 320 completed
Fri Oct 23 11:46:43 2020: BS 321 completed
Fri Oct 23 11:46:45 2020: BS 322 completed
Fri Oct 23 11:46:47 2020: BS 323 completed
Fri Oct 23 11:46:49 2020: BS 324 completed
Fri Oct 23 11:46:52 2020: BS 325 completed
Fri Oct 23 11:46:54 2020: BS 326 completed
Fri Oct 23 11:46:56 2020: BS 327 completed
Fri Oct 23 11:46:58 2020: BS 328 completed
Fri Oct 23 11:47:00 2020: BS 329 completed
Fri Oct 23 11:47:02 2020: BS 330 completed
Fri Oct 23 11:47:04 2020: BS 331 completed
Fri Oct 23 11:47:06 2020: BS 332 completed
Fri Oct 23 11:47:08 2020: BS 333 completed
Fri Oct 23 11:47:10 2020: BS 334 completed
Fri Oct 23 11:47:12 2020: BS 335 completed
Fri Oct 23 11:47:14 2020: BS 336 completed
Fri Oct 23 11:47:16 2020: BS 337 completed
Fri Oct 23 11:47:18 2020: BS 338 completed
Fri Oct 23 11:47:20 2020: BS 339 completed
Fri Oct 23 11:47:22 2020: BS 340 completed
Fri Oct 23 11:47:24 2020: BS 341 completed
Fri Oct 23 11:47:26 2020: BS 342 completed
Fri Oct 23 11:47:28 2020: BS 343 completed
Fri Oct 23 11:47:30 2020: BS 344 completed
Fri Oct 23 11:47:32 2020: BS 345 completed
Fri Oct 23 11:47:35 2020: BS 346 completed
Fri Oct 23 11:47:37 2020: BS 347 completed
Fri Oct 23 11:47:39 2020: BS 348 completed
Fri Oct 23 11:47:41 2020: BS 349 completed
Fri Oct 23 11:47:43 2020: BS 350 completed
Fri Oct 23 11:47:45 2020: BS 351 completed
Fri Oct 23 11:47:47 2020: BS 352 completed
Fri Oct 23 11:47:49 2020: BS 353 completed
Fri Oct 23 11:47:51 2020: BS 354 completed
Fri Oct 23 11:47:53 2020: BS 355 completed
Fri Oct 23 11:47:55 2020: BS 356 completed
Fri Oct 23 11:47:57 2020: BS 357 completed
Fri Oct 23 11:47:59 2020: BS 358 completed
Fri Oct 23 11:48:01 2020: BS 359 completed
Fri Oct 23 11:48:03 2020: BS 360 completed
Fri Oct 23 11:48:05 2020: BS 361 completed
Fri Oct 23 11:48:07 2020: BS 362 completed
Fri Oct 23 11:48:09 2020: BS 363 completed
Fri Oct 23 11:48:11 2020: BS 364 completed
Fri Oct 23 11:48:13 2020: BS 365 completed
Fri Oct 23 11:48:15 2020: BS 366 completed
Fri Oct 23 11:48:18 2020: BS 367 completed
Fri Oct 23 11:48:20 2020: BS 368 completed
Fri Oct 23 11:48:22 2020: BS 369 completed
Fri Oct 23 11:48:24 2020: BS 370 completed
Fri Oct 23 11:48:26 2020: BS 371 completed
Fri Oct 23 11:48:28 2020: BS 372 completed
Fri Oct 23 11:48:30 2020: BS 373 completed
Fri Oct 23 11:48:32 2020: BS 374 completed
Fri Oct 23 11:48:34 2020: BS 375 completed
Fri Oct 23 11:48:36 2020: BS 376 completed
Fri Oct 23 11:48:38 2020: BS 377 completed
Fri Oct 23 11:48:40 2020: BS 378 completed
Fri Oct 23 11:48:42 2020: BS 379 completed
Fri Oct 23 11:48:44 2020: BS 380 completed
Fri Oct 23 11:48:46 2020: BS 381 completed
Fri Oct 23 11:48:48 2020: BS 382 completed
Fri Oct 23 11:48:50 2020: BS 383 completed
Fri Oct 23 11:48:52 2020: BS 384 completed
Fri Oct 23 11:48:54 2020: BS 385 completed
Fri Oct 23 11:48:56 2020: BS 386 completed
Fri Oct 23 11:48:59 2020: BS 387 completed
Fri Oct 23 11:49:01 2020: BS 388 completed
Fri Oct 23 11:49:03 2020: BS 389 completed
Fri Oct 23 11:49:05 2020: BS 390 completed
Fri Oct 23 11:49:07 2020: BS 391 completed
Fri Oct 23 11:49:09 2020: BS 392 completed
Fri Oct 23 11:49:11 2020: BS 393 completed
Fri Oct 23 11:49:13 2020: BS 394 completed
Fri Oct 23 11:49:15 2020: BS 395 completed
Fri Oct 23 11:49:17 2020: BS 396 completed
Fri Oct 23 11:49:19 2020: BS 397 completed
Fri Oct 23 11:49:21 2020: BS 398 completed
Fri Oct 23 11:49:23 2020: BS 399 completed
Fri Oct 23 11:49:25 2020: BS 400 completed
Fri Oct 23 11:49:27 2020: BS 401 completed
Fri Oct 23 11:49:29 2020: BS 402 completed
Fri Oct 23 11:49:31 2020: BS 403 completed
Fri Oct 23 11:49:33 2020: BS 404 completed
Fri Oct 23 11:49:35 2020: BS 405 completed
Fri Oct 23 11:49:37 2020: BS 406 completed
Fri Oct 23 11:49:39 2020: BS 407 completed
Fri Oct 23 11:49:42 2020: BS 408 completed
Fri Oct 23 11:49:44 2020: BS 409 completed
Fri Oct 23 11:49:46 2020: BS 410 completed
Fri Oct 23 11:49:48 2020: BS 411 completed
Fri Oct 23 11:49:50 2020: BS 412 completed
Fri Oct 23 11:49:52 2020: BS 413 completed
Fri Oct 23 11:49:54 2020: BS 414 completed
Fri Oct 23 11:49:56 2020: BS 415 completed
Fri Oct 23 11:49:58 2020: BS 416 completed
Fri Oct 23 11:50:00 2020: BS 417 completed
Fri Oct 23 11:50:02 2020: BS 418 completed
Fri Oct 23 11:50:04 2020: BS 419 completed
Fri Oct 23 11:50:06 2020: BS 420 completed
Fri Oct 23 11:50:08 2020: BS 421 completed
Fri Oct 23 11:50:10 2020: BS 422 completed
Fri Oct 23 11:50:12 2020: BS 423 completed
Fri Oct 23 11:50:14 2020: BS 424 completed
Fri Oct 23 11:50:16 2020: BS 425 completed
Fri Oct 23 11:50:18 2020: BS 426 completed
Fri Oct 23 11:50:20 2020: BS 427 completed
Fri Oct 23 11:50:23 2020: BS 428 completed
Fri Oct 23 11:50:25 2020: BS 429 completed
Fri Oct 23 11:50:27 2020: BS 430 completed
Fri Oct 23 11:50:29 2020: BS 431 completed
Fri Oct 23 11:50:31 2020: BS 432 completed
Fri Oct 23 11:50:33 2020: BS 433 completed
Fri Oct 23 11:50:35 2020: BS 434 completed
Fri Oct 23 11:50:37 2020: BS 435 completed
Fri Oct 23 11:50:39 2020: BS 436 completed
Fri Oct 23 11:50:41 2020: BS 437 completed
Fri Oct 23 11:50:43 2020: BS 438 completed
Fri Oct 23 11:50:45 2020: BS 439 completed
Fri Oct 23 11:50:47 2020: BS 440 completed
Fri Oct 23 11:50:49 2020: BS 441 completed
Fri Oct 23 11:50:51 2020: BS 442 completed
Fri Oct 23 11:50:53 2020: BS 443 completed
Fri Oct 23 11:50:55 2020: BS 444 completed
Fri Oct 23 11:50:57 2020: BS 445 completed
Fri Oct 23 11:50:59 2020: BS 446 completed
Fri Oct 23 11:51:01 2020: BS 447 completed
Fri Oct 23 11:51:03 2020: BS 448 completed
Fri Oct 23 11:51:06 2020: BS 449 completed
Fri Oct 23 11:51:08 2020: BS 450 completed
Fri Oct 23 11:51:10 2020: BS 451 completed
Fri Oct 23 11:51:12 2020: BS 452 completed
Fri Oct 23 11:51:14 2020: BS 453 completed
Fri Oct 23 11:51:16 2020: BS 454 completed
Fri Oct 23 11:51:18 2020: BS 455 completed
Fri Oct 23 11:51:20 2020: BS 456 completed
Fri Oct 23 11:51:22 2020: BS 457 completed
Fri Oct 23 11:51:24 2020: BS 458 completed
Fri Oct 23 11:51:26 2020: BS 459 completed
Fri Oct 23 11:51:28 2020: BS 460 completed
Fri Oct 23 11:51:30 2020: BS 461 completed
Fri Oct 23 11:51:32 2020: BS 462 completed
Fri Oct 23 11:51:34 2020: BS 463 completed
Fri Oct 23 11:51:36 2020: BS 464 completed
Fri Oct 23 11:51:38 2020: BS 465 completed
Fri Oct 23 11:51:40 2020: BS 466 completed
Fri Oct 23 11:51:42 2020: BS 467 completed
Fri Oct 23 11:51:44 2020: BS 468 completed
Fri Oct 23 11:51:47 2020: BS 469 completed
Fri Oct 23 11:51:49 2020: BS 470 completed
Fri Oct 23 11:51:51 2020: BS 471 completed
Fri Oct 23 11:51:53 2020: BS 472 completed
Fri Oct 23 11:51:55 2020: BS 473 completed
Fri Oct 23 11:51:57 2020: BS 474 completed
Fri Oct 23 11:51:59 2020: BS 475 completed
Fri Oct 23 11:52:01 2020: BS 476 completed
Fri Oct 23 11:52:03 2020: BS 477 completed
Fri Oct 23 11:52:05 2020: BS 478 completed
Fri Oct 23 11:52:07 2020: BS 479 completed
Fri Oct 23 11:52:09 2020: BS 480 completed
Fri Oct 23 11:52:11 2020: BS 481 completed
Fri Oct 23 11:52:13 2020: BS 482 completed
Fri Oct 23 11:52:15 2020: BS 483 completed
Fri Oct 23 11:52:17 2020: BS 484 completed
Fri Oct 23 11:52:19 2020: BS 485 completed
Fri Oct 23 11:52:21 2020: BS 486 completed
Fri Oct 23 11:52:23 2020: BS 487 completed
Fri Oct 23 11:52:25 2020: BS 488 completed
Fri Oct 23 11:52:27 2020: BS 489 completed
Fri Oct 23 11:52:30 2020: BS 490 completed
Fri Oct 23 11:52:32 2020: BS 491 completed
Fri Oct 23 11:52:34 2020: BS 492 completed
Fri Oct 23 11:52:36 2020: BS 493 completed
Fri Oct 23 11:52:38 2020: BS 494 completed
Fri Oct 23 11:52:40 2020: BS 495 completed
Fri Oct 23 11:52:42 2020: BS 496 completed
Fri Oct 23 11:52:44 2020: BS 497 completed
Fri Oct 23 11:52:46 2020: BS 498 completed
Fri Oct 23 11:52:48 2020: BS 499 completed
Fri Oct 23 11:52:50 2020: BS 500 completed
Fri Oct 23 11:52:52 2020: BS 501 completed
Fri Oct 23 11:52:54 2020: BS 502 completed
Fri Oct 23 11:52:56 2020: BS 503 completed
Fri Oct 23 11:52:58 2020: BS 504 completed
Fri Oct 23 11:53:00 2020: BS 505 completed
Fri Oct 23 11:53:02 2020: BS 506 completed
Fri Oct 23 11:53:04 2020: BS 507 completed
Fri Oct 23 11:53:06 2020: BS 508 completed
Fri Oct 23 11:53:08 2020: BS 509 completed
Fri Oct 23 11:53:10 2020: BS 510 completed
Fri Oct 23 11:53:13 2020: BS 511 completed
Fri Oct 23 11:53:15 2020: BS 512 completed
Fri Oct 23 11:53:17 2020: BS 513 completed
Fri Oct 23 11:53:19 2020: BS 514 completed
Fri Oct 23 11:53:21 2020: BS 515 completed
Fri Oct 23 11:53:23 2020: BS 516 completed
Fri Oct 23 11:53:25 2020: BS 517 completed
Fri Oct 23 11:53:27 2020: BS 518 completed
Fri Oct 23 11:53:29 2020: BS 519 completed
Fri Oct 23 11:53:31 2020: BS 520 completed
Fri Oct 23 11:53:33 2020: BS 521 completed
Fri Oct 23 11:53:35 2020: BS 522 completed
Fri Oct 23 11:53:37 2020: BS 523 completed
Fri Oct 23 11:53:39 2020: BS 524 completed
Fri Oct 23 11:53:41 2020: BS 525 completed
Fri Oct 23 11:53:43 2020: BS 526 completed
Fri Oct 23 11:53:45 2020: BS 527 completed
Fri Oct 23 11:53:47 2020: BS 528 completed
Fri Oct 23 11:53:49 2020: BS 529 completed
Fri Oct 23 11:53:51 2020: BS 530 completed
Fri Oct 23 11:53:54 2020: BS 531 completed
Fri Oct 23 11:53:56 2020: BS 532 completed
Fri Oct 23 11:53:58 2020: BS 533 completed
Fri Oct 23 11:54:00 2020: BS 534 completed
Fri Oct 23 11:54:02 2020: BS 535 completed
Fri Oct 23 11:54:04 2020: BS 536 completed
Fri Oct 23 11:54:06 2020: BS 537 completed
Fri Oct 23 11:54:08 2020: BS 538 completed
Fri Oct 23 11:54:10 2020: BS 539 completed
Fri Oct 23 11:54:12 2020: BS 540 completed
Fri Oct 23 11:54:14 2020: BS 541 completed
Fri Oct 23 11:54:16 2020: BS 542 completed
Fri Oct 23 11:54:18 2020: BS 543 completed
Fri Oct 23 11:54:20 2020: BS 544 completed
Fri Oct 23 11:54:22 2020: BS 545 completed
Fri Oct 23 11:54:24 2020: BS 546 completed
Fri Oct 23 11:54:26 2020: BS 547 completed
Fri Oct 23 11:54:28 2020: BS 548 completed
Fri Oct 23 11:54:30 2020: BS 549 completed
Fri Oct 23 11:54:32 2020: BS 550 completed
Fri Oct 23 11:54:34 2020: BS 551 completed
Fri Oct 23 11:54:37 2020: BS 552 completed
Fri Oct 23 11:54:39 2020: BS 553 completed
Fri Oct 23 11:54:41 2020: BS 554 completed
Fri Oct 23 11:54:43 2020: BS 555 completed
Fri Oct 23 11:54:45 2020: BS 556 completed
Fri Oct 23 11:54:47 2020: BS 557 completed
Fri Oct 23 11:54:49 2020: BS 558 completed
Fri Oct 23 11:54:51 2020: BS 559 completed
Fri Oct 23 11:54:53 2020: BS 560 completed
Fri Oct 23 11:54:55 2020: BS 561 completed
Fri Oct 23 11:54:57 2020: BS 562 completed
Fri Oct 23 11:54:59 2020: BS 563 completed
Fri Oct 23 11:55:01 2020: BS 564 completed
Fri Oct 23 11:55:03 2020: BS 565 completed
Fri Oct 23 11:55:05 2020: BS 566 completed
Fri Oct 23 11:55:07 2020: BS 567 completed
Fri Oct 23 11:55:09 2020: BS 568 completed
Fri Oct 23 11:55:11 2020: BS 569 completed
Fri Oct 23 11:55:13 2020: BS 570 completed
Fri Oct 23 11:55:15 2020: BS 571 completed
Fri Oct 23 11:55:18 2020: BS 572 completed
Fri Oct 23 11:55:20 2020: BS 573 completed
Fri Oct 23 11:55:22 2020: BS 574 completed
Fri Oct 23 11:55:24 2020: BS 575 completed
Fri Oct 23 11:55:26 2020: BS 576 completed
Fri Oct 23 11:55:28 2020: BS 577 completed
Fri Oct 23 11:55:30 2020: BS 578 completed
Fri Oct 23 11:55:32 2020: BS 579 completed
Fri Oct 23 11:55:34 2020: BS 580 completed
Fri Oct 23 11:55:36 2020: BS 581 completed
Fri Oct 23 11:55:38 2020: BS 582 completed
Fri Oct 23 11:55:40 2020: BS 583 completed
Fri Oct 23 11:55:42 2020: BS 584 completed
Fri Oct 23 11:55:44 2020: BS 585 completed
Fri Oct 23 11:55:46 2020: BS 586 completed
Fri Oct 23 11:55:48 2020: BS 587 completed
Fri Oct 23 11:55:50 2020: BS 588 completed
Fri Oct 23 11:55:52 2020: BS 589 completed
Fri Oct 23 11:55:54 2020: BS 590 completed
Fri Oct 23 11:55:56 2020: BS 591 completed
Fri Oct 23 11:55:58 2020: BS 592 completed
Fri Oct 23 11:56:01 2020: BS 593 completed
Fri Oct 23 11:56:03 2020: BS 594 completed
Fri Oct 23 11:56:05 2020: BS 595 completed
Fri Oct 23 11:56:07 2020: BS 596 completed
Fri Oct 23 11:56:09 2020: BS 597 completed
Fri Oct 23 11:56:11 2020: BS 598 completed
Fri Oct 23 11:56:13 2020: BS 599 completed
Fri Oct 23 11:56:15 2020: BS 600 completed
Fri Oct 23 11:56:17 2020: BS 601 completed
Fri Oct 23 11:56:19 2020: BS 602 completed
Fri Oct 23 11:56:21 2020: BS 603 completed
Fri Oct 23 11:56:23 2020: BS 604 completed
Fri Oct 23 11:56:25 2020: BS 605 completed
Fri Oct 23 11:56:27 2020: BS 606 completed
Fri Oct 23 11:56:29 2020: BS 607 completed
Fri Oct 23 11:56:31 2020: BS 608 completed
Fri Oct 23 11:56:33 2020: BS 609 completed
Fri Oct 23 11:56:35 2020: BS 610 completed
Fri Oct 23 11:56:37 2020: BS 611 completed
Fri Oct 23 11:56:39 2020: BS 612 completed
Fri Oct 23 11:56:42 2020: BS 613 completed
Fri Oct 23 11:56:44 2020: BS 614 completed
Fri Oct 23 11:56:46 2020: BS 615 completed
Fri Oct 23 11:56:48 2020: BS 616 completed
Fri Oct 23 11:56:50 2020: BS 617 completed
Fri Oct 23 11:56:52 2020: BS 618 completed
Fri Oct 23 11:56:54 2020: BS 619 completed
Fri Oct 23 11:56:56 2020: BS 620 completed
Fri Oct 23 11:56:58 2020: BS 621 completed
Fri Oct 23 11:57:00 2020: BS 622 completed
Fri Oct 23 11:57:02 2020: BS 623 completed
Fri Oct 23 11:57:04 2020: BS 624 completed
Fri Oct 23 11:57:06 2020: BS 625 completed
Fri Oct 23 11:57:08 2020: BS 626 completed
Fri Oct 23 11:57:10 2020: BS 627 completed
Fri Oct 23 11:57:12 2020: BS 628 completed
Fri Oct 23 11:57:14 2020: BS 629 completed
Fri Oct 23 11:57:16 2020: BS 630 completed
Fri Oct 23 11:57:18 2020: BS 631 completed
Fri Oct 23 11:57:20 2020: BS 632 completed
Fri Oct 23 11:57:22 2020: BS 633 completed
Fri Oct 23 11:57:25 2020: BS 634 completed
Fri Oct 23 11:57:27 2020: BS 635 completed
Fri Oct 23 11:57:29 2020: BS 636 completed
Fri Oct 23 11:57:31 2020: BS 637 completed
Fri Oct 23 11:57:33 2020: BS 638 completed
Fri Oct 23 11:57:35 2020: BS 639 completed
Fri Oct 23 11:57:37 2020: BS 640 completed
Fri Oct 23 11:57:39 2020: BS 641 completed
Fri Oct 23 11:57:41 2020: BS 642 completed
Fri Oct 23 11:57:43 2020: BS 643 completed
Fri Oct 23 11:57:45 2020: BS 644 completed
Fri Oct 23 11:57:47 2020: BS 645 completed
Fri Oct 23 11:57:49 2020: BS 646 completed
Fri Oct 23 11:57:51 2020: BS 647 completed
Fri Oct 23 11:57:53 2020: BS 648 completed
Fri Oct 23 11:57:55 2020: BS 649 completed
Fri Oct 23 11:57:57 2020: BS 650 completed
Fri Oct 23 11:57:59 2020: BS 651 completed
Fri Oct 23 11:58:01 2020: BS 652 completed
Fri Oct 23 11:58:03 2020: BS 653 completed
Fri Oct 23 11:58:05 2020: BS 654 completed
Fri Oct 23 11:58:08 2020: BS 655 completed
Fri Oct 23 11:58:10 2020: BS 656 completed
Fri Oct 23 11:58:12 2020: BS 657 completed
Fri Oct 23 11:58:14 2020: BS 658 completed
Fri Oct 23 11:58:16 2020: BS 659 completed
Fri Oct 23 11:58:18 2020: BS 660 completed
Fri Oct 23 11:58:20 2020: BS 661 completed
Fri Oct 23 11:58:22 2020: BS 662 completed
Fri Oct 23 11:58:24 2020: BS 663 completed
Fri Oct 23 11:58:26 2020: BS 664 completed
Fri Oct 23 11:58:28 2020: BS 665 completed
Fri Oct 23 11:58:30 2020: BS 666 completed
Fri Oct 23 11:58:32 2020: BS 667 completed
Fri Oct 23 11:58:34 2020: BS 668 completed
Fri Oct 23 11:58:36 2020: BS 669 completed
Fri Oct 23 11:58:38 2020: BS 670 completed
Fri Oct 23 11:58:40 2020: BS 671 completed
Fri Oct 23 11:58:42 2020: BS 672 completed
Fri Oct 23 11:58:44 2020: BS 673 completed
Fri Oct 23 11:58:46 2020: BS 674 completed
Fri Oct 23 11:58:49 2020: BS 675 completed
Fri Oct 23 11:58:51 2020: BS 676 completed
Fri Oct 23 11:58:53 2020: BS 677 completed
Fri Oct 23 11:58:55 2020: BS 678 completed
Fri Oct 23 11:58:57 2020: BS 679 completed
Fri Oct 23 11:58:59 2020: BS 680 completed
Fri Oct 23 11:59:01 2020: BS 681 completed
Fri Oct 23 11:59:03 2020: BS 682 completed
Fri Oct 23 11:59:05 2020: BS 683 completed
Fri Oct 23 11:59:07 2020: BS 684 completed
Fri Oct 23 11:59:09 2020: BS 685 completed
Fri Oct 23 11:59:11 2020: BS 686 completed
Fri Oct 23 11:59:13 2020: BS 687 completed
Fri Oct 23 11:59:15 2020: BS 688 completed
Fri Oct 23 11:59:17 2020: BS 689 completed
Fri Oct 23 11:59:19 2020: BS 690 completed
Fri Oct 23 11:59:21 2020: BS 691 completed
Fri Oct 23 11:59:23 2020: BS 692 completed
Fri Oct 23 11:59:25 2020: BS 693 completed
Fri Oct 23 11:59:27 2020: BS 694 completed
Fri Oct 23 11:59:29 2020: BS 695 completed
Fri Oct 23 11:59:32 2020: BS 696 completed
Fri Oct 23 11:59:34 2020: BS 697 completed
Fri Oct 23 11:59:36 2020: BS 698 completed
Fri Oct 23 11:59:38 2020: BS 699 completed
Fri Oct 23 11:59:40 2020: BS 700 completed
Fri Oct 23 11:59:42 2020: BS 701 completed
Fri Oct 23 11:59:44 2020: BS 702 completed
Fri Oct 23 11:59:46 2020: BS 703 completed
Fri Oct 23 11:59:48 2020: BS 704 completed
Fri Oct 23 11:59:50 2020: BS 705 completed
Fri Oct 23 11:59:52 2020: BS 706 completed
Fri Oct 23 11:59:54 2020: BS 707 completed
Fri Oct 23 11:59:56 2020: BS 708 completed
Fri Oct 23 11:59:58 2020: BS 709 completed
Fri Oct 23 12:00:00 2020: BS 710 completed
Fri Oct 23 12:00:02 2020: BS 711 completed
Fri Oct 23 12:00:04 2020: BS 712 completed
Fri Oct 23 12:00:06 2020: BS 713 completed
Fri Oct 23 12:00:08 2020: BS 714 completed
Fri Oct 23 12:00:10 2020: BS 715 completed
Fri Oct 23 12:00:13 2020: BS 716 completed
Fri Oct 23 12:00:15 2020: BS 717 completed
Fri Oct 23 12:00:17 2020: BS 718 completed
Fri Oct 23 12:00:19 2020: BS 719 completed
Fri Oct 23 12:00:21 2020: BS 720 completed
Fri Oct 23 12:00:23 2020: BS 721 completed
Fri Oct 23 12:00:25 2020: BS 722 completed
Fri Oct 23 12:00:27 2020: BS 723 completed
Fri Oct 23 12:00:29 2020: BS 724 completed
Fri Oct 23 12:00:31 2020: BS 725 completed
Fri Oct 23 12:00:33 2020: BS 726 completed
Fri Oct 23 12:00:35 2020: BS 727 completed
Fri Oct 23 12:00:37 2020: BS 728 completed
Fri Oct 23 12:00:39 2020: BS 729 completed
Fri Oct 23 12:00:41 2020: BS 730 completed
Fri Oct 23 12:00:43 2020: BS 731 completed
Fri Oct 23 12:00:45 2020: BS 732 completed
Fri Oct 23 12:00:47 2020: BS 733 completed
Fri Oct 23 12:00:49 2020: BS 734 completed
Fri Oct 23 12:00:51 2020: BS 735 completed
Fri Oct 23 12:00:53 2020: BS 736 completed
Fri Oct 23 12:00:56 2020: BS 737 completed
Fri Oct 23 12:00:58 2020: BS 738 completed
Fri Oct 23 12:01:00 2020: BS 739 completed
Fri Oct 23 12:01:02 2020: BS 740 completed
Fri Oct 23 12:01:04 2020: BS 741 completed
Fri Oct 23 12:01:06 2020: BS 742 completed
Fri Oct 23 12:01:08 2020: BS 743 completed
Fri Oct 23 12:01:10 2020: BS 744 completed
Fri Oct 23 12:01:12 2020: BS 745 completed
Fri Oct 23 12:01:14 2020: BS 746 completed
Fri Oct 23 12:01:16 2020: BS 747 completed
Fri Oct 23 12:01:18 2020: BS 748 completed
Fri Oct 23 12:01:20 2020: BS 749 completed
Fri Oct 23 12:01:22 2020: BS 750 completed
Fri Oct 23 12:01:24 2020: BS 751 completed
Fri Oct 23 12:01:26 2020: BS 752 completed
Fri Oct 23 12:01:28 2020: BS 753 completed
Fri Oct 23 12:01:30 2020: BS 754 completed
Fri Oct 23 12:01:32 2020: BS 755 completed
Fri Oct 23 12:01:34 2020: BS 756 completed
Fri Oct 23 12:01:37 2020: BS 757 completed
Fri Oct 23 12:01:39 2020: BS 758 completed
Fri Oct 23 12:01:41 2020: BS 759 completed
Fri Oct 23 12:01:43 2020: BS 760 completed
Fri Oct 23 12:01:45 2020: BS 761 completed
Fri Oct 23 12:01:47 2020: BS 762 completed
Fri Oct 23 12:01:49 2020: BS 763 completed
Fri Oct 23 12:01:51 2020: BS 764 completed
Fri Oct 23 12:01:53 2020: BS 765 completed
Fri Oct 23 12:01:55 2020: BS 766 completed
Fri Oct 23 12:01:57 2020: BS 767 completed
Fri Oct 23 12:01:59 2020: BS 768 completed
Fri Oct 23 12:02:01 2020: BS 769 completed
Fri Oct 23 12:02:03 2020: BS 770 completed
Fri Oct 23 12:02:05 2020: BS 771 completed
Fri Oct 23 12:02:07 2020: BS 772 completed
Fri Oct 23 12:02:09 2020: BS 773 completed
Fri Oct 23 12:02:11 2020: BS 774 completed
Fri Oct 23 12:02:13 2020: BS 775 completed
Fri Oct 23 12:02:15 2020: BS 776 completed
Fri Oct 23 12:02:17 2020: BS 777 completed
Fri Oct 23 12:02:20 2020: BS 778 completed
Fri Oct 23 12:02:22 2020: BS 779 completed
Fri Oct 23 12:02:24 2020: BS 780 completed
Fri Oct 23 12:02:26 2020: BS 781 completed
Fri Oct 23 12:02:28 2020: BS 782 completed
Fri Oct 23 12:02:30 2020: BS 783 completed
Fri Oct 23 12:02:32 2020: BS 784 completed
Fri Oct 23 12:02:34 2020: BS 785 completed
Fri Oct 23 12:02:36 2020: BS 786 completed
Fri Oct 23 12:02:38 2020: BS 787 completed
Fri Oct 23 12:02:40 2020: BS 788 completed
Fri Oct 23 12:02:42 2020: BS 789 completed
Fri Oct 23 12:02:44 2020: BS 790 completed
Fri Oct 23 12:02:46 2020: BS 791 completed
Fri Oct 23 12:02:48 2020: BS 792 completed
Fri Oct 23 12:02:50 2020: BS 793 completed
Fri Oct 23 12:02:52 2020: BS 794 completed
Fri Oct 23 12:02:54 2020: BS 795 completed
Fri Oct 23 12:02:56 2020: BS 796 completed
Fri Oct 23 12:02:58 2020: BS 797 completed
Fri Oct 23 12:03:00 2020: BS 798 completed
Fri Oct 23 12:03:03 2020: BS 799 completed
Fri Oct 23 12:03:05 2020: BS 800 completed
Fri Oct 23 12:03:07 2020: BS 801 completed
Fri Oct 23 12:03:09 2020: BS 802 completed
Fri Oct 23 12:03:11 2020: BS 803 completed
Fri Oct 23 12:03:13 2020: BS 804 completed
Fri Oct 23 12:03:15 2020: BS 805 completed
Fri Oct 23 12:03:17 2020: BS 806 completed
Fri Oct 23 12:03:19 2020: BS 807 completed
Fri Oct 23 12:03:21 2020: BS 808 completed
Fri Oct 23 12:03:23 2020: BS 809 completed
Fri Oct 23 12:03:25 2020: BS 810 completed
Fri Oct 23 12:03:27 2020: BS 811 completed
Fri Oct 23 12:03:29 2020: BS 812 completed
Fri Oct 23 12:03:31 2020: BS 813 completed
Fri Oct 23 12:03:33 2020: BS 814 completed
Fri Oct 23 12:03:35 2020: BS 815 completed
Fri Oct 23 12:03:37 2020: BS 816 completed
Fri Oct 23 12:03:39 2020: BS 817 completed
Fri Oct 23 12:03:41 2020: BS 818 completed
Fri Oct 23 12:03:44 2020: BS 819 completed
Fri Oct 23 12:03:46 2020: BS 820 completed
Fri Oct 23 12:03:48 2020: BS 821 completed
Fri Oct 23 12:03:50 2020: BS 822 completed
Fri Oct 23 12:03:52 2020: BS 823 completed
Fri Oct 23 12:03:54 2020: BS 824 completed
Fri Oct 23 12:03:56 2020: BS 825 completed
Fri Oct 23 12:03:58 2020: BS 826 completed
Fri Oct 23 12:04:00 2020: BS 827 completed
Fri Oct 23 12:04:02 2020: BS 828 completed
Fri Oct 23 12:04:04 2020: BS 829 completed
Fri Oct 23 12:04:06 2020: BS 830 completed
Fri Oct 23 12:04:08 2020: BS 831 completed
Fri Oct 23 12:04:10 2020: BS 832 completed
Fri Oct 23 12:04:12 2020: BS 833 completed
Fri Oct 23 12:04:14 2020: BS 834 completed
Fri Oct 23 12:04:16 2020: BS 835 completed
Fri Oct 23 12:04:18 2020: BS 836 completed
Fri Oct 23 12:04:20 2020: BS 837 completed
Fri Oct 23 12:04:22 2020: BS 838 completed
Fri Oct 23 12:04:24 2020: BS 839 completed
Fri Oct 23 12:04:27 2020: BS 840 completed
Fri Oct 23 12:04:29 2020: BS 841 completed
Fri Oct 23 12:04:31 2020: BS 842 completed
Fri Oct 23 12:04:33 2020: BS 843 completed
Fri Oct 23 12:04:35 2020: BS 844 completed
Fri Oct 23 12:04:37 2020: BS 845 completed
Fri Oct 23 12:04:39 2020: BS 846 completed
Fri Oct 23 12:04:41 2020: BS 847 completed
Fri Oct 23 12:04:43 2020: BS 848 completed
Fri Oct 23 12:04:45 2020: BS 849 completed
Fri Oct 23 12:04:47 2020: BS 850 completed
Fri Oct 23 12:04:49 2020: BS 851 completed
Fri Oct 23 12:04:51 2020: BS 852 completed
Fri Oct 23 12:04:53 2020: BS 853 completed
Fri Oct 23 12:04:55 2020: BS 854 completed
Fri Oct 23 12:04:57 2020: BS 855 completed
Fri Oct 23 12:04:59 2020: BS 856 completed
Fri Oct 23 12:05:01 2020: BS 857 completed
Fri Oct 23 12:05:03 2020: BS 858 completed
Fri Oct 23 12:05:05 2020: BS 859 completed
Fri Oct 23 12:05:08 2020: BS 860 completed
Fri Oct 23 12:05:10 2020: BS 861 completed
Fri Oct 23 12:05:12 2020: BS 862 completed
Fri Oct 23 12:05:14 2020: BS 863 completed
Fri Oct 23 12:05:16 2020: BS 864 completed
Fri Oct 23 12:05:18 2020: BS 865 completed
Fri Oct 23 12:05:20 2020: BS 866 completed
Fri Oct 23 12:05:22 2020: BS 867 completed
Fri Oct 23 12:05:24 2020: BS 868 completed
Fri Oct 23 12:05:26 2020: BS 869 completed
Fri Oct 23 12:05:28 2020: BS 870 completed
Fri Oct 23 12:05:30 2020: BS 871 completed
Fri Oct 23 12:05:32 2020: BS 872 completed
Fri Oct 23 12:05:34 2020: BS 873 completed
Fri Oct 23 12:05:36 2020: BS 874 completed
Fri Oct 23 12:05:38 2020: BS 875 completed
Fri Oct 23 12:05:40 2020: BS 876 completed
Fri Oct 23 12:05:42 2020: BS 877 completed
Fri Oct 23 12:05:44 2020: BS 878 completed
Fri Oct 23 12:05:46 2020: BS 879 completed
Fri Oct 23 12:05:48 2020: BS 880 completed
Fri Oct 23 12:05:51 2020: BS 881 completed
Fri Oct 23 12:05:53 2020: BS 882 completed
Fri Oct 23 12:05:55 2020: BS 883 completed
Fri Oct 23 12:05:57 2020: BS 884 completed
Fri Oct 23 12:05:59 2020: BS 885 completed
Fri Oct 23 12:06:01 2020: BS 886 completed
Fri Oct 23 12:06:03 2020: BS 887 completed
Fri Oct 23 12:06:05 2020: BS 888 completed
Fri Oct 23 12:06:07 2020: BS 889 completed
Fri Oct 23 12:06:09 2020: BS 890 completed
Fri Oct 23 12:06:11 2020: BS 891 completed
Fri Oct 23 12:06:13 2020: BS 892 completed
Fri Oct 23 12:06:15 2020: BS 893 completed
Fri Oct 23 12:06:17 2020: BS 894 completed
Fri Oct 23 12:06:19 2020: BS 895 completed
Fri Oct 23 12:06:21 2020: BS 896 completed
Fri Oct 23 12:06:23 2020: BS 897 completed
Fri Oct 23 12:06:25 2020: BS 898 completed
Fri Oct 23 12:06:27 2020: BS 899 completed
Fri Oct 23 12:06:29 2020: BS 900 completed
Fri Oct 23 12:06:32 2020: BS 901 completed
Fri Oct 23 12:06:34 2020: BS 902 completed
Fri Oct 23 12:06:36 2020: BS 903 completed
Fri Oct 23 12:06:38 2020: BS 904 completed
Fri Oct 23 12:06:40 2020: BS 905 completed
Fri Oct 23 12:06:42 2020: BS 906 completed
Fri Oct 23 12:06:44 2020: BS 907 completed
Fri Oct 23 12:06:46 2020: BS 908 completed
Fri Oct 23 12:06:48 2020: BS 909 completed
Fri Oct 23 12:06:50 2020: BS 910 completed
Fri Oct 23 12:06:52 2020: BS 911 completed
Fri Oct 23 12:06:54 2020: BS 912 completed
Fri Oct 23 12:06:56 2020: BS 913 completed
Fri Oct 23 12:06:58 2020: BS 914 completed
Fri Oct 23 12:07:00 2020: BS 915 completed
Fri Oct 23 12:07:02 2020: BS 916 completed
Fri Oct 23 12:07:04 2020: BS 917 completed
Fri Oct 23 12:07:06 2020: BS 918 completed
Fri Oct 23 12:07:08 2020: BS 919 completed
Fri Oct 23 12:07:10 2020: BS 920 completed
Fri Oct 23 12:07:12 2020: BS 921 completed
Fri Oct 23 12:07:15 2020: BS 922 completed
Fri Oct 23 12:07:17 2020: BS 923 completed
Fri Oct 23 12:07:19 2020: BS 924 completed
Fri Oct 23 12:07:21 2020: BS 925 completed
Fri Oct 23 12:07:23 2020: BS 926 completed
Fri Oct 23 12:07:25 2020: BS 927 completed
Fri Oct 23 12:07:27 2020: BS 928 completed
Fri Oct 23 12:07:29 2020: BS 929 completed
Fri Oct 23 12:07:31 2020: BS 930 completed
Fri Oct 23 12:07:33 2020: BS 931 completed
Fri Oct 23 12:07:35 2020: BS 932 completed
Fri Oct 23 12:07:37 2020: BS 933 completed
Fri Oct 23 12:07:39 2020: BS 934 completed
Fri Oct 23 12:07:41 2020: BS 935 completed
Fri Oct 23 12:07:43 2020: BS 936 completed
Fri Oct 23 12:07:45 2020: BS 937 completed
Fri Oct 23 12:07:47 2020: BS 938 completed
Fri Oct 23 12:07:49 2020: BS 939 completed
Fri Oct 23 12:07:51 2020: BS 940 completed
Fri Oct 23 12:07:53 2020: BS 941 completed
Fri Oct 23 12:07:55 2020: BS 942 completed
Fri Oct 23 12:07:58 2020: BS 943 completed
Fri Oct 23 12:08:00 2020: BS 944 completed
Fri Oct 23 12:08:02 2020: BS 945 completed
Fri Oct 23 12:08:04 2020: BS 946 completed
Fri Oct 23 12:08:06 2020: BS 947 completed
Fri Oct 23 12:08:08 2020: BS 948 completed
Fri Oct 23 12:08:10 2020: BS 949 completed
Fri Oct 23 12:08:12 2020: BS 950 completed
Fri Oct 23 12:08:14 2020: BS 951 completed
Fri Oct 23 12:08:16 2020: BS 952 completed
Fri Oct 23 12:08:18 2020: BS 953 completed
Fri Oct 23 12:08:20 2020: BS 954 completed
Fri Oct 23 12:08:22 2020: BS 955 completed
Fri Oct 23 12:08:24 2020: BS 956 completed
Fri Oct 23 12:08:26 2020: BS 957 completed
Fri Oct 23 12:08:28 2020: BS 958 completed
Fri Oct 23 12:08:30 2020: BS 959 completed
Fri Oct 23 12:08:32 2020: BS 960 completed
Fri Oct 23 12:08:34 2020: BS 961 completed
Fri Oct 23 12:08:36 2020: BS 962 completed
Fri Oct 23 12:08:39 2020: BS 963 completed
Fri Oct 23 12:08:41 2020: BS 964 completed
Fri Oct 23 12:08:43 2020: BS 965 completed
Fri Oct 23 12:08:45 2020: BS 966 completed
Fri Oct 23 12:08:47 2020: BS 967 completed
Fri Oct 23 12:08:49 2020: BS 968 completed
Fri Oct 23 12:08:51 2020: BS 969 completed
Fri Oct 23 12:08:53 2020: BS 970 completed
Fri Oct 23 12:08:55 2020: BS 971 completed
Fri Oct 23 12:08:57 2020: BS 972 completed
Fri Oct 23 12:08:59 2020: BS 973 completed
Fri Oct 23 12:09:01 2020: BS 974 completed
Fri Oct 23 12:09:03 2020: BS 975 completed
Fri Oct 23 12:09:05 2020: BS 976 completed
Fri Oct 23 12:09:07 2020: BS 977 completed
Fri Oct 23 12:09:09 2020: BS 978 completed
Fri Oct 23 12:09:11 2020: BS 979 completed
Fri Oct 23 12:09:13 2020: BS 980 completed
Fri Oct 23 12:09:15 2020: BS 981 completed
Fri Oct 23 12:09:17 2020: BS 982 completed
Fri Oct 23 12:09:19 2020: BS 983 completed
Fri Oct 23 12:09:22 2020: BS 984 completed
Fri Oct 23 12:09:24 2020: BS 985 completed
Fri Oct 23 12:09:26 2020: BS 986 completed
Fri Oct 23 12:09:28 2020: BS 987 completed
Fri Oct 23 12:09:30 2020: BS 988 completed
Fri Oct 23 12:09:32 2020: BS 989 completed
Fri Oct 23 12:09:34 2020: BS 990 completed
Fri Oct 23 12:09:36 2020: BS 991 completed
Fri Oct 23 12:09:38 2020: BS 992 completed
Fri Oct 23 12:09:40 2020: BS 993 completed
Fri Oct 23 12:09:42 2020: BS 994 completed
Fri Oct 23 12:09:44 2020: BS 995 completed
Fri Oct 23 12:09:46 2020: BS 996 completed
Fri Oct 23 12:09:48 2020: BS 997 completed
Fri Oct 23 12:09:50 2020: BS 998 completed
Fri Oct 23 12:09:52 2020: BS 999 completed
Fri Oct 23 12:09:54 2020: Acquisition complete
