# Supplementary material for: Generating Molecular Diversity via Addition of Nucleophiles to Electron-Deficient [3]Dendralenes: An Exploratory Study
Source: J Org Chem. 2026 Jan 14;91(4):1588–601. doi: 10.1021/acs.joc.5c02397 (PMC12865776; doi:10.1021/acs.joc.5c02397)
Supplement: Supplementary file 1 [file jo5c02397_si_001.zip › FID for Publication/24y/24y_H/log]

Fri Oct 23 11:34:33 2020: Experiment started
Fri Oct 23 11:34:59 2020: Acquisition complete
