# Supplementary material for: Generating Molecular Diversity via Addition of Nucleophiles to Electron-Deficient [3]Dendralenes: An Exploratory Study
Source: J Org Chem. 2026 Jan 14;91(4):1588–601. doi: 10.1021/acs.joc.5c02397 (PMC12865776; doi:10.1021/acs.joc.5c02397)
Supplement: Supplementary file 1 [file jo5c02397_si_001.zip › FID for Publication/24z/24z_C/log]

Thu Jul  4 10:10:09 2024: Experiment started
Thu Jul  4 10:10:12 2024: BS 1 completed
Thu Jul  4 10:10:14 2024: BS 2 completed
Thu Jul  4 10:10:17 2024: BS 3 completed
Thu Jul  4 10:10:19 2024: BS 4 completed
Thu Jul  4 10:10:21 2024: BS 5 completed
Thu Jul  4 10:10:23 2024: BS 6 completed
Thu Jul  4 10:10:25 2024: BS 7 completed
Thu Jul  4 10:10:27 2024: BS 8 completed
Thu Jul  4 10:10:29 2024: BS 9 completed
Thu Jul  4 10:10:31 2024: BS 10 completed
Thu Jul  4 10:10:33 2024: BS 11 completed
Thu Jul  4 10:10:35 2024: BS 12 completed
Thu Jul  4 10:10:37 2024: BS 13 completed
Thu Jul  4 10:10:39 2024: BS 14 completed
Thu Jul  4 10:10:41 2024: BS 15 completed
Thu Jul  4 10:10:43 2024: BS 16 completed
Thu Jul  4 10:10:45 2024: BS 17 completed
Thu Jul  4 10:10:47 2024: BS 18 completed
Thu Jul  4 10:10:49 2024: BS 19 completed
Thu Jul  4 10:10:51 2024: BS 20 completed
Thu Jul  4 10:10:53 2024: BS 21 completed
Thu Jul  4 10:10:55 2024: BS 22 completed
Thu Jul  4 10:10:57 2024: BS 23 completed
Thu Jul  4 10:11:00 2024: BS 24 completed
Thu Jul  4 10:11:02 2024: BS 25 completed
Thu Jul  4 10:11:04 2024: BS 26 completed
Thu Jul  4 10:11:06 2024: BS 27 completed
Thu Jul  4 10:11:08 2024: BS 28 completed
Thu Jul  4 10:11:10 2024: BS 29 completed
Thu Jul  4 10:11:12 2024: BS 30 completed
Thu Jul  4 10:11:14 2024: BS 31 completed
Thu Jul  4 10:11:16 2024: BS 32 completed
Thu Jul  4 10:11:18 2024: BS 33 completed
Thu Jul  4 10:11:20 2024: BS 34 completed
Thu Jul  4 10:11:22 2024: BS 35 completed
Thu Jul  4 10:11:24 2024: BS 36 completed
Thu Jul  4 10:11:26 2024: BS 37 completed
Thu Jul  4 10:11:28 2024: BS 38 completed
Thu Jul  4 10:11:30 2024: BS 39 completed
Thu Jul  4 10:11:32 2024: BS 40 completed
Thu Jul  4 10:11:34 2024: BS 41 completed
Thu Jul  4 10:11:36 2024: BS 42 completed
Thu Jul  4 10:11:38 2024: BS 43 completed
Thu Jul  4 10:11:41 2024: BS 44 completed
Thu Jul  4 10:11:43 2024: BS 45 completed
Thu Jul  4 10:11:45 2024: BS 46 completed
Thu Jul  4 10:11:47 2024: BS 47 completed
Thu Jul  4 10:11:49 2024: BS 48 completed
Thu Jul  4 10:11:51 2024: BS 49 completed
Thu Jul  4 10:11:53 2024: BS 50 completed
Thu Jul  4 10:11:55 2024: BS 51 completed
Thu Jul  4 10:11:57 2024: BS 52 completed
Thu Jul  4 10:11:59 2024: BS 53 completed
Thu Jul  4 10:12:01 2024: BS 54 completed
Thu Jul  4 10:12:03 2024: BS 55 completed
Thu Jul  4 10:12:05 2024: BS 56 completed
Thu Jul  4 10:12:07 2024: BS 57 completed
Thu Jul  4 10:12:09 2024: BS 58 completed
Thu Jul  4 10:12:11 2024: BS 59 completed
Thu Jul  4 10:12:13 2024: BS 60 completed
Thu Jul  4 10:12:15 2024: BS 61 completed
Thu Jul  4 10:12:17 2024: BS 62 completed
Thu Jul  4 10:12:19 2024: BS 63 completed
Thu Jul  4 10:12:21 2024: BS 64 completed
Thu Jul  4 10:12:24 2024: BS 65 completed
Thu Jul  4 10:12:26 2024: BS 66 completed
Thu Jul  4 10:12:28 2024: BS 67 completed
Thu Jul  4 10:12:30 2024: BS 68 completed
Thu Jul  4 10:12:32 2024: BS 69 completed
Thu Jul  4 10:12:34 2024: BS 70 completed
Thu Jul  4 10:12:36 2024: BS 71 completed
Thu Jul  4 10:12:38 2024: BS 72 completed
Thu Jul  4 10:12:40 2024: BS 73 completed
Thu Jul  4 10:12:42 2024: BS 74 completed
Thu Jul  4 10:12:44 2024: BS 75 completed
Thu Jul  4 10:12:46 2024: BS 76 completed
Thu Jul  4 10:12:48 2024: BS 77 completed
Thu Jul  4 10:12:50 2024: BS 78 completed
Thu Jul  4 10:12:52 2024: BS 79 completed
Thu Jul  4 10:12:54 2024: BS 80 completed
Thu Jul  4 10:12:56 2024: BS 81 completed
Thu Jul  4 10:12:58 2024: BS 82 completed
Thu Jul  4 10:13:00 2024: BS 83 completed
Thu Jul  4 10:13:02 2024: BS 84 completed
Thu Jul  4 10:13:04 2024: BS 85 completed
Thu Jul  4 10:13:07 2024: BS 86 completed
Thu Jul  4 10:13:09 2024: BS 87 completed
Thu Jul  4 10:13:11 2024: BS 88 completed
Thu Jul  4 10:13:13 2024: BS 89 completed
Thu Jul  4 10:13:15 2024: BS 90 completed
Thu Jul  4 10:13:17 2024: BS 91 completed
Thu Jul  4 10:13:19 2024: BS 92 completed
Thu Jul  4 10:13:21 2024: BS 93 completed
Thu Jul  4 10:13:23 2024: BS 94 completed
Thu Jul  4 10:13:25 2024: BS 95 completed
Thu Jul  4 10:13:27 2024: BS 96 completed
Thu Jul  4 10:13:29 2024: BS 97 completed
Thu Jul  4 10:13:31 2024: BS 98 completed
Thu Jul  4 10:13:33 2024: BS 99 completed
Thu Jul  4 10:13:35 2024: BS 100 completed
Thu Jul  4 10:13:37 2024: BS 101 completed
Thu Jul  4 10:13:39 2024: BS 102 completed
Thu Jul  4 10:13:41 2024: BS 103 completed
Thu Jul  4 10:13:43 2024: BS 104 completed
Thu Jul  4 10:13:45 2024: BS 105 completed
Thu Jul  4 10:13:48 2024: BS 106 completed
Thu Jul  4 10:13:50 2024: BS 107 completed
Thu Jul  4 10:13:52 2024: BS 108 completed
Thu Jul  4 10:13:54 2024: BS 109 completed
Thu Jul  4 10:13:56 2024: BS 110 completed
Thu Jul  4 10:13:58 2024: BS 111 completed
Thu Jul  4 10:14:00 2024: BS 112 completed
Thu Jul  4 10:14:02 2024: BS 113 completed
Thu Jul  4 10:14:04 2024: BS 114 completed
Thu Jul  4 10:14:06 2024: BS 115 completed
Thu Jul  4 10:14:08 2024: BS 116 completed
Thu Jul  4 10:14:10 2024: BS 117 completed
Thu Jul  4 10:14:12 2024: BS 118 completed
Thu Jul  4 10:14:14 2024: BS 119 completed
Thu Jul  4 10:14:16 2024: BS 120 completed
Thu Jul  4 10:14:18 2024: BS 121 completed
Thu Jul  4 10:14:20 2024: BS 122 completed
Thu Jul  4 10:14:22 2024: BS 123 completed
Thu Jul  4 10:14:24 2024: BS 124 completed
Thu Jul  4 10:14:26 2024: BS 125 completed
Thu Jul  4 10:14:28 2024: BS 126 completed
Thu Jul  4 10:14:31 2024: BS 127 completed
Thu Jul  4 10:14:33 2024: BS 128 completed
Thu Jul  4 10:14:35 2024: BS 129 completed
Thu Jul  4 10:14:37 2024: BS 130 completed
Thu Jul  4 10:14:39 2024: BS 131 completed
Thu Jul  4 10:14:41 2024: BS 132 completed
Thu Jul  4 10:14:43 2024: BS 133 completed
Thu Jul  4 10:14:45 2024: BS 134 completed
Thu Jul  4 10:14:47 2024: BS 135 completed
Thu Jul  4 10:14:49 2024: BS 136 completed
Thu Jul  4 10:14:51 2024: BS 137 completed
Thu Jul  4 10:14:53 2024: BS 138 completed
Thu Jul  4 10:14:55 2024: BS 139 completed
Thu Jul  4 10:14:57 2024: BS 140 completed
Thu Jul  4 10:14:59 2024: BS 141 completed
Thu Jul  4 10:15:01 2024: BS 142 completed
Thu Jul  4 10:15:03 2024: BS 143 completed
Thu Jul  4 10:15:05 2024: BS 144 completed
Thu Jul  4 10:15:07 2024: BS 145 completed
Thu Jul  4 10:15:09 2024: BS 146 completed
Thu Jul  4 10:15:12 2024: BS 147 completed
Thu Jul  4 10:15:14 2024: BS 148 completed
Thu Jul  4 10:15:16 2024: BS 149 completed
Thu Jul  4 10:15:18 2024: BS 150 completed
Thu Jul  4 10:15:20 2024: BS 151 completed
Thu Jul  4 10:15:22 2024: BS 152 completed
Thu Jul  4 10:15:24 2024: BS 153 completed
Thu Jul  4 10:15:26 2024: BS 154 completed
Thu Jul  4 10:15:28 2024: BS 155 completed
Thu Jul  4 10:15:30 2024: BS 156 completed
Thu Jul  4 10:15:32 2024: BS 157 completed
Thu Jul  4 10:15:34 2024: BS 158 completed
Thu Jul  4 10:15:36 2024: BS 159 completed
Thu Jul  4 10:15:38 2024: BS 160 completed
Thu Jul  4 10:15:40 2024: BS 161 completed
Thu Jul  4 10:15:42 2024: BS 162 completed
Thu Jul  4 10:15:44 2024: BS 163 completed
Thu Jul  4 10:15:46 2024: BS 164 completed
Thu Jul  4 10:15:48 2024: BS 165 completed
Thu Jul  4 10:15:50 2024: BS 166 completed
Thu Jul  4 10:15:52 2024: BS 167 completed
Thu Jul  4 10:15:55 2024: BS 168 completed
Thu Jul  4 10:15:57 2024: BS 169 completed
Thu Jul  4 10:15:59 2024: BS 170 completed
Thu Jul  4 10:16:01 2024: BS 171 completed
Thu Jul  4 10:16:03 2024: BS 172 completed
Thu Jul  4 10:16:05 2024: BS 173 completed
Thu Jul  4 10:16:07 2024: BS 174 completed
Thu Jul  4 10:16:09 2024: BS 175 completed
Thu Jul  4 10:16:11 2024: BS 176 completed
Thu Jul  4 10:16:13 2024: BS 177 completed
Thu Jul  4 10:16:15 2024: BS 178 completed
Thu Jul  4 10:16:17 2024: BS 179 completed
Thu Jul  4 10:16:19 2024: BS 180 completed
Thu Jul  4 10:16:21 2024: BS 181 completed
Thu Jul  4 10:16:23 2024: BS 182 completed
Thu Jul  4 10:16:25 2024: BS 183 completed
Thu Jul  4 10:16:27 2024: BS 184 completed
Thu Jul  4 10:16:29 2024: BS 185 completed
Thu Jul  4 10:16:31 2024: BS 186 completed
Thu Jul  4 10:16:33 2024: BS 187 completed
Thu Jul  4 10:16:36 2024: BS 188 completed
Thu Jul  4 10:16:38 2024: BS 189 completed
Thu Jul  4 10:16:40 2024: BS 190 completed
Thu Jul  4 10:16:42 2024: BS 191 completed
Thu Jul  4 10:16:44 2024: BS 192 completed
Thu Jul  4 10:16:46 2024: BS 193 completed
Thu Jul  4 10:16:48 2024: BS 194 completed
Thu Jul  4 10:16:50 2024: BS 195 completed
Thu Jul  4 10:16:52 2024: BS 196 completed
Thu Jul  4 10:16:54 2024: BS 197 completed
Thu Jul  4 10:16:56 2024: BS 198 completed
Thu Jul  4 10:16:58 2024: BS 199 completed
Thu Jul  4 10:17:00 2024: BS 200 completed
Thu Jul  4 10:17:02 2024: BS 201 completed
Thu Jul  4 10:17:04 2024: BS 202 completed
Thu Jul  4 10:17:06 2024: BS 203 completed
Thu Jul  4 10:17:08 2024: BS 204 completed
Thu Jul  4 10:17:10 2024: BS 205 completed
Thu Jul  4 10:17:12 2024: BS 206 completed
Thu Jul  4 10:17:14 2024: BS 207 completed
Thu Jul  4 10:17:16 2024: BS 208 completed
Thu Jul  4 10:17:19 2024: BS 209 completed
Thu Jul  4 10:17:21 2024: BS 210 completed
Thu Jul  4 10:17:23 2024: BS 211 completed
Thu Jul  4 10:17:25 2024: BS 212 completed
Thu Jul  4 10:17:27 2024: BS 213 completed
Thu Jul  4 10:17:29 2024: BS 214 completed
Thu Jul  4 10:17:31 2024: BS 215 completed
Thu Jul  4 10:17:33 2024: BS 216 completed
Thu Jul  4 10:17:35 2024: BS 217 completed
Thu Jul  4 10:17:37 2024: BS 218 completed
Thu Jul  4 10:17:39 2024: BS 219 completed
Thu Jul  4 10:17:41 2024: BS 220 completed
Thu Jul  4 10:17:43 2024: BS 221 completed
Thu Jul  4 10:17:45 2024: BS 222 completed
Thu Jul  4 10:17:47 2024: BS 223 completed
Thu Jul  4 10:17:49 2024: BS 224 completed
Thu Jul  4 10:17:51 2024: BS 225 completed
Thu Jul  4 10:17:53 2024: BS 226 completed
Thu Jul  4 10:17:55 2024: BS 227 completed
Thu Jul  4 10:17:57 2024: BS 228 completed
Thu Jul  4 10:17:59 2024: BS 229 completed
Thu Jul  4 10:18:02 2024: BS 230 completed
Thu Jul  4 10:18:04 2024: BS 231 completed
Thu Jul  4 10:18:06 2024: BS 232 completed
Thu Jul  4 10:18:08 2024: BS 233 completed
Thu Jul  4 10:18:10 2024: BS 234 completed
Thu Jul  4 10:18:12 2024: BS 235 completed
Thu Jul  4 10:18:14 2024: BS 236 completed
Thu Jul  4 10:18:16 2024: BS 237 completed
Thu Jul  4 10:18:18 2024: BS 238 completed
Thu Jul  4 10:18:20 2024: BS 239 completed
Thu Jul  4 10:18:22 2024: BS 240 completed
Thu Jul  4 10:18:24 2024: Acquisition aborted
