# Supplementary material for: Generating Molecular Diversity via Addition of Nucleophiles to Electron-Deficient [3]Dendralenes: An Exploratory Study
Source: J Org Chem. 2026 Jan 14;91(4):1588–601. doi: 10.1021/acs.joc.5c02397 (PMC12865776; doi:10.1021/acs.joc.5c02397)
Supplement: Supplementary file 1 [file jo5c02397_si_001.zip › FID for Publication/28/28_C/log]

Wed Dec  7 14:48:45 2022: Experiment started
Wed Dec  7 14:48:49 2022: BS 1 completed
Wed Dec  7 14:48:51 2022: BS 2 completed
Wed Dec  7 14:48:53 2022: BS 3 completed
Wed Dec  7 14:48:55 2022: BS 4 completed
Wed Dec  7 14:48:57 2022: BS 5 completed
Wed Dec  7 14:48:59 2022: BS 6 completed
Wed Dec  7 14:49:01 2022: BS 7 completed
Wed Dec  7 14:49:03 2022: BS 8 completed
Wed Dec  7 14:49:05 2022: BS 9 completed
Wed Dec  7 14:49:07 2022: BS 10 completed
Wed Dec  7 14:49:09 2022: BS 11 completed
Wed Dec  7 14:49:11 2022: BS 12 completed
Wed Dec  7 14:49:13 2022: BS 13 completed
Wed Dec  7 14:49:16 2022: BS 14 completed
Wed Dec  7 14:49:18 2022: BS 15 completed
Wed Dec  7 14:49:20 2022: BS 16 completed
Wed Dec  7 14:49:22 2022: BS 17 completed
Wed Dec  7 14:49:24 2022: BS 18 completed
Wed Dec  7 14:49:26 2022: BS 19 completed
Wed Dec  7 14:49:28 2022: BS 20 completed
Wed Dec  7 14:49:30 2022: BS 21 completed
Wed Dec  7 14:49:32 2022: BS 22 completed
Wed Dec  7 14:49:34 2022: BS 23 completed
Wed Dec  7 14:49:36 2022: BS 24 completed
Wed Dec  7 14:49:38 2022: BS 25 completed
Wed Dec  7 14:49:40 2022: BS 26 completed
Wed Dec  7 14:49:42 2022: BS 27 completed
Wed Dec  7 14:49:44 2022: BS 28 completed
Wed Dec  7 14:49:46 2022: BS 29 completed
Wed Dec  7 14:49:48 2022: BS 30 completed
Wed Dec  7 14:49:50 2022: BS 31 completed
Wed Dec  7 14:49:52 2022: BS 32 completed
Wed Dec  7 14:49:54 2022: BS 33 completed
Wed Dec  7 14:49:57 2022: BS 34 completed
Wed Dec  7 14:49:59 2022: BS 35 completed
Wed Dec  7 14:50:01 2022: BS 36 completed
Wed Dec  7 14:50:03 2022: BS 37 completed
Wed Dec  7 14:50:05 2022: BS 38 completed
Wed Dec  7 14:50:07 2022: BS 39 completed
Wed Dec  7 14:50:09 2022: BS 40 completed
Wed Dec  7 14:50:11 2022: BS 41 completed
Wed Dec  7 14:50:13 2022: BS 42 completed
Wed Dec  7 14:50:15 2022: BS 43 completed
Wed Dec  7 14:50:17 2022: BS 44 completed
Wed Dec  7 14:50:19 2022: BS 45 completed
Wed Dec  7 14:50:21 2022: BS 46 completed
Wed Dec  7 14:50:23 2022: BS 47 completed
Wed Dec  7 14:50:25 2022: BS 48 completed
Wed Dec  7 14:50:27 2022: BS 49 completed
Wed Dec  7 14:50:29 2022: BS 50 completed
Wed Dec  7 14:50:31 2022: BS 51 completed
Wed Dec  7 14:50:33 2022: BS 52 completed
Wed Dec  7 14:50:35 2022: BS 53 completed
Wed Dec  7 14:50:37 2022: BS 54 completed
Wed Dec  7 14:50:40 2022: BS 55 completed
Wed Dec  7 14:50:42 2022: BS 56 completed
Wed Dec  7 14:50:44 2022: BS 57 completed
Wed Dec  7 14:50:46 2022: BS 58 completed
Wed Dec  7 14:50:48 2022: BS 59 completed
Wed Dec  7 14:50:50 2022: BS 60 completed
Wed Dec  7 14:50:52 2022: BS 61 completed
Wed Dec  7 14:50:54 2022: BS 62 completed
Wed Dec  7 14:50:56 2022: BS 63 completed
Wed Dec  7 14:50:58 2022: BS 64 completed
Wed Dec  7 14:51:00 2022: BS 65 completed
Wed Dec  7 14:51:02 2022: BS 66 completed
Wed Dec  7 14:51:04 2022: BS 67 completed
Wed Dec  7 14:51:06 2022: BS 68 completed
Wed Dec  7 14:51:08 2022: BS 69 completed
Wed Dec  7 14:51:10 2022: BS 70 completed
Wed Dec  7 14:51:12 2022: BS 71 completed
Wed Dec  7 14:51:14 2022: BS 72 completed
Wed Dec  7 14:51:16 2022: BS 73 completed
Wed Dec  7 14:51:18 2022: BS 74 completed
Wed Dec  7 14:51:21 2022: BS 75 completed
Wed Dec  7 14:51:23 2022: BS 76 completed
Wed Dec  7 14:51:25 2022: BS 77 completed
Wed Dec  7 14:51:27 2022: BS 78 completed
Wed Dec  7 14:51:29 2022: BS 79 completed
Wed Dec  7 14:51:31 2022: BS 80 completed
Wed Dec  7 14:51:33 2022: BS 81 completed
Wed Dec  7 14:51:35 2022: BS 82 completed
Wed Dec  7 14:51:37 2022: BS 83 completed
Wed Dec  7 14:51:39 2022: BS 84 completed
Wed Dec  7 14:51:41 2022: BS 85 completed
Wed Dec  7 14:51:43 2022: BS 86 completed
Wed Dec  7 14:51:45 2022: BS 87 completed
Wed Dec  7 14:51:47 2022: BS 88 completed
Wed Dec  7 14:51:49 2022: BS 89 completed
Wed Dec  7 14:51:51 2022: BS 90 completed
Wed Dec  7 14:51:53 2022: BS 91 completed
Wed Dec  7 14:51:55 2022: BS 92 completed
Wed Dec  7 14:51:57 2022: BS 93 completed
Wed Dec  7 14:51:59 2022: BS 94 completed
Wed Dec  7 14:52:01 2022: BS 95 completed
Wed Dec  7 14:52:04 2022: BS 96 completed
Wed Dec  7 14:52:06 2022: BS 97 completed
Wed Dec  7 14:52:08 2022: BS 98 completed
Wed Dec  7 14:52:10 2022: BS 99 completed
Wed Dec  7 14:52:12 2022: BS 100 completed
Wed Dec  7 14:52:14 2022: BS 101 completed
Wed Dec  7 14:52:16 2022: BS 102 completed
Wed Dec  7 14:52:18 2022: BS 103 completed
Wed Dec  7 14:52:20 2022: BS 104 completed
Wed Dec  7 14:52:22 2022: BS 105 completed
Wed Dec  7 14:52:24 2022: BS 106 completed
Wed Dec  7 14:52:26 2022: BS 107 completed
Wed Dec  7 14:52:28 2022: BS 108 completed
Wed Dec  7 14:52:30 2022: BS 109 completed
Wed Dec  7 14:52:32 2022: BS 110 completed
Wed Dec  7 14:52:34 2022: BS 111 completed
Wed Dec  7 14:52:36 2022: BS 112 completed
Wed Dec  7 14:52:38 2022: BS 113 completed
Wed Dec  7 14:52:40 2022: BS 114 completed
Wed Dec  7 14:52:42 2022: BS 115 completed
Wed Dec  7 14:52:45 2022: BS 116 completed
Wed Dec  7 14:52:47 2022: BS 117 completed
Wed Dec  7 14:52:49 2022: BS 118 completed
Wed Dec  7 14:52:51 2022: BS 119 completed
Wed Dec  7 14:52:53 2022: BS 120 completed
Wed Dec  7 14:52:55 2022: BS 121 completed
Wed Dec  7 14:52:57 2022: BS 122 completed
Wed Dec  7 14:52:59 2022: BS 123 completed
Wed Dec  7 14:53:01 2022: BS 124 completed
Wed Dec  7 14:53:03 2022: BS 125 completed
Wed Dec  7 14:53:05 2022: BS 126 completed
Wed Dec  7 14:53:07 2022: BS 127 completed
Wed Dec  7 14:53:09 2022: BS 128 completed
Wed Dec  7 14:53:11 2022: BS 129 completed
Wed Dec  7 14:53:13 2022: BS 130 completed
Wed Dec  7 14:53:15 2022: BS 131 completed
Wed Dec  7 14:53:17 2022: BS 132 completed
Wed Dec  7 14:53:19 2022: BS 133 completed
Wed Dec  7 14:53:21 2022: BS 134 completed
Wed Dec  7 14:53:23 2022: BS 135 completed
Wed Dec  7 14:53:25 2022: BS 136 completed
Wed Dec  7 14:53:28 2022: BS 137 completed
Wed Dec  7 14:53:30 2022: BS 138 completed
Wed Dec  7 14:53:32 2022: BS 139 completed
Wed Dec  7 14:53:34 2022: BS 140 completed
Wed Dec  7 14:53:36 2022: BS 141 completed
Wed Dec  7 14:53:38 2022: BS 142 completed
Wed Dec  7 14:53:40 2022: BS 143 completed
Wed Dec  7 14:53:42 2022: BS 144 completed
Wed Dec  7 14:53:44 2022: BS 145 completed
Wed Dec  7 14:53:46 2022: BS 146 completed
Wed Dec  7 14:53:48 2022: BS 147 completed
Wed Dec  7 14:53:50 2022: BS 148 completed
Wed Dec  7 14:53:52 2022: BS 149 completed
Wed Dec  7 14:53:54 2022: BS 150 completed
Wed Dec  7 14:53:56 2022: BS 151 completed
Wed Dec  7 14:53:58 2022: BS 152 completed
Wed Dec  7 14:54:00 2022: BS 153 completed
Wed Dec  7 14:54:02 2022: BS 154 completed
Wed Dec  7 14:54:04 2022: BS 155 completed
Wed Dec  7 14:54:06 2022: BS 156 completed
Wed Dec  7 14:54:08 2022: BS 157 completed
Wed Dec  7 14:54:11 2022: BS 158 completed
Wed Dec  7 14:54:13 2022: BS 159 completed
Wed Dec  7 14:54:15 2022: BS 160 completed
Wed Dec  7 14:54:17 2022: BS 161 completed
Wed Dec  7 14:54:19 2022: BS 162 completed
Wed Dec  7 14:54:21 2022: BS 163 completed
Wed Dec  7 14:54:23 2022: BS 164 completed
Wed Dec  7 14:54:25 2022: BS 165 completed
Wed Dec  7 14:54:27 2022: BS 166 completed
Wed Dec  7 14:54:29 2022: BS 167 completed
Wed Dec  7 14:54:31 2022: BS 168 completed
Wed Dec  7 14:54:33 2022: BS 169 completed
Wed Dec  7 14:54:35 2022: BS 170 completed
Wed Dec  7 14:54:37 2022: BS 171 completed
Wed Dec  7 14:54:39 2022: BS 172 completed
Wed Dec  7 14:54:41 2022: BS 173 completed
Wed Dec  7 14:54:43 2022: BS 174 completed
Wed Dec  7 14:54:45 2022: BS 175 completed
Wed Dec  7 14:54:47 2022: BS 176 completed
Wed Dec  7 14:54:49 2022: BS 177 completed
Wed Dec  7 14:54:52 2022: BS 178 completed
Wed Dec  7 14:54:54 2022: BS 179 completed
Wed Dec  7 14:54:56 2022: BS 180 completed
Wed Dec  7 14:54:58 2022: BS 181 completed
Wed Dec  7 14:55:00 2022: BS 182 completed
Wed Dec  7 14:55:02 2022: BS 183 completed
Wed Dec  7 14:55:04 2022: BS 184 completed
Wed Dec  7 14:55:06 2022: BS 185 completed
Wed Dec  7 14:55:08 2022: BS 186 completed
Wed Dec  7 14:55:10 2022: BS 187 completed
Wed Dec  7 14:55:12 2022: BS 188 completed
Wed Dec  7 14:55:14 2022: BS 189 completed
Wed Dec  7 14:55:16 2022: BS 190 completed
Wed Dec  7 14:55:18 2022: BS 191 completed
Wed Dec  7 14:55:20 2022: BS 192 completed
Wed Dec  7 14:55:22 2022: BS 193 completed
Wed Dec  7 14:55:24 2022: BS 194 completed
Wed Dec  7 14:55:26 2022: BS 195 completed
Wed Dec  7 14:55:28 2022: BS 196 completed
Wed Dec  7 14:55:30 2022: BS 197 completed
Wed Dec  7 14:55:32 2022: BS 198 completed
Wed Dec  7 14:55:35 2022: BS 199 completed
Wed Dec  7 14:55:37 2022: BS 200 completed
Wed Dec  7 14:55:39 2022: BS 201 completed
Wed Dec  7 14:55:41 2022: BS 202 completed
Wed Dec  7 14:55:43 2022: BS 203 completed
Wed Dec  7 14:55:45 2022: BS 204 completed
Wed Dec  7 14:55:47 2022: BS 205 completed
Wed Dec  7 14:55:49 2022: BS 206 completed
Wed Dec  7 14:55:51 2022: BS 207 completed
Wed Dec  7 14:55:53 2022: BS 208 completed
Wed Dec  7 14:55:55 2022: BS 209 completed
Wed Dec  7 14:55:57 2022: BS 210 completed
Wed Dec  7 14:55:59 2022: BS 211 completed
Wed Dec  7 14:56:01 2022: BS 212 completed
Wed Dec  7 14:56:03 2022: BS 213 completed
Wed Dec  7 14:56:05 2022: BS 214 completed
Wed Dec  7 14:56:07 2022: BS 215 completed
Wed Dec  7 14:56:09 2022: BS 216 completed
Wed Dec  7 14:56:11 2022: BS 217 completed
Wed Dec  7 14:56:13 2022: BS 218 completed
Wed Dec  7 14:56:16 2022: BS 219 completed
Wed Dec  7 14:56:18 2022: BS 220 completed
Wed Dec  7 14:56:20 2022: BS 221 completed
Wed Dec  7 14:56:22 2022: BS 222 completed
Wed Dec  7 14:56:24 2022: BS 223 completed
Wed Dec  7 14:56:26 2022: BS 224 completed
Wed Dec  7 14:56:28 2022: BS 225 completed
Wed Dec  7 14:56:30 2022: BS 226 completed
Wed Dec  7 14:56:32 2022: BS 227 completed
Wed Dec  7 14:56:34 2022: BS 228 completed
Wed Dec  7 14:56:36 2022: BS 229 completed
Wed Dec  7 14:56:38 2022: BS 230 completed
Wed Dec  7 14:56:40 2022: BS 231 completed
Wed Dec  7 14:56:42 2022: BS 232 completed
Wed Dec  7 14:56:44 2022: BS 233 completed
Wed Dec  7 14:56:46 2022: BS 234 completed
Wed Dec  7 14:56:48 2022: BS 235 completed
Wed Dec  7 14:56:50 2022: BS 236 completed
Wed Dec  7 14:56:52 2022: BS 237 completed
Wed Dec  7 14:56:54 2022: BS 238 completed
Wed Dec  7 14:56:56 2022: BS 239 completed
Wed Dec  7 14:56:59 2022: BS 240 completed
Wed Dec  7 14:57:01 2022: BS 241 completed
Wed Dec  7 14:57:03 2022: BS 242 completed
Wed Dec  7 14:57:05 2022: BS 243 completed
Wed Dec  7 14:57:06 2022: Acquisition aborted
