# Supplementary material for: Generating Molecular Diversity via Addition of Nucleophiles to Electron-Deficient [3]Dendralenes: An Exploratory Study
Source: J Org Chem. 2026 Jan 14;91(4):1588–601. doi: 10.1021/acs.joc.5c02397 (PMC12865776; doi:10.1021/acs.joc.5c02397)
Supplement: Supplementary file 1 [file jo5c02397_si_001.zip › FID for Publication/31/31_C/log]

Thu Dec  7 09:55:30 2023: Experiment started
Thu Dec  7 09:55:33 2023: BS 1 completed
Thu Dec  7 09:55:35 2023: BS 2 completed
Thu Dec  7 09:55:38 2023: BS 3 completed
Thu Dec  7 09:55:40 2023: BS 4 completed
Thu Dec  7 09:55:42 2023: BS 5 completed
Thu Dec  7 09:55:44 2023: BS 6 completed
Thu Dec  7 09:55:46 2023: BS 7 completed
Thu Dec  7 09:55:48 2023: BS 8 completed
Thu Dec  7 09:55:50 2023: BS 9 completed
Thu Dec  7 09:55:52 2023: BS 10 completed
Thu Dec  7 09:55:54 2023: BS 11 completed
Thu Dec  7 09:55:56 2023: BS 12 completed
Thu Dec  7 09:55:58 2023: BS 13 completed
Thu Dec  7 09:56:00 2023: BS 14 completed
Thu Dec  7 09:56:02 2023: BS 15 completed
Thu Dec  7 09:56:04 2023: BS 16 completed
Thu Dec  7 09:56:06 2023: BS 17 completed
Thu Dec  7 09:56:08 2023: BS 18 completed
Thu Dec  7 09:56:10 2023: BS 19 completed
Thu Dec  7 09:56:12 2023: BS 20 completed
Thu Dec  7 09:56:14 2023: BS 21 completed
Thu Dec  7 09:56:16 2023: BS 22 completed
Thu Dec  7 09:56:18 2023: BS 23 completed
Thu Dec  7 09:56:21 2023: BS 24 completed
Thu Dec  7 09:56:23 2023: BS 25 completed
Thu Dec  7 09:56:25 2023: BS 26 completed
Thu Dec  7 09:56:27 2023: BS 27 completed
Thu Dec  7 09:56:29 2023: BS 28 completed
Thu Dec  7 09:56:31 2023: BS 29 completed
Thu Dec  7 09:56:33 2023: BS 30 completed
Thu Dec  7 09:56:35 2023: BS 31 completed
Thu Dec  7 09:56:37 2023: BS 32 completed
Thu Dec  7 09:56:39 2023: BS 33 completed
Thu Dec  7 09:56:41 2023: BS 34 completed
Thu Dec  7 09:56:43 2023: BS 35 completed
Thu Dec  7 09:56:45 2023: BS 36 completed
Thu Dec  7 09:56:47 2023: BS 37 completed
Thu Dec  7 09:56:49 2023: BS 38 completed
Thu Dec  7 09:56:51 2023: BS 39 completed
Thu Dec  7 09:56:53 2023: BS 40 completed
Thu Dec  7 09:56:55 2023: BS 41 completed
Thu Dec  7 09:56:57 2023: BS 42 completed
Thu Dec  7 09:56:59 2023: BS 43 completed
Thu Dec  7 09:57:02 2023: BS 44 completed
Thu Dec  7 09:57:04 2023: BS 45 completed
Thu Dec  7 09:57:06 2023: BS 46 completed
Thu Dec  7 09:57:08 2023: BS 47 completed
Thu Dec  7 09:57:10 2023: BS 48 completed
Thu Dec  7 09:57:12 2023: BS 49 completed
Thu Dec  7 09:57:14 2023: BS 50 completed
Thu Dec  7 09:57:16 2023: BS 51 completed
Thu Dec  7 09:57:18 2023: BS 52 completed
Thu Dec  7 09:57:20 2023: BS 53 completed
Thu Dec  7 09:57:22 2023: BS 54 completed
Thu Dec  7 09:57:24 2023: BS 55 completed
Thu Dec  7 09:57:26 2023: BS 56 completed
Thu Dec  7 09:57:28 2023: BS 57 completed
Thu Dec  7 09:57:30 2023: BS 58 completed
Thu Dec  7 09:57:32 2023: BS 59 completed
Thu Dec  7 09:57:34 2023: BS 60 completed
Thu Dec  7 09:57:36 2023: BS 61 completed
Thu Dec  7 09:57:38 2023: BS 62 completed
Thu Dec  7 09:57:40 2023: BS 63 completed
Thu Dec  7 09:57:42 2023: BS 64 completed
Thu Dec  7 09:57:45 2023: BS 65 completed
Thu Dec  7 09:57:47 2023: BS 66 completed
Thu Dec  7 09:57:49 2023: BS 67 completed
Thu Dec  7 09:57:51 2023: BS 68 completed
Thu Dec  7 09:57:53 2023: BS 69 completed
Thu Dec  7 09:57:55 2023: BS 70 completed
Thu Dec  7 09:57:57 2023: BS 71 completed
Thu Dec  7 09:57:59 2023: BS 72 completed
Thu Dec  7 09:58:01 2023: BS 73 completed
Thu Dec  7 09:58:03 2023: BS 74 completed
Thu Dec  7 09:58:05 2023: BS 75 completed
Thu Dec  7 09:58:07 2023: BS 76 completed
Thu Dec  7 09:58:09 2023: BS 77 completed
Thu Dec  7 09:58:11 2023: BS 78 completed
Thu Dec  7 09:58:13 2023: BS 79 completed
Thu Dec  7 09:58:15 2023: BS 80 completed
Thu Dec  7 09:58:17 2023: BS 81 completed
Thu Dec  7 09:58:19 2023: BS 82 completed
Thu Dec  7 09:58:21 2023: BS 83 completed
Thu Dec  7 09:58:23 2023: BS 84 completed
Thu Dec  7 09:58:26 2023: BS 85 completed
Thu Dec  7 09:58:28 2023: BS 86 completed
Thu Dec  7 09:58:30 2023: BS 87 completed
Thu Dec  7 09:58:32 2023: BS 88 completed
Thu Dec  7 09:58:34 2023: BS 89 completed
Thu Dec  7 09:58:36 2023: BS 90 completed
Thu Dec  7 09:58:38 2023: BS 91 completed
Thu Dec  7 09:58:40 2023: BS 92 completed
Thu Dec  7 09:58:42 2023: BS 93 completed
Thu Dec  7 09:58:44 2023: BS 94 completed
Thu Dec  7 09:58:46 2023: BS 95 completed
Thu Dec  7 09:58:48 2023: BS 96 completed
Thu Dec  7 09:58:50 2023: BS 97 completed
Thu Dec  7 09:58:52 2023: BS 98 completed
Thu Dec  7 09:58:54 2023: BS 99 completed
Thu Dec  7 09:58:56 2023: BS 100 completed
Thu Dec  7 09:58:58 2023: BS 101 completed
Thu Dec  7 09:59:00 2023: BS 102 completed
Thu Dec  7 09:59:02 2023: BS 103 completed
Thu Dec  7 09:59:04 2023: BS 104 completed
Thu Dec  7 09:59:06 2023: BS 105 completed
Thu Dec  7 09:59:09 2023: BS 106 completed
Thu Dec  7 09:59:11 2023: BS 107 completed
Thu Dec  7 09:59:13 2023: BS 108 completed
Thu Dec  7 09:59:15 2023: BS 109 completed
Thu Dec  7 09:59:17 2023: BS 110 completed
Thu Dec  7 09:59:19 2023: BS 111 completed
Thu Dec  7 09:59:21 2023: BS 112 completed
Thu Dec  7 09:59:23 2023: BS 113 completed
Thu Dec  7 09:59:25 2023: BS 114 completed
Thu Dec  7 09:59:27 2023: BS 115 completed
Thu Dec  7 09:59:29 2023: BS 116 completed
Thu Dec  7 09:59:31 2023: BS 117 completed
Thu Dec  7 09:59:33 2023: BS 118 completed
Thu Dec  7 09:59:35 2023: BS 119 completed
Thu Dec  7 09:59:37 2023: BS 120 completed
Thu Dec  7 09:59:39 2023: BS 121 completed
Thu Dec  7 09:59:41 2023: BS 122 completed
Thu Dec  7 09:59:43 2023: BS 123 completed
Thu Dec  7 09:59:45 2023: BS 124 completed
Thu Dec  7 09:59:47 2023: BS 125 completed
Thu Dec  7 09:59:49 2023: BS 126 completed
Thu Dec  7 09:59:52 2023: BS 127 completed
Thu Dec  7 09:59:54 2023: BS 128 completed
Thu Dec  7 09:59:56 2023: BS 129 completed
Thu Dec  7 09:59:58 2023: BS 130 completed
Thu Dec  7 10:00:00 2023: BS 131 completed
Thu Dec  7 10:00:02 2023: BS 132 completed
Thu Dec  7 10:00:04 2023: BS 133 completed
Thu Dec  7 10:00:06 2023: BS 134 completed
Thu Dec  7 10:00:08 2023: BS 135 completed
Thu Dec  7 10:00:10 2023: BS 136 completed
Thu Dec  7 10:00:12 2023: BS 137 completed
Thu Dec  7 10:00:14 2023: BS 138 completed
Thu Dec  7 10:00:16 2023: BS 139 completed
Thu Dec  7 10:00:18 2023: BS 140 completed
Thu Dec  7 10:00:20 2023: BS 141 completed
Thu Dec  7 10:00:22 2023: BS 142 completed
Thu Dec  7 10:00:24 2023: BS 143 completed
Thu Dec  7 10:00:26 2023: BS 144 completed
Thu Dec  7 10:00:28 2023: BS 145 completed
Thu Dec  7 10:00:30 2023: BS 146 completed
Thu Dec  7 10:00:33 2023: BS 147 completed
Thu Dec  7 10:00:35 2023: BS 148 completed
Thu Dec  7 10:00:37 2023: BS 149 completed
Thu Dec  7 10:00:39 2023: BS 150 completed
Thu Dec  7 10:00:41 2023: BS 151 completed
Thu Dec  7 10:00:43 2023: BS 152 completed
Thu Dec  7 10:00:45 2023: BS 153 completed
Thu Dec  7 10:00:47 2023: BS 154 completed
Thu Dec  7 10:00:49 2023: BS 155 completed
Thu Dec  7 10:00:51 2023: BS 156 completed
Thu Dec  7 10:00:53 2023: BS 157 completed
Thu Dec  7 10:00:55 2023: BS 158 completed
Thu Dec  7 10:00:57 2023: BS 159 completed
Thu Dec  7 10:00:59 2023: BS 160 completed
Thu Dec  7 10:01:01 2023: BS 161 completed
Thu Dec  7 10:01:03 2023: BS 162 completed
Thu Dec  7 10:01:05 2023: BS 163 completed
Thu Dec  7 10:01:07 2023: BS 164 completed
Thu Dec  7 10:01:09 2023: BS 165 completed
Thu Dec  7 10:01:11 2023: BS 166 completed
Thu Dec  7 10:01:13 2023: BS 167 completed
Thu Dec  7 10:01:16 2023: BS 168 completed
Thu Dec  7 10:01:18 2023: BS 169 completed
Thu Dec  7 10:01:20 2023: BS 170 completed
Thu Dec  7 10:01:22 2023: BS 171 completed
Thu Dec  7 10:01:24 2023: BS 172 completed
Thu Dec  7 10:01:26 2023: BS 173 completed
Thu Dec  7 10:01:28 2023: BS 174 completed
Thu Dec  7 10:01:30 2023: BS 175 completed
Thu Dec  7 10:01:32 2023: BS 176 completed
Thu Dec  7 10:01:34 2023: BS 177 completed
Thu Dec  7 10:01:36 2023: BS 178 completed
Thu Dec  7 10:01:38 2023: BS 179 completed
Thu Dec  7 10:01:40 2023: BS 180 completed
Thu Dec  7 10:01:42 2023: BS 181 completed
Thu Dec  7 10:01:44 2023: BS 182 completed
Thu Dec  7 10:01:46 2023: BS 183 completed
Thu Dec  7 10:01:48 2023: BS 184 completed
Thu Dec  7 10:01:50 2023: BS 185 completed
Thu Dec  7 10:01:52 2023: BS 186 completed
Thu Dec  7 10:01:54 2023: BS 187 completed
Thu Dec  7 10:01:57 2023: BS 188 completed
Thu Dec  7 10:01:59 2023: BS 189 completed
Thu Dec  7 10:02:01 2023: BS 190 completed
Thu Dec  7 10:02:03 2023: BS 191 completed
Thu Dec  7 10:02:05 2023: BS 192 completed
Thu Dec  7 10:02:07 2023: BS 193 completed
Thu Dec  7 10:02:09 2023: BS 194 completed
Thu Dec  7 10:02:11 2023: BS 195 completed
Thu Dec  7 10:02:13 2023: BS 196 completed
Thu Dec  7 10:02:15 2023: BS 197 completed
Thu Dec  7 10:02:17 2023: BS 198 completed
Thu Dec  7 10:02:19 2023: BS 199 completed
Thu Dec  7 10:02:21 2023: BS 200 completed
Thu Dec  7 10:02:23 2023: BS 201 completed
Thu Dec  7 10:02:25 2023: BS 202 completed
Thu Dec  7 10:02:27 2023: BS 203 completed
Thu Dec  7 10:02:29 2023: BS 204 completed
Thu Dec  7 10:02:31 2023: BS 205 completed
Thu Dec  7 10:02:33 2023: BS 206 completed
Thu Dec  7 10:02:35 2023: BS 207 completed
Thu Dec  7 10:02:37 2023: BS 208 completed
Thu Dec  7 10:02:40 2023: BS 209 completed
Thu Dec  7 10:02:42 2023: BS 210 completed
Thu Dec  7 10:02:44 2023: BS 211 completed
Thu Dec  7 10:02:46 2023: BS 212 completed
Thu Dec  7 10:02:48 2023: BS 213 completed
Thu Dec  7 10:02:50 2023: BS 214 completed
Thu Dec  7 10:02:52 2023: BS 215 completed
Thu Dec  7 10:02:54 2023: BS 216 completed
Thu Dec  7 10:02:56 2023: BS 217 completed
Thu Dec  7 10:02:58 2023: BS 218 completed
Thu Dec  7 10:03:00 2023: BS 219 completed
Thu Dec  7 10:03:02 2023: BS 220 completed
Thu Dec  7 10:03:04 2023: BS 221 completed
Thu Dec  7 10:03:06 2023: BS 222 completed
Thu Dec  7 10:03:08 2023: BS 223 completed
Thu Dec  7 10:03:10 2023: BS 224 completed
Thu Dec  7 10:03:12 2023: BS 225 completed
Thu Dec  7 10:03:14 2023: BS 226 completed
Thu Dec  7 10:03:16 2023: BS 227 completed
Thu Dec  7 10:03:18 2023: BS 228 completed
Thu Dec  7 10:03:21 2023: BS 229 completed
Thu Dec  7 10:03:23 2023: BS 230 completed
Thu Dec  7 10:03:25 2023: BS 231 completed
Thu Dec  7 10:03:27 2023: BS 232 completed
Thu Dec  7 10:03:29 2023: BS 233 completed
Thu Dec  7 10:03:31 2023: BS 234 completed
Thu Dec  7 10:03:33 2023: BS 235 completed
Thu Dec  7 10:03:35 2023: BS 236 completed
Thu Dec  7 10:03:37 2023: BS 237 completed
Thu Dec  7 10:03:39 2023: BS 238 completed
Thu Dec  7 10:03:41 2023: BS 239 completed
Thu Dec  7 10:03:43 2023: BS 240 completed
Thu Dec  7 10:03:45 2023: BS 241 completed
Thu Dec  7 10:03:47 2023: BS 242 completed
Thu Dec  7 10:03:49 2023: BS 243 completed
Thu Dec  7 10:03:51 2023: BS 244 completed
Thu Dec  7 10:03:53 2023: BS 245 completed
Thu Dec  7 10:03:55 2023: BS 246 completed
Thu Dec  7 10:03:57 2023: BS 247 completed
Thu Dec  7 10:03:59 2023: BS 248 completed
Thu Dec  7 10:04:01 2023: BS 249 completed
Thu Dec  7 10:04:04 2023: BS 250 completed
Thu Dec  7 10:04:06 2023: BS 251 completed
Thu Dec  7 10:04:08 2023: BS 252 completed
Thu Dec  7 10:04:10 2023: BS 253 completed
Thu Dec  7 10:04:12 2023: BS 254 completed
Thu Dec  7 10:04:14 2023: BS 255 completed
Thu Dec  7 10:04:16 2023: BS 256 completed
Thu Dec  7 10:04:18 2023: BS 257 completed
Thu Dec  7 10:04:20 2023: BS 258 completed
Thu Dec  7 10:04:22 2023: BS 259 completed
Thu Dec  7 10:04:24 2023: BS 260 completed
Thu Dec  7 10:04:26 2023: BS 261 completed
Thu Dec  7 10:04:28 2023: BS 262 completed
Thu Dec  7 10:04:30 2023: BS 263 completed
Thu Dec  7 10:04:32 2023: BS 264 completed
Thu Dec  7 10:04:34 2023: BS 265 completed
Thu Dec  7 10:04:36 2023: BS 266 completed
Thu Dec  7 10:04:38 2023: BS 267 completed
Thu Dec  7 10:04:40 2023: BS 268 completed
Thu Dec  7 10:04:42 2023: BS 269 completed
Thu Dec  7 10:04:44 2023: BS 270 completed
Thu Dec  7 10:04:47 2023: BS 271 completed
Thu Dec  7 10:04:49 2023: BS 272 completed
Thu Dec  7 10:04:51 2023: BS 273 completed
Thu Dec  7 10:04:53 2023: BS 274 completed
Thu Dec  7 10:04:55 2023: BS 275 completed
Thu Dec  7 10:04:57 2023: BS 276 completed
Thu Dec  7 10:04:59 2023: BS 277 completed
Thu Dec  7 10:05:01 2023: BS 278 completed
Thu Dec  7 10:05:03 2023: BS 279 completed
Thu Dec  7 10:05:05 2023: BS 280 completed
Thu Dec  7 10:05:07 2023: BS 281 completed
Thu Dec  7 10:05:09 2023: BS 282 completed
Thu Dec  7 10:05:11 2023: BS 283 completed
Thu Dec  7 10:05:13 2023: BS 284 completed
Thu Dec  7 10:05:15 2023: BS 285 completed
Thu Dec  7 10:05:17 2023: BS 286 completed
Thu Dec  7 10:05:19 2023: BS 287 completed
Thu Dec  7 10:05:21 2023: BS 288 completed
Thu Dec  7 10:05:23 2023: BS 289 completed
Thu Dec  7 10:05:25 2023: BS 290 completed
Thu Dec  7 10:05:28 2023: BS 291 completed
Thu Dec  7 10:05:30 2023: BS 292 completed
Thu Dec  7 10:05:32 2023: BS 293 completed
Thu Dec  7 10:05:34 2023: BS 294 completed
Thu Dec  7 10:05:36 2023: BS 295 completed
Thu Dec  7 10:05:38 2023: BS 296 completed
Thu Dec  7 10:05:40 2023: BS 297 completed
Thu Dec  7 10:05:42 2023: BS 298 completed
Thu Dec  7 10:05:44 2023: BS 299 completed
Thu Dec  7 10:05:46 2023: BS 300 completed
Thu Dec  7 10:05:48 2023: BS 301 completed
Thu Dec  7 10:05:50 2023: BS 302 completed
Thu Dec  7 10:05:52 2023: BS 303 completed
Thu Dec  7 10:05:54 2023: BS 304 completed
Thu Dec  7 10:05:56 2023: BS 305 completed
Thu Dec  7 10:05:58 2023: BS 306 completed
Thu Dec  7 10:06:00 2023: BS 307 completed
Thu Dec  7 10:06:02 2023: BS 308 completed
Thu Dec  7 10:06:04 2023: BS 309 completed
Thu Dec  7 10:06:06 2023: BS 310 completed
Thu Dec  7 10:06:08 2023: BS 311 completed
Thu Dec  7 10:06:11 2023: BS 312 completed
Thu Dec  7 10:06:13 2023: BS 313 completed
Thu Dec  7 10:06:15 2023: BS 314 completed
Thu Dec  7 10:06:17 2023: BS 315 completed
Thu Dec  7 10:06:19 2023: BS 316 completed
Thu Dec  7 10:06:21 2023: BS 317 completed
Thu Dec  7 10:06:23 2023: BS 318 completed
Thu Dec  7 10:06:25 2023: BS 319 completed
Thu Dec  7 10:06:27 2023: BS 320 completed
Thu Dec  7 10:06:29 2023: BS 321 completed
Thu Dec  7 10:06:31 2023: BS 322 completed
Thu Dec  7 10:06:33 2023: BS 323 completed
Thu Dec  7 10:06:35 2023: BS 324 completed
Thu Dec  7 10:06:37 2023: BS 325 completed
Thu Dec  7 10:06:39 2023: BS 326 completed
Thu Dec  7 10:06:41 2023: BS 327 completed
Thu Dec  7 10:06:43 2023: BS 328 completed
Thu Dec  7 10:06:45 2023: BS 329 completed
Thu Dec  7 10:06:47 2023: BS 330 completed
Thu Dec  7 10:06:49 2023: BS 331 completed
Thu Dec  7 10:06:52 2023: BS 332 completed
Thu Dec  7 10:06:54 2023: BS 333 completed
Thu Dec  7 10:06:56 2023: BS 334 completed
Thu Dec  7 10:06:58 2023: BS 335 completed
Thu Dec  7 10:07:00 2023: BS 336 completed
Thu Dec  7 10:07:02 2023: BS 337 completed
Thu Dec  7 10:07:04 2023: BS 338 completed
Thu Dec  7 10:07:06 2023: BS 339 completed
Thu Dec  7 10:07:08 2023: BS 340 completed
Thu Dec  7 10:07:10 2023: BS 341 completed
Thu Dec  7 10:07:12 2023: BS 342 completed
Thu Dec  7 10:07:14 2023: BS 343 completed
Thu Dec  7 10:07:16 2023: BS 344 completed
Thu Dec  7 10:07:18 2023: BS 345 completed
Thu Dec  7 10:07:20 2023: BS 346 completed
Thu Dec  7 10:07:22 2023: BS 347 completed
Thu Dec  7 10:07:24 2023: BS 348 completed
Thu Dec  7 10:07:26 2023: BS 349 completed
Thu Dec  7 10:07:28 2023: BS 350 completed
Thu Dec  7 10:07:30 2023: BS 351 completed
Thu Dec  7 10:07:32 2023: BS 352 completed
Thu Dec  7 10:07:35 2023: BS 353 completed
Thu Dec  7 10:07:37 2023: BS 354 completed
Thu Dec  7 10:07:39 2023: BS 355 completed
Thu Dec  7 10:07:41 2023: BS 356 completed
Thu Dec  7 10:07:43 2023: BS 357 completed
Thu Dec  7 10:07:45 2023: BS 358 completed
Thu Dec  7 10:07:47 2023: BS 359 completed
Thu Dec  7 10:07:49 2023: BS 360 completed
Thu Dec  7 10:07:51 2023: BS 361 completed
Thu Dec  7 10:07:53 2023: BS 362 completed
Thu Dec  7 10:07:55 2023: BS 363 completed
Thu Dec  7 10:07:57 2023: BS 364 completed
Thu Dec  7 10:07:59 2023: BS 365 completed
Thu Dec  7 10:08:01 2023: BS 366 completed
Thu Dec  7 10:08:03 2023: BS 367 completed
Thu Dec  7 10:08:05 2023: BS 368 completed
Thu Dec  7 10:08:07 2023: BS 369 completed
Thu Dec  7 10:08:09 2023: BS 370 completed
Thu Dec  7 10:08:11 2023: BS 371 completed
Thu Dec  7 10:08:13 2023: BS 372 completed
Thu Dec  7 10:08:16 2023: BS 373 completed
Thu Dec  7 10:08:18 2023: BS 374 completed
Thu Dec  7 10:08:20 2023: BS 375 completed
Thu Dec  7 10:08:22 2023: BS 376 completed
Thu Dec  7 10:08:24 2023: BS 377 completed
Thu Dec  7 10:08:26 2023: BS 378 completed
Thu Dec  7 10:08:28 2023: BS 379 completed
Thu Dec  7 10:08:30 2023: BS 380 completed
Thu Dec  7 10:08:32 2023: BS 381 completed
Thu Dec  7 10:08:34 2023: BS 382 completed
Thu Dec  7 10:08:36 2023: BS 383 completed
Thu Dec  7 10:08:38 2023: BS 384 completed
Thu Dec  7 10:08:40 2023: BS 385 completed
Thu Dec  7 10:08:42 2023: BS 386 completed
Thu Dec  7 10:08:44 2023: BS 387 completed
Thu Dec  7 10:08:46 2023: BS 388 completed
Thu Dec  7 10:08:48 2023: BS 389 completed
Thu Dec  7 10:08:50 2023: BS 390 completed
Thu Dec  7 10:08:52 2023: BS 391 completed
Thu Dec  7 10:08:54 2023: BS 392 completed
Thu Dec  7 10:08:56 2023: BS 393 completed
Thu Dec  7 10:08:59 2023: BS 394 completed
Thu Dec  7 10:09:01 2023: BS 395 completed
Thu Dec  7 10:09:03 2023: BS 396 completed
Thu Dec  7 10:09:05 2023: BS 397 completed
Thu Dec  7 10:09:07 2023: BS 398 completed
Thu Dec  7 10:09:09 2023: BS 399 completed
Thu Dec  7 10:09:11 2023: BS 400 completed
Thu Dec  7 10:09:13 2023: BS 401 completed
Thu Dec  7 10:09:15 2023: BS 402 completed
Thu Dec  7 10:09:17 2023: BS 403 completed
Thu Dec  7 10:09:19 2023: BS 404 completed
Thu Dec  7 10:09:21 2023: BS 405 completed
Thu Dec  7 10:09:23 2023: BS 406 completed
Thu Dec  7 10:09:25 2023: BS 407 completed
Thu Dec  7 10:09:27 2023: BS 408 completed
Thu Dec  7 10:09:29 2023: BS 409 completed
Thu Dec  7 10:09:31 2023: BS 410 completed
Thu Dec  7 10:09:33 2023: BS 411 completed
Thu Dec  7 10:09:35 2023: BS 412 completed
Thu Dec  7 10:09:37 2023: BS 413 completed
Thu Dec  7 10:09:39 2023: BS 414 completed
Thu Dec  7 10:09:42 2023: BS 415 completed
Thu Dec  7 10:09:44 2023: BS 416 completed
Thu Dec  7 10:09:46 2023: BS 417 completed
Thu Dec  7 10:09:48 2023: BS 418 completed
Thu Dec  7 10:09:50 2023: BS 419 completed
Thu Dec  7 10:09:52 2023: BS 420 completed
Thu Dec  7 10:09:54 2023: BS 421 completed
Thu Dec  7 10:09:56 2023: BS 422 completed
Thu Dec  7 10:09:58 2023: BS 423 completed
Thu Dec  7 10:10:00 2023: BS 424 completed
Thu Dec  7 10:10:02 2023: BS 425 completed
Thu Dec  7 10:10:04 2023: BS 426 completed
Thu Dec  7 10:10:06 2023: BS 427 completed
Thu Dec  7 10:10:08 2023: BS 428 completed
Thu Dec  7 10:10:10 2023: BS 429 completed
Thu Dec  7 10:10:12 2023: BS 430 completed
Thu Dec  7 10:10:14 2023: BS 431 completed
Thu Dec  7 10:10:16 2023: BS 432 completed
Thu Dec  7 10:10:18 2023: BS 433 completed
Thu Dec  7 10:10:20 2023: BS 434 completed
Thu Dec  7 10:10:23 2023: BS 435 completed
Thu Dec  7 10:10:25 2023: BS 436 completed
Thu Dec  7 10:10:27 2023: BS 437 completed
Thu Dec  7 10:10:29 2023: BS 438 completed
Thu Dec  7 10:10:31 2023: BS 439 completed
Thu Dec  7 10:10:33 2023: BS 440 completed
Thu Dec  7 10:10:35 2023: BS 441 completed
Thu Dec  7 10:10:37 2023: BS 442 completed
Thu Dec  7 10:10:39 2023: BS 443 completed
Thu Dec  7 10:10:41 2023: BS 444 completed
Thu Dec  7 10:10:43 2023: BS 445 completed
Thu Dec  7 10:10:45 2023: BS 446 completed
Thu Dec  7 10:10:47 2023: BS 447 completed
Thu Dec  7 10:10:49 2023: BS 448 completed
Thu Dec  7 10:10:51 2023: BS 449 completed
Thu Dec  7 10:10:53 2023: BS 450 completed
Thu Dec  7 10:10:55 2023: BS 451 completed
Thu Dec  7 10:10:57 2023: BS 452 completed
Thu Dec  7 10:10:59 2023: BS 453 completed
Thu Dec  7 10:11:01 2023: BS 454 completed
Thu Dec  7 10:11:03 2023: BS 455 completed
Thu Dec  7 10:11:06 2023: BS 456 completed
Thu Dec  7 10:11:08 2023: BS 457 completed
Thu Dec  7 10:11:10 2023: BS 458 completed
Thu Dec  7 10:11:12 2023: BS 459 completed
Thu Dec  7 10:11:14 2023: BS 460 completed
Thu Dec  7 10:11:16 2023: BS 461 completed
Thu Dec  7 10:11:18 2023: BS 462 completed
Thu Dec  7 10:11:20 2023: BS 463 completed
Thu Dec  7 10:11:22 2023: BS 464 completed
Thu Dec  7 10:11:24 2023: BS 465 completed
Thu Dec  7 10:11:26 2023: BS 466 completed
Thu Dec  7 10:11:28 2023: BS 467 completed
Thu Dec  7 10:11:30 2023: BS 468 completed
Thu Dec  7 10:11:32 2023: BS 469 completed
Thu Dec  7 10:11:34 2023: BS 470 completed
Thu Dec  7 10:11:36 2023: BS 471 completed
Thu Dec  7 10:11:38 2023: BS 472 completed
Thu Dec  7 10:11:40 2023: BS 473 completed
Thu Dec  7 10:11:42 2023: BS 474 completed
Thu Dec  7 10:11:44 2023: BS 475 completed
Thu Dec  7 10:11:47 2023: BS 476 completed
Thu Dec  7 10:11:49 2023: BS 477 completed
Thu Dec  7 10:11:51 2023: BS 478 completed
Thu Dec  7 10:11:53 2023: BS 479 completed
Thu Dec  7 10:11:55 2023: BS 480 completed
Thu Dec  7 10:11:57 2023: BS 481 completed
Thu Dec  7 10:11:59 2023: BS 482 completed
Thu Dec  7 10:12:01 2023: BS 483 completed
Thu Dec  7 10:12:03 2023: BS 484 completed
Thu Dec  7 10:12:05 2023: BS 485 completed
Thu Dec  7 10:12:07 2023: BS 486 completed
Thu Dec  7 10:12:09 2023: BS 487 completed
Thu Dec  7 10:12:11 2023: BS 488 completed
Thu Dec  7 10:12:13 2023: BS 489 completed
Thu Dec  7 10:12:15 2023: BS 490 completed
Thu Dec  7 10:12:17 2023: BS 491 completed
Thu Dec  7 10:12:19 2023: BS 492 completed
Thu Dec  7 10:12:21 2023: BS 493 completed
Thu Dec  7 10:12:23 2023: BS 494 completed
Thu Dec  7 10:12:25 2023: BS 495 completed
Thu Dec  7 10:12:27 2023: BS 496 completed
Thu Dec  7 10:12:30 2023: BS 497 completed
Thu Dec  7 10:12:32 2023: BS 498 completed
Thu Dec  7 10:12:34 2023: BS 499 completed
Thu Dec  7 10:12:36 2023: BS 500 completed
Thu Dec  7 10:12:38 2023: BS 501 completed
Thu Dec  7 10:12:40 2023: BS 502 completed
Thu Dec  7 10:12:42 2023: BS 503 completed
Thu Dec  7 10:12:44 2023: BS 504 completed
Thu Dec  7 10:12:46 2023: BS 505 completed
Thu Dec  7 10:12:48 2023: BS 506 completed
Thu Dec  7 10:12:50 2023: BS 507 completed
Thu Dec  7 10:12:52 2023: BS 508 completed
Thu Dec  7 10:12:54 2023: BS 509 completed
Thu Dec  7 10:12:56 2023: BS 510 completed
Thu Dec  7 10:12:58 2023: BS 511 completed
Thu Dec  7 10:13:00 2023: Acquisition complete
