# Supplementary material for: Generating Molecular Diversity via Addition of Nucleophiles to Electron-Deficient [3]Dendralenes: An Exploratory Study
Source: J Org Chem. 2026 Jan 14;91(4):1588–601. doi: 10.1021/acs.joc.5c02397 (PMC12865776; doi:10.1021/acs.joc.5c02397)
Supplement: Supplementary file 1 [file jo5c02397_si_001.zip › FID for Publication/5/5_C/log]

Fri Jan 31 15:01:19 2020: Experiment started
Fri Jan 31 15:01:23 2020: BS 1 completed
Fri Jan 31 15:03:26 2020: BS 61 completed
Fri Jan 31 15:03:28 2020: BS 62 completed
Fri Jan 31 15:03:30 2020: BS 63 completed
Fri Jan 31 15:03:32 2020: BS 64 completed
Fri Jan 31 15:03:34 2020: BS 65 completed
Fri Jan 31 15:03:36 2020: BS 66 completed
Fri Jan 31 15:03:38 2020: BS 67 completed
Fri Jan 31 15:03:40 2020: BS 68 completed
Fri Jan 31 15:03:42 2020: BS 69 completed
Fri Jan 31 15:03:44 2020: BS 70 completed
Fri Jan 31 15:03:46 2020: BS 71 completed
Fri Jan 31 15:03:48 2020: BS 72 completed
Fri Jan 31 15:03:50 2020: BS 73 completed
Fri Jan 31 15:03:52 2020: BS 74 completed
Fri Jan 31 15:03:54 2020: BS 75 completed
Fri Jan 31 15:03:56 2020: BS 76 completed
Fri Jan 31 15:03:58 2020: BS 77 completed
Fri Jan 31 15:04:00 2020: BS 78 completed
Fri Jan 31 15:04:03 2020: BS 79 completed
Fri Jan 31 15:04:05 2020: BS 80 completed
Fri Jan 31 15:04:07 2020: BS 81 completed
Fri Jan 31 15:04:09 2020: BS 82 completed
Fri Jan 31 15:04:11 2020: BS 83 completed
Fri Jan 31 15:04:13 2020: BS 84 completed
Fri Jan 31 15:04:15 2020: BS 85 completed
Fri Jan 31 15:04:17 2020: BS 86 completed
Fri Jan 31 15:04:19 2020: BS 87 completed
Fri Jan 31 15:04:21 2020: BS 88 completed
Fri Jan 31 15:04:23 2020: BS 89 completed
Fri Jan 31 15:04:25 2020: BS 90 completed
Fri Jan 31 15:04:27 2020: BS 91 completed
Fri Jan 31 15:04:29 2020: BS 92 completed
Fri Jan 31 15:04:31 2020: BS 93 completed
Fri Jan 31 15:04:33 2020: BS 94 completed
Fri Jan 31 15:04:35 2020: BS 95 completed
Fri Jan 31 15:04:37 2020: BS 96 completed
Fri Jan 31 15:04:39 2020: BS 97 completed
Fri Jan 31 15:04:41 2020: BS 98 completed
Fri Jan 31 15:04:43 2020: BS 99 completed
Fri Jan 31 15:04:46 2020: BS 100 completed
Fri Jan 31 15:04:48 2020: BS 101 completed
Fri Jan 31 15:04:50 2020: BS 102 completed
Fri Jan 31 15:04:52 2020: BS 103 completed
Fri Jan 31 15:04:54 2020: BS 104 completed
Fri Jan 31 15:04:56 2020: BS 105 completed
Fri Jan 31 15:04:58 2020: BS 106 completed
Fri Jan 31 15:05:00 2020: BS 107 completed
Fri Jan 31 15:05:02 2020: BS 108 completed
Fri Jan 31 15:05:04 2020: BS 109 completed
Fri Jan 31 15:05:06 2020: BS 110 completed
Fri Jan 31 15:05:08 2020: BS 111 completed
Fri Jan 31 15:05:10 2020: BS 112 completed
Fri Jan 31 15:05:12 2020: BS 113 completed
Fri Jan 31 15:05:14 2020: BS 114 completed
Fri Jan 31 15:05:16 2020: BS 115 completed
Fri Jan 31 15:05:18 2020: BS 116 completed
Fri Jan 31 15:05:20 2020: BS 117 completed
Fri Jan 31 15:05:22 2020: BS 118 completed
Fri Jan 31 15:05:24 2020: BS 119 completed
Fri Jan 31 15:05:27 2020: BS 120 completed
Fri Jan 31 15:05:29 2020: BS 121 completed
Fri Jan 31 15:05:31 2020: BS 122 completed
Fri Jan 31 15:05:33 2020: BS 123 completed
Fri Jan 31 15:05:35 2020: BS 124 completed
Fri Jan 31 15:05:37 2020: BS 125 completed
Fri Jan 31 15:05:39 2020: BS 126 completed
Fri Jan 31 15:05:41 2020: BS 127 completed
Fri Jan 31 15:05:43 2020: BS 128 completed
Fri Jan 31 15:05:45 2020: BS 129 completed
Fri Jan 31 15:05:47 2020: BS 130 completed
Fri Jan 31 15:05:49 2020: BS 131 completed
Fri Jan 31 15:05:51 2020: BS 132 completed
Fri Jan 31 15:05:53 2020: BS 133 completed
Fri Jan 31 15:05:55 2020: BS 134 completed
Fri Jan 31 15:05:57 2020: BS 135 completed
Fri Jan 31 15:05:59 2020: BS 136 completed
Fri Jan 31 15:06:01 2020: BS 137 completed
Fri Jan 31 15:06:03 2020: BS 138 completed
Fri Jan 31 15:06:05 2020: BS 139 completed
Fri Jan 31 15:06:07 2020: BS 140 completed
Fri Jan 31 15:06:10 2020: BS 141 completed
Fri Jan 31 15:06:12 2020: BS 142 completed
Fri Jan 31 15:06:14 2020: BS 143 completed
Fri Jan 31 15:06:16 2020: BS 144 completed
Fri Jan 31 15:06:18 2020: BS 145 completed
Fri Jan 31 15:06:20 2020: BS 146 completed
Fri Jan 31 15:06:22 2020: BS 147 completed
Fri Jan 31 15:06:24 2020: BS 148 completed
Fri Jan 31 15:06:26 2020: BS 149 completed
Fri Jan 31 15:06:28 2020: BS 150 completed
Fri Jan 31 15:06:30 2020: BS 151 completed
Fri Jan 31 15:06:32 2020: BS 152 completed
Fri Jan 31 15:06:34 2020: BS 153 completed
Fri Jan 31 15:06:36 2020: BS 154 completed
Fri Jan 31 15:06:38 2020: BS 155 completed
Fri Jan 31 15:06:40 2020: BS 156 completed
Fri Jan 31 15:06:42 2020: BS 157 completed
Fri Jan 31 15:06:44 2020: BS 158 completed
Fri Jan 31 15:06:46 2020: BS 159 completed
Fri Jan 31 15:06:48 2020: BS 160 completed
Fri Jan 31 15:06:51 2020: BS 161 completed
Fri Jan 31 15:06:53 2020: BS 162 completed
Fri Jan 31 15:06:55 2020: BS 163 completed
Fri Jan 31 15:06:57 2020: BS 164 completed
Fri Jan 31 15:06:59 2020: BS 165 completed
Fri Jan 31 15:07:01 2020: BS 166 completed
Fri Jan 31 15:07:03 2020: BS 167 completed
Fri Jan 31 15:07:05 2020: BS 168 completed
Fri Jan 31 15:07:07 2020: BS 169 completed
Fri Jan 31 15:07:09 2020: BS 170 completed
Fri Jan 31 15:07:11 2020: BS 171 completed
Fri Jan 31 15:07:13 2020: BS 172 completed
Fri Jan 31 15:07:15 2020: BS 173 completed
Fri Jan 31 15:07:17 2020: BS 174 completed
Fri Jan 31 15:07:19 2020: BS 175 completed
Fri Jan 31 15:07:21 2020: BS 176 completed
Fri Jan 31 15:07:23 2020: BS 177 completed
Fri Jan 31 15:07:25 2020: BS 178 completed
Fri Jan 31 15:07:27 2020: BS 179 completed
Fri Jan 31 15:07:29 2020: BS 180 completed
Fri Jan 31 15:07:31 2020: BS 181 completed
Fri Jan 31 15:07:34 2020: BS 182 completed
Fri Jan 31 15:07:36 2020: BS 183 completed
Fri Jan 31 15:07:38 2020: BS 184 completed
Fri Jan 31 15:07:40 2020: BS 185 completed
Fri Jan 31 15:07:42 2020: BS 186 completed
Fri Jan 31 15:07:44 2020: BS 187 completed
Fri Jan 31 15:07:46 2020: BS 188 completed
Fri Jan 31 15:07:48 2020: BS 189 completed
Fri Jan 31 15:07:50 2020: BS 190 completed
Fri Jan 31 15:07:52 2020: BS 191 completed
Fri Jan 31 15:07:54 2020: BS 192 completed
Fri Jan 31 15:07:56 2020: BS 193 completed
Fri Jan 31 15:07:58 2020: BS 194 completed
Fri Jan 31 15:08:00 2020: BS 195 completed
Fri Jan 31 15:08:02 2020: BS 196 completed
Fri Jan 31 15:08:04 2020: BS 197 completed
Fri Jan 31 15:08:06 2020: BS 198 completed
Fri Jan 31 15:08:08 2020: BS 199 completed
Fri Jan 31 15:08:10 2020: BS 200 completed
Fri Jan 31 15:08:12 2020: BS 201 completed
Fri Jan 31 15:08:15 2020: BS 202 completed
Fri Jan 31 15:08:17 2020: BS 203 completed
Fri Jan 31 15:08:19 2020: BS 204 completed
Fri Jan 31 15:08:21 2020: BS 205 completed
Fri Jan 31 15:08:23 2020: BS 206 completed
Fri Jan 31 15:08:25 2020: BS 207 completed
Fri Jan 31 15:08:27 2020: BS 208 completed
Fri Jan 31 15:08:29 2020: BS 209 completed
Fri Jan 31 15:08:31 2020: BS 210 completed
Fri Jan 31 15:08:33 2020: BS 211 completed
Fri Jan 31 15:08:35 2020: BS 212 completed
Fri Jan 31 15:08:37 2020: BS 213 completed
Fri Jan 31 15:08:39 2020: BS 214 completed
Fri Jan 31 15:08:41 2020: BS 215 completed
Fri Jan 31 15:08:43 2020: BS 216 completed
Fri Jan 31 15:08:45 2020: BS 217 completed
Fri Jan 31 15:08:47 2020: BS 218 completed
Fri Jan 31 15:08:49 2020: BS 219 completed
Fri Jan 31 15:08:51 2020: BS 220 completed
Fri Jan 31 15:08:53 2020: BS 221 completed
Fri Jan 31 15:08:55 2020: BS 222 completed
Fri Jan 31 15:08:58 2020: BS 223 completed
Fri Jan 31 15:09:00 2020: BS 224 completed
Fri Jan 31 15:09:02 2020: BS 225 completed
Fri Jan 31 15:09:04 2020: BS 226 completed
Fri Jan 31 15:09:06 2020: BS 227 completed
Fri Jan 31 15:09:08 2020: BS 228 completed
Fri Jan 31 15:09:10 2020: BS 229 completed
Fri Jan 31 15:09:12 2020: BS 230 completed
Fri Jan 31 15:09:14 2020: BS 231 completed
Fri Jan 31 15:09:16 2020: BS 232 completed
Fri Jan 31 15:09:18 2020: BS 233 completed
Fri Jan 31 15:09:20 2020: BS 234 completed
Fri Jan 31 15:09:22 2020: BS 235 completed
Fri Jan 31 15:09:24 2020: BS 236 completed
Fri Jan 31 15:09:26 2020: BS 237 completed
Fri Jan 31 15:09:28 2020: BS 238 completed
Fri Jan 31 15:09:30 2020: BS 239 completed
Fri Jan 31 15:09:32 2020: BS 240 completed
Fri Jan 31 15:09:34 2020: BS 241 completed
Fri Jan 31 15:09:36 2020: BS 242 completed
Fri Jan 31 15:09:39 2020: BS 243 completed
Fri Jan 31 15:09:41 2020: BS 244 completed
Fri Jan 31 15:09:43 2020: BS 245 completed
Fri Jan 31 15:09:45 2020: BS 246 completed
Fri Jan 31 15:09:47 2020: BS 247 completed
Fri Jan 31 15:09:49 2020: BS 248 completed
Fri Jan 31 15:09:51 2020: BS 249 completed
Fri Jan 31 15:09:53 2020: BS 250 completed
Fri Jan 31 15:09:55 2020: BS 251 completed
Fri Jan 31 15:09:57 2020: BS 252 completed
Fri Jan 31 15:09:59 2020: BS 253 completed
Fri Jan 31 15:10:01 2020: BS 254 completed
Fri Jan 31 15:10:03 2020: BS 255 completed
Fri Jan 31 15:10:05 2020: BS 256 completed
Fri Jan 31 15:10:07 2020: BS 257 completed
Fri Jan 31 15:10:09 2020: BS 258 completed
Fri Jan 31 15:10:11 2020: BS 259 completed
Fri Jan 31 15:10:13 2020: BS 260 completed
Fri Jan 31 15:10:15 2020: BS 261 completed
Fri Jan 31 15:10:17 2020: BS 262 completed
Fri Jan 31 15:10:19 2020: BS 263 completed
Fri Jan 31 15:10:22 2020: BS 264 completed
Fri Jan 31 15:10:24 2020: BS 265 completed
Fri Jan 31 15:10:26 2020: BS 266 completed
Fri Jan 31 15:10:28 2020: BS 267 completed
Fri Jan 31 15:10:30 2020: BS 268 completed
Fri Jan 31 15:10:32 2020: BS 269 completed
Fri Jan 31 15:10:34 2020: BS 270 completed
Fri Jan 31 15:10:36 2020: BS 271 completed
Fri Jan 31 15:10:38 2020: BS 272 completed
Fri Jan 31 15:10:40 2020: BS 273 completed
Fri Jan 31 15:10:42 2020: BS 274 completed
Fri Jan 31 15:10:44 2020: BS 275 completed
Fri Jan 31 15:10:46 2020: BS 276 completed
Fri Jan 31 15:10:48 2020: BS 277 completed
Fri Jan 31 15:10:50 2020: BS 278 completed
Fri Jan 31 15:10:52 2020: BS 279 completed
Fri Jan 31 15:10:54 2020: BS 280 completed
Fri Jan 31 15:10:56 2020: BS 281 completed
Fri Jan 31 15:10:58 2020: BS 282 completed
Fri Jan 31 15:11:00 2020: BS 283 completed
Fri Jan 31 15:11:02 2020: BS 284 completed
Fri Jan 31 15:11:05 2020: BS 285 completed
Fri Jan 31 15:11:07 2020: BS 286 completed
Fri Jan 31 15:11:09 2020: BS 287 completed
Fri Jan 31 15:11:11 2020: BS 288 completed
Fri Jan 31 15:11:13 2020: BS 289 completed
Fri Jan 31 15:11:15 2020: BS 290 completed
Fri Jan 31 15:11:17 2020: BS 291 completed
Fri Jan 31 15:11:19 2020: BS 292 completed
Fri Jan 31 15:11:21 2020: BS 293 completed
Fri Jan 31 15:11:23 2020: BS 294 completed
Fri Jan 31 15:11:25 2020: BS 295 completed
Fri Jan 31 15:11:27 2020: BS 296 completed
Fri Jan 31 15:11:29 2020: BS 297 completed
Fri Jan 31 15:11:31 2020: BS 298 completed
Fri Jan 31 15:11:33 2020: BS 299 completed
Fri Jan 31 15:11:35 2020: BS 300 completed
Fri Jan 31 15:11:37 2020: BS 301 completed
Fri Jan 31 15:11:39 2020: BS 302 completed
Fri Jan 31 15:11:41 2020: BS 303 completed
Fri Jan 31 15:11:43 2020: BS 304 completed
Fri Jan 31 15:11:46 2020: BS 305 completed
Fri Jan 31 15:11:48 2020: BS 306 completed
Fri Jan 31 15:11:50 2020: BS 307 completed
Fri Jan 31 15:11:52 2020: BS 308 completed
Fri Jan 31 15:11:54 2020: BS 309 completed
Fri Jan 31 15:11:56 2020: BS 310 completed
Fri Jan 31 15:11:58 2020: BS 311 completed
Fri Jan 31 15:12:00 2020: BS 312 completed
Fri Jan 31 15:12:02 2020: BS 313 completed
Fri Jan 31 15:12:04 2020: BS 314 completed
Fri Jan 31 15:12:06 2020: BS 315 completed
Fri Jan 31 15:12:08 2020: BS 316 completed
Fri Jan 31 15:12:10 2020: BS 317 completed
Fri Jan 31 15:12:12 2020: BS 318 completed
Fri Jan 31 15:12:14 2020: BS 319 completed
Fri Jan 31 15:12:16 2020: BS 320 completed
Fri Jan 31 15:12:18 2020: BS 321 completed
Fri Jan 31 15:12:20 2020: BS 322 completed
Fri Jan 31 15:12:22 2020: BS 323 completed
Fri Jan 31 15:12:24 2020: BS 324 completed
Fri Jan 31 15:12:26 2020: BS 325 completed
Fri Jan 31 15:12:29 2020: BS 326 completed
Fri Jan 31 15:12:31 2020: BS 327 completed
Fri Jan 31 15:12:33 2020: BS 328 completed
Fri Jan 31 15:12:35 2020: BS 329 completed
Fri Jan 31 15:12:37 2020: BS 330 completed
Fri Jan 31 15:12:39 2020: BS 331 completed
Fri Jan 31 15:12:41 2020: BS 332 completed
Fri Jan 31 15:12:43 2020: BS 333 completed
Fri Jan 31 15:12:45 2020: BS 334 completed
Fri Jan 31 15:12:47 2020: BS 335 completed
Fri Jan 31 15:12:49 2020: BS 336 completed
Fri Jan 31 15:12:51 2020: BS 337 completed
Fri Jan 31 15:12:53 2020: BS 338 completed
Fri Jan 31 15:12:55 2020: BS 339 completed
Fri Jan 31 15:12:57 2020: BS 340 completed
Fri Jan 31 15:12:59 2020: BS 341 completed
Fri Jan 31 15:13:01 2020: BS 342 completed
Fri Jan 31 15:13:03 2020: BS 343 completed
Fri Jan 31 15:13:05 2020: BS 344 completed
Fri Jan 31 15:13:07 2020: BS 345 completed
Fri Jan 31 15:13:10 2020: BS 346 completed
Fri Jan 31 15:13:12 2020: BS 347 completed
Fri Jan 31 15:13:14 2020: BS 348 completed
Fri Jan 31 15:13:16 2020: BS 349 completed
Fri Jan 31 15:13:18 2020: BS 350 completed
Fri Jan 31 15:13:20 2020: BS 351 completed
Fri Jan 31 15:13:22 2020: BS 352 completed
Fri Jan 31 15:13:24 2020: BS 353 completed
Fri Jan 31 15:13:26 2020: BS 354 completed
Fri Jan 31 15:13:28 2020: BS 355 completed
Fri Jan 31 15:13:30 2020: BS 356 completed
Fri Jan 31 15:13:32 2020: BS 357 completed
Fri Jan 31 15:13:34 2020: BS 358 completed
Fri Jan 31 15:13:36 2020: BS 359 completed
Fri Jan 31 15:13:38 2020: BS 360 completed
Fri Jan 31 15:13:40 2020: BS 361 completed
Fri Jan 31 15:13:42 2020: BS 362 completed
Fri Jan 31 15:13:44 2020: BS 363 completed
Fri Jan 31 15:13:46 2020: BS 364 completed
Fri Jan 31 15:13:48 2020: BS 365 completed
Fri Jan 31 15:13:50 2020: BS 366 completed
Fri Jan 31 15:13:53 2020: BS 367 completed
Fri Jan 31 15:13:55 2020: BS 368 completed
Fri Jan 31 15:13:57 2020: BS 369 completed
Fri Jan 31 15:13:59 2020: BS 370 completed
Fri Jan 31 15:14:01 2020: BS 371 completed
Fri Jan 31 15:14:03 2020: BS 372 completed
Fri Jan 31 15:14:05 2020: BS 373 completed
Fri Jan 31 15:14:07 2020: BS 374 completed
Fri Jan 31 15:14:09 2020: BS 375 completed
Fri Jan 31 15:14:11 2020: BS 376 completed
Fri Jan 31 15:14:13 2020: BS 377 completed
Fri Jan 31 15:14:15 2020: BS 378 completed
Fri Jan 31 15:14:17 2020: BS 379 completed
Fri Jan 31 15:14:19 2020: BS 380 completed
Fri Jan 31 15:14:21 2020: BS 381 completed
Fri Jan 31 15:14:23 2020: BS 382 completed
Fri Jan 31 15:14:25 2020: BS 383 completed
Fri Jan 31 15:14:27 2020: BS 384 completed
Fri Jan 31 15:14:29 2020: BS 385 completed
Fri Jan 31 15:14:31 2020: BS 386 completed
Fri Jan 31 15:14:34 2020: BS 387 completed
Fri Jan 31 15:14:36 2020: BS 388 completed
Fri Jan 31 15:14:38 2020: BS 389 completed
Fri Jan 31 15:14:40 2020: BS 390 completed
Fri Jan 31 15:14:42 2020: BS 391 completed
Fri Jan 31 15:14:44 2020: BS 392 completed
Fri Jan 31 15:14:46 2020: BS 393 completed
Fri Jan 31 15:14:48 2020: BS 394 completed
Fri Jan 31 15:14:50 2020: BS 395 completed
Fri Jan 31 15:14:52 2020: BS 396 completed
Fri Jan 31 15:14:54 2020: BS 397 completed
Fri Jan 31 15:14:56 2020: BS 398 completed
Fri Jan 31 15:14:58 2020: BS 399 completed
Fri Jan 31 15:15:00 2020: BS 400 completed
Fri Jan 31 15:15:02 2020: BS 401 completed
Fri Jan 31 15:15:04 2020: BS 402 completed
Fri Jan 31 15:15:06 2020: BS 403 completed
Fri Jan 31 15:15:08 2020: BS 404 completed
Fri Jan 31 15:15:10 2020: BS 405 completed
Fri Jan 31 15:15:12 2020: BS 406 completed
Fri Jan 31 15:15:14 2020: BS 407 completed
Fri Jan 31 15:15:17 2020: BS 408 completed
Fri Jan 31 15:15:19 2020: BS 409 completed
Fri Jan 31 15:15:21 2020: BS 410 completed
Fri Jan 31 15:15:23 2020: BS 411 completed
Fri Jan 31 15:15:25 2020: BS 412 completed
Fri Jan 31 15:15:27 2020: BS 413 completed
Fri Jan 31 15:15:29 2020: BS 414 completed
Fri Jan 31 15:15:31 2020: BS 415 completed
Fri Jan 31 15:15:33 2020: BS 416 completed
Fri Jan 31 15:15:35 2020: BS 417 completed
Fri Jan 31 15:15:37 2020: BS 418 completed
Fri Jan 31 15:15:39 2020: BS 419 completed
Fri Jan 31 15:15:41 2020: BS 420 completed
Fri Jan 31 15:15:43 2020: BS 421 completed
Fri Jan 31 15:15:45 2020: BS 422 completed
Fri Jan 31 15:15:47 2020: BS 423 completed
Fri Jan 31 15:15:49 2020: BS 424 completed
Fri Jan 31 15:15:51 2020: BS 425 completed
Fri Jan 31 15:15:53 2020: BS 426 completed
Fri Jan 31 15:15:55 2020: BS 427 completed
Fri Jan 31 15:15:57 2020: BS 428 completed
Fri Jan 31 15:16:00 2020: BS 429 completed
Fri Jan 31 15:16:02 2020: BS 430 completed
Fri Jan 31 15:16:04 2020: BS 431 completed
Fri Jan 31 15:16:06 2020: BS 432 completed
Fri Jan 31 15:16:08 2020: BS 433 completed
Fri Jan 31 15:16:10 2020: BS 434 completed
Fri Jan 31 15:16:12 2020: BS 435 completed
Fri Jan 31 15:16:14 2020: BS 436 completed
Fri Jan 31 15:16:16 2020: BS 437 completed
Fri Jan 31 15:16:18 2020: BS 438 completed
Fri Jan 31 15:16:20 2020: BS 439 completed
Fri Jan 31 15:16:22 2020: BS 440 completed
Fri Jan 31 15:16:24 2020: BS 441 completed
Fri Jan 31 15:16:26 2020: BS 442 completed
Fri Jan 31 15:16:28 2020: BS 443 completed
Fri Jan 31 15:16:30 2020: BS 444 completed
Fri Jan 31 15:16:32 2020: BS 445 completed
Fri Jan 31 15:16:34 2020: BS 446 completed
Fri Jan 31 15:16:36 2020: BS 447 completed
Fri Jan 31 15:16:38 2020: BS 448 completed
Fri Jan 31 15:16:41 2020: BS 449 completed
Fri Jan 31 15:16:43 2020: BS 450 completed
Fri Jan 31 15:16:45 2020: BS 451 completed
Fri Jan 31 15:16:47 2020: BS 452 completed
Fri Jan 31 15:16:49 2020: BS 453 completed
Fri Jan 31 15:16:51 2020: BS 454 completed
Fri Jan 31 15:16:53 2020: BS 455 completed
Fri Jan 31 15:16:55 2020: BS 456 completed
Fri Jan 31 15:16:57 2020: BS 457 completed
Fri Jan 31 15:16:59 2020: BS 458 completed
Fri Jan 31 15:17:01 2020: BS 459 completed
Fri Jan 31 15:17:03 2020: BS 460 completed
Fri Jan 31 15:17:05 2020: BS 461 completed
Fri Jan 31 15:17:07 2020: BS 462 completed
Fri Jan 31 15:17:09 2020: BS 463 completed
Fri Jan 31 15:17:11 2020: BS 464 completed
Fri Jan 31 15:17:13 2020: BS 465 completed
Fri Jan 31 15:17:15 2020: BS 466 completed
Fri Jan 31 15:17:17 2020: BS 467 completed
Fri Jan 31 15:17:19 2020: BS 468 completed
Fri Jan 31 15:17:21 2020: BS 469 completed
Fri Jan 31 15:17:24 2020: BS 470 completed
Fri Jan 31 15:17:26 2020: BS 471 completed
Fri Jan 31 15:17:28 2020: BS 472 completed
Fri Jan 31 15:17:30 2020: BS 473 completed
Fri Jan 31 15:17:32 2020: BS 474 completed
Fri Jan 31 15:17:34 2020: BS 475 completed
Fri Jan 31 15:17:36 2020: BS 476 completed
Fri Jan 31 15:17:38 2020: BS 477 completed
Fri Jan 31 15:17:40 2020: BS 478 completed
Fri Jan 31 15:17:42 2020: BS 479 completed
Fri Jan 31 15:17:44 2020: BS 480 completed
Fri Jan 31 15:17:46 2020: BS 481 completed
Fri Jan 31 15:17:48 2020: BS 482 completed
Fri Jan 31 15:17:50 2020: BS 483 completed
Fri Jan 31 15:17:52 2020: BS 484 completed
Fri Jan 31 15:17:54 2020: BS 485 completed
Fri Jan 31 15:17:56 2020: BS 486 completed
Fri Jan 31 15:17:58 2020: BS 487 completed
Fri Jan 31 15:18:00 2020: BS 488 completed
Fri Jan 31 15:18:02 2020: BS 489 completed
Fri Jan 31 15:18:05 2020: BS 490 completed
Fri Jan 31 15:18:07 2020: BS 491 completed
Fri Jan 31 15:18:09 2020: BS 492 completed
Fri Jan 31 15:18:11 2020: BS 493 completed
Fri Jan 31 15:18:13 2020: BS 494 completed
Fri Jan 31 15:18:15 2020: BS 495 completed
Fri Jan 31 15:18:17 2020: BS 496 completed
Fri Jan 31 15:18:19 2020: BS 497 completed
Fri Jan 31 15:18:21 2020: BS 498 completed
Fri Jan 31 15:18:23 2020: BS 499 completed
Fri Jan 31 15:18:25 2020: BS 500 completed
Fri Jan 31 15:18:27 2020: BS 501 completed
Fri Jan 31 15:18:29 2020: BS 502 completed
Fri Jan 31 15:18:31 2020: BS 503 completed
Fri Jan 31 15:18:33 2020: BS 504 completed
Fri Jan 31 15:18:35 2020: BS 505 completed
Fri Jan 31 15:18:37 2020: BS 506 completed
Fri Jan 31 15:18:39 2020: BS 507 completed
Fri Jan 31 15:18:41 2020: BS 508 completed
Fri Jan 31 15:18:43 2020: BS 509 completed
Fri Jan 31 15:18:45 2020: BS 510 completed
Fri Jan 31 15:18:48 2020: BS 511 completed
Fri Jan 31 15:18:50 2020: BS 512 completed
Fri Jan 31 15:18:52 2020: BS 513 completed
Fri Jan 31 15:18:54 2020: BS 514 completed
Fri Jan 31 15:18:56 2020: BS 515 completed
Fri Jan 31 15:18:58 2020: BS 516 completed
Fri Jan 31 15:19:00 2020: BS 517 completed
Fri Jan 31 15:19:02 2020: BS 518 completed
Fri Jan 31 15:19:04 2020: BS 519 completed
Fri Jan 31 15:19:06 2020: BS 520 completed
Fri Jan 31 15:19:08 2020: BS 521 completed
Fri Jan 31 15:19:10 2020: BS 522 completed
Fri Jan 31 15:19:12 2020: BS 523 completed
Fri Jan 31 15:19:14 2020: BS 524 completed
Fri Jan 31 15:19:16 2020: BS 525 completed
Fri Jan 31 15:19:18 2020: BS 526 completed
Fri Jan 31 15:19:20 2020: BS 527 completed
Fri Jan 31 15:19:22 2020: BS 528 completed
Fri Jan 31 15:19:24 2020: BS 529 completed
Fri Jan 31 15:19:26 2020: BS 530 completed
Fri Jan 31 15:19:29 2020: BS 531 completed
Fri Jan 31 15:19:31 2020: BS 532 completed
Fri Jan 31 15:19:33 2020: BS 533 completed
Fri Jan 31 15:19:35 2020: BS 534 completed
Fri Jan 31 15:19:37 2020: BS 535 completed
Fri Jan 31 15:19:39 2020: BS 536 completed
Fri Jan 31 15:19:41 2020: BS 537 completed
Fri Jan 31 15:19:43 2020: BS 538 completed
Fri Jan 31 15:19:45 2020: BS 539 completed
Fri Jan 31 15:19:47 2020: BS 540 completed
Fri Jan 31 15:19:49 2020: BS 541 completed
Fri Jan 31 15:19:51 2020: BS 542 completed
Fri Jan 31 15:19:53 2020: BS 543 completed
Fri Jan 31 15:19:55 2020: BS 544 completed
Fri Jan 31 15:19:57 2020: BS 545 completed
Fri Jan 31 15:19:59 2020: BS 546 completed
Fri Jan 31 15:20:01 2020: BS 547 completed
Fri Jan 31 15:20:03 2020: BS 548 completed
Fri Jan 31 15:20:05 2020: BS 549 completed
Fri Jan 31 15:20:07 2020: BS 550 completed
Fri Jan 31 15:20:09 2020: BS 551 completed
Fri Jan 31 15:20:12 2020: BS 552 completed
Fri Jan 31 15:20:14 2020: BS 553 completed
Fri Jan 31 15:20:16 2020: BS 554 completed
Fri Jan 31 15:20:18 2020: BS 555 completed
Fri Jan 31 15:20:20 2020: BS 556 completed
Fri Jan 31 15:20:22 2020: BS 557 completed
Fri Jan 31 15:20:24 2020: BS 558 completed
Fri Jan 31 15:20:26 2020: BS 559 completed
Fri Jan 31 15:20:28 2020: BS 560 completed
Fri Jan 31 15:20:30 2020: BS 561 completed
Fri Jan 31 15:20:32 2020: BS 562 completed
Fri Jan 31 15:20:34 2020: BS 563 completed
Fri Jan 31 15:20:36 2020: BS 564 completed
Fri Jan 31 15:20:38 2020: BS 565 completed
Fri Jan 31 15:20:40 2020: BS 566 completed
Fri Jan 31 15:20:42 2020: BS 567 completed
Fri Jan 31 15:20:44 2020: BS 568 completed
Fri Jan 31 15:20:46 2020: BS 569 completed
Fri Jan 31 15:20:48 2020: BS 570 completed
Fri Jan 31 15:20:50 2020: BS 571 completed
Fri Jan 31 15:20:52 2020: BS 572 completed
Fri Jan 31 15:20:55 2020: BS 573 completed
Fri Jan 31 15:20:57 2020: BS 574 completed
Fri Jan 31 15:20:59 2020: BS 575 completed
Fri Jan 31 15:21:01 2020: BS 576 completed
Fri Jan 31 15:21:03 2020: BS 577 completed
Fri Jan 31 15:21:05 2020: BS 578 completed
Fri Jan 31 15:21:07 2020: BS 579 completed
Fri Jan 31 15:21:09 2020: BS 580 completed
Fri Jan 31 15:21:11 2020: BS 581 completed
Fri Jan 31 15:21:13 2020: BS 582 completed
Fri Jan 31 15:21:15 2020: BS 583 completed
Fri Jan 31 15:21:17 2020: BS 584 completed
Fri Jan 31 15:21:19 2020: BS 585 completed
Fri Jan 31 15:21:21 2020: BS 586 completed
Fri Jan 31 15:21:23 2020: BS 587 completed
Fri Jan 31 15:21:25 2020: BS 588 completed
Fri Jan 31 15:21:27 2020: BS 589 completed
Fri Jan 31 15:21:29 2020: BS 590 completed
Fri Jan 31 15:21:31 2020: BS 591 completed
Fri Jan 31 15:21:33 2020: BS 592 completed
Fri Jan 31 15:21:36 2020: BS 593 completed
Fri Jan 31 15:21:38 2020: BS 594 completed
Fri Jan 31 15:21:40 2020: BS 595 completed
Fri Jan 31 15:21:42 2020: BS 596 completed
Fri Jan 31 15:21:44 2020: BS 597 completed
Fri Jan 31 15:21:46 2020: BS 598 completed
Fri Jan 31 15:21:48 2020: BS 599 completed
Fri Jan 31 15:21:50 2020: BS 600 completed
Fri Jan 31 15:21:52 2020: BS 601 completed
Fri Jan 31 15:21:54 2020: BS 602 completed
Fri Jan 31 15:21:56 2020: BS 603 completed
Fri Jan 31 15:21:58 2020: BS 604 completed
Fri Jan 31 15:22:00 2020: BS 605 completed
Fri Jan 31 15:22:02 2020: BS 606 completed
Fri Jan 31 15:22:04 2020: BS 607 completed
Fri Jan 31 15:22:06 2020: BS 608 completed
Fri Jan 31 15:22:08 2020: BS 609 completed
Fri Jan 31 15:22:10 2020: BS 610 completed
Fri Jan 31 15:22:12 2020: BS 611 completed
Fri Jan 31 15:22:14 2020: BS 612 completed
Fri Jan 31 15:22:16 2020: BS 613 completed
Fri Jan 31 15:22:19 2020: BS 614 completed
Fri Jan 31 15:22:21 2020: BS 615 completed
Fri Jan 31 15:22:23 2020: BS 616 completed
Fri Jan 31 15:22:25 2020: BS 617 completed
Fri Jan 31 15:22:27 2020: BS 618 completed
Fri Jan 31 15:22:29 2020: BS 619 completed
Fri Jan 31 15:22:31 2020: BS 620 completed
Fri Jan 31 15:22:33 2020: BS 621 completed
Fri Jan 31 15:22:35 2020: BS 622 completed
Fri Jan 31 15:22:37 2020: BS 623 completed
Fri Jan 31 15:22:39 2020: BS 624 completed
Fri Jan 31 15:22:41 2020: BS 625 completed
Fri Jan 31 15:22:43 2020: BS 626 completed
Fri Jan 31 15:22:45 2020: BS 627 completed
Fri Jan 31 15:22:47 2020: BS 628 completed
Fri Jan 31 15:22:49 2020: BS 629 completed
Fri Jan 31 15:22:51 2020: BS 630 completed
Fri Jan 31 15:22:53 2020: BS 631 completed
Fri Jan 31 15:22:55 2020: BS 632 completed
Fri Jan 31 15:22:57 2020: BS 633 completed
Fri Jan 31 15:23:00 2020: BS 634 completed
Fri Jan 31 15:23:02 2020: BS 635 completed
Fri Jan 31 15:23:04 2020: BS 636 completed
Fri Jan 31 15:23:06 2020: BS 637 completed
Fri Jan 31 15:23:08 2020: BS 638 completed
Fri Jan 31 15:23:10 2020: BS 639 completed
Fri Jan 31 15:23:12 2020: BS 640 completed
Fri Jan 31 15:23:14 2020: BS 641 completed
Fri Jan 31 15:23:16 2020: BS 642 completed
Fri Jan 31 15:23:18 2020: BS 643 completed
Fri Jan 31 15:23:20 2020: BS 644 completed
Fri Jan 31 15:23:22 2020: BS 645 completed
Fri Jan 31 15:23:24 2020: BS 646 completed
Fri Jan 31 15:23:26 2020: BS 647 completed
Fri Jan 31 15:23:28 2020: BS 648 completed
Fri Jan 31 15:23:30 2020: BS 649 completed
Fri Jan 31 15:23:32 2020: BS 650 completed
Fri Jan 31 15:23:34 2020: BS 651 completed
Fri Jan 31 15:23:36 2020: BS 652 completed
Fri Jan 31 15:23:38 2020: BS 653 completed
Fri Jan 31 15:23:40 2020: BS 654 completed
Fri Jan 31 15:23:43 2020: BS 655 completed
Fri Jan 31 15:23:45 2020: BS 656 completed
Fri Jan 31 15:23:47 2020: BS 657 completed
Fri Jan 31 15:23:49 2020: BS 658 completed
Fri Jan 31 15:23:51 2020: BS 659 completed
Fri Jan 31 15:23:53 2020: BS 660 completed
Fri Jan 31 15:23:55 2020: BS 661 completed
Fri Jan 31 15:23:57 2020: BS 662 completed
Fri Jan 31 15:23:59 2020: BS 663 completed
Fri Jan 31 15:24:01 2020: BS 664 completed
Fri Jan 31 15:24:03 2020: BS 665 completed
Fri Jan 31 15:24:05 2020: BS 666 completed
Fri Jan 31 15:24:07 2020: BS 667 completed
Fri Jan 31 15:24:09 2020: BS 668 completed
Fri Jan 31 15:24:11 2020: BS 669 completed
Fri Jan 31 15:24:13 2020: BS 670 completed
Fri Jan 31 15:24:15 2020: BS 671 completed
Fri Jan 31 15:24:17 2020: BS 672 completed
Fri Jan 31 15:24:19 2020: BS 673 completed
Fri Jan 31 15:24:21 2020: BS 674 completed
Fri Jan 31 15:24:24 2020: BS 675 completed
Fri Jan 31 15:24:26 2020: BS 676 completed
Fri Jan 31 15:24:28 2020: BS 677 completed
Fri Jan 31 15:24:30 2020: BS 678 completed
Fri Jan 31 15:24:32 2020: BS 679 completed
Fri Jan 31 15:24:34 2020: BS 680 completed
Fri Jan 31 15:24:36 2020: BS 681 completed
Fri Jan 31 15:24:38 2020: BS 682 completed
Fri Jan 31 15:24:40 2020: BS 683 completed
Fri Jan 31 15:24:42 2020: BS 684 completed
Fri Jan 31 15:24:44 2020: BS 685 completed
Fri Jan 31 15:24:46 2020: BS 686 completed
Fri Jan 31 15:24:48 2020: BS 687 completed
Fri Jan 31 15:24:50 2020: BS 688 completed
Fri Jan 31 15:24:52 2020: BS 689 completed
Fri Jan 31 15:24:54 2020: BS 690 completed
Fri Jan 31 15:24:56 2020: BS 691 completed
Fri Jan 31 15:24:58 2020: BS 692 completed
Fri Jan 31 15:25:00 2020: BS 693 completed
Fri Jan 31 15:25:02 2020: BS 694 completed
Fri Jan 31 15:25:04 2020: BS 695 completed
Fri Jan 31 15:25:07 2020: BS 696 completed
Fri Jan 31 15:25:09 2020: BS 697 completed
Fri Jan 31 15:25:11 2020: BS 698 completed
Fri Jan 31 15:25:13 2020: BS 699 completed
Fri Jan 31 15:25:15 2020: BS 700 completed
Fri Jan 31 15:25:17 2020: BS 701 completed
Fri Jan 31 15:25:19 2020: BS 702 completed
Fri Jan 31 15:25:21 2020: BS 703 completed
Fri Jan 31 15:25:23 2020: BS 704 completed
Fri Jan 31 15:25:25 2020: BS 705 completed
Fri Jan 31 15:25:27 2020: BS 706 completed
Fri Jan 31 15:25:29 2020: BS 707 completed
Fri Jan 31 15:25:31 2020: BS 708 completed
Fri Jan 31 15:25:33 2020: BS 709 completed
Fri Jan 31 15:25:35 2020: BS 710 completed
Fri Jan 31 15:25:37 2020: BS 711 completed
Fri Jan 31 15:25:39 2020: BS 712 completed
Fri Jan 31 15:25:41 2020: BS 713 completed
Fri Jan 31 15:25:43 2020: BS 714 completed
Fri Jan 31 15:25:45 2020: BS 715 completed
Fri Jan 31 15:25:48 2020: BS 716 completed
Fri Jan 31 15:25:50 2020: BS 717 completed
Fri Jan 31 15:25:52 2020: BS 718 completed
Fri Jan 31 15:25:54 2020: BS 719 completed
Fri Jan 31 15:25:56 2020: BS 720 completed
Fri Jan 31 15:25:58 2020: BS 721 completed
Fri Jan 31 15:26:00 2020: BS 722 completed
Fri Jan 31 15:26:02 2020: BS 723 completed
Fri Jan 31 15:26:04 2020: BS 724 completed
Fri Jan 31 15:26:06 2020: BS 725 completed
Fri Jan 31 15:26:08 2020: BS 726 completed
Fri Jan 31 15:26:10 2020: BS 727 completed
Fri Jan 31 15:26:12 2020: BS 728 completed
Fri Jan 31 15:26:14 2020: BS 729 completed
Fri Jan 31 15:26:16 2020: BS 730 completed
Fri Jan 31 15:26:18 2020: BS 731 completed
Fri Jan 31 15:26:20 2020: BS 732 completed
Fri Jan 31 15:26:22 2020: BS 733 completed
Fri Jan 31 15:26:24 2020: BS 734 completed
Fri Jan 31 15:26:26 2020: BS 735 completed
Fri Jan 31 15:26:28 2020: BS 736 completed
Fri Jan 31 15:26:31 2020: BS 737 completed
Fri Jan 31 15:26:33 2020: BS 738 completed
Fri Jan 31 15:26:35 2020: BS 739 completed
Fri Jan 31 15:26:37 2020: BS 740 completed
Fri Jan 31 15:26:39 2020: BS 741 completed
Fri Jan 31 15:26:41 2020: BS 742 completed
Fri Jan 31 15:26:43 2020: BS 743 completed
Fri Jan 31 15:26:45 2020: BS 744 completed
Fri Jan 31 15:26:47 2020: BS 745 completed
Fri Jan 31 15:26:49 2020: BS 746 completed
Fri Jan 31 15:26:51 2020: BS 747 completed
Fri Jan 31 15:26:53 2020: BS 748 completed
Fri Jan 31 15:26:55 2020: BS 749 completed
Fri Jan 31 15:26:57 2020: BS 750 completed
Fri Jan 31 15:26:59 2020: BS 751 completed
Fri Jan 31 15:27:01 2020: BS 752 completed
Fri Jan 31 15:27:03 2020: BS 753 completed
Fri Jan 31 15:27:05 2020: BS 754 completed
Fri Jan 31 15:27:07 2020: BS 755 completed
Fri Jan 31 15:27:09 2020: BS 756 completed
Fri Jan 31 15:27:11 2020: BS 757 completed
Fri Jan 31 15:27:14 2020: BS 758 completed
Fri Jan 31 15:27:16 2020: BS 759 completed
Fri Jan 31 15:27:18 2020: BS 760 completed
Fri Jan 31 15:27:20 2020: BS 761 completed
Fri Jan 31 15:27:22 2020: BS 762 completed
Fri Jan 31 15:27:24 2020: BS 763 completed
Fri Jan 31 15:27:26 2020: BS 764 completed
Fri Jan 31 15:27:28 2020: BS 765 completed
Fri Jan 31 15:27:30 2020: BS 766 completed
Fri Jan 31 15:27:32 2020: BS 767 completed
Fri Jan 31 15:27:34 2020: BS 768 completed
Fri Jan 31 15:27:36 2020: BS 769 completed
Fri Jan 31 15:27:38 2020: BS 770 completed
Fri Jan 31 15:27:40 2020: BS 771 completed
Fri Jan 31 15:27:42 2020: BS 772 completed
Fri Jan 31 15:27:44 2020: BS 773 completed
Fri Jan 31 15:27:46 2020: BS 774 completed
Fri Jan 31 15:27:48 2020: BS 775 completed
Fri Jan 31 15:27:50 2020: BS 776 completed
Fri Jan 31 15:27:52 2020: BS 777 completed
Fri Jan 31 15:27:55 2020: BS 778 completed
Fri Jan 31 15:27:57 2020: BS 779 completed
Fri Jan 31 15:27:59 2020: BS 780 completed
Fri Jan 31 15:28:01 2020: BS 781 completed
Fri Jan 31 15:28:03 2020: BS 782 completed
Fri Jan 31 15:28:05 2020: BS 783 completed
Fri Jan 31 15:28:07 2020: BS 784 completed
Fri Jan 31 15:28:09 2020: BS 785 completed
Fri Jan 31 15:28:11 2020: BS 786 completed
Fri Jan 31 15:28:13 2020: BS 787 completed
Fri Jan 31 15:28:15 2020: BS 788 completed
Fri Jan 31 15:28:17 2020: BS 789 completed
Fri Jan 31 15:28:19 2020: BS 790 completed
Fri Jan 31 15:28:21 2020: BS 791 completed
Fri Jan 31 15:28:23 2020: BS 792 completed
Fri Jan 31 15:28:25 2020: BS 793 completed
Fri Jan 31 15:28:27 2020: BS 794 completed
Fri Jan 31 15:28:29 2020: BS 795 completed
Fri Jan 31 15:28:31 2020: BS 796 completed
Fri Jan 31 15:28:33 2020: BS 797 completed
Fri Jan 31 15:28:35 2020: BS 798 completed
Fri Jan 31 15:28:38 2020: BS 799 completed
Fri Jan 31 15:28:40 2020: BS 800 completed
Fri Jan 31 15:28:42 2020: BS 801 completed
Fri Jan 31 15:28:44 2020: BS 802 completed
Fri Jan 31 15:28:46 2020: BS 803 completed
Fri Jan 31 15:28:48 2020: BS 804 completed
Fri Jan 31 15:28:50 2020: BS 805 completed
Fri Jan 31 15:28:52 2020: BS 806 completed
Fri Jan 31 15:28:54 2020: BS 807 completed
Fri Jan 31 15:28:56 2020: BS 808 completed
Fri Jan 31 15:28:58 2020: BS 809 completed
Fri Jan 31 15:29:00 2020: BS 810 completed
Fri Jan 31 15:29:02 2020: BS 811 completed
Fri Jan 31 15:29:04 2020: BS 812 completed
Fri Jan 31 15:29:06 2020: BS 813 completed
Fri Jan 31 15:29:08 2020: BS 814 completed
Fri Jan 31 15:29:10 2020: BS 815 completed
Fri Jan 31 15:29:12 2020: BS 816 completed
Fri Jan 31 15:29:14 2020: BS 817 completed
Fri Jan 31 15:29:16 2020: BS 818 completed
Fri Jan 31 15:29:19 2020: BS 819 completed
Fri Jan 31 15:29:21 2020: BS 820 completed
Fri Jan 31 15:29:23 2020: BS 821 completed
Fri Jan 31 15:29:25 2020: BS 822 completed
Fri Jan 31 15:29:27 2020: BS 823 completed
Fri Jan 31 15:29:29 2020: BS 824 completed
Fri Jan 31 15:29:31 2020: BS 825 completed
Fri Jan 31 15:29:33 2020: BS 826 completed
Fri Jan 31 15:29:35 2020: BS 827 completed
Fri Jan 31 15:29:37 2020: BS 828 completed
Fri Jan 31 15:29:39 2020: BS 829 completed
Fri Jan 31 15:29:41 2020: BS 830 completed
Fri Jan 31 15:29:43 2020: BS 831 completed
Fri Jan 31 15:29:45 2020: BS 832 completed
Fri Jan 31 15:29:47 2020: BS 833 completed
Fri Jan 31 15:29:49 2020: BS 834 completed
Fri Jan 31 15:29:51 2020: BS 835 completed
Fri Jan 31 15:29:53 2020: BS 836 completed
Fri Jan 31 15:29:55 2020: BS 837 completed
Fri Jan 31 15:29:57 2020: BS 838 completed
Fri Jan 31 15:29:59 2020: BS 839 completed
Fri Jan 31 15:30:02 2020: BS 840 completed
Fri Jan 31 15:30:04 2020: BS 841 completed
Fri Jan 31 15:30:06 2020: BS 842 completed
Fri Jan 31 15:30:08 2020: BS 843 completed
Fri Jan 31 15:30:10 2020: BS 844 completed
Fri Jan 31 15:30:12 2020: BS 845 completed
Fri Jan 31 15:30:14 2020: BS 846 completed
Fri Jan 31 15:30:16 2020: BS 847 completed
Fri Jan 31 15:30:18 2020: BS 848 completed
Fri Jan 31 15:30:20 2020: BS 849 completed
Fri Jan 31 15:30:22 2020: BS 850 completed
Fri Jan 31 15:30:24 2020: BS 851 completed
Fri Jan 31 15:30:26 2020: BS 852 completed
Fri Jan 31 15:30:28 2020: BS 853 completed
Fri Jan 31 15:30:30 2020: BS 854 completed
Fri Jan 31 15:30:32 2020: BS 855 completed
Fri Jan 31 15:30:34 2020: BS 856 completed
Fri Jan 31 15:30:36 2020: BS 857 completed
Fri Jan 31 15:30:38 2020: BS 858 completed
Fri Jan 31 15:30:40 2020: BS 859 completed
Fri Jan 31 15:30:43 2020: BS 860 completed
Fri Jan 31 15:30:45 2020: BS 861 completed
Fri Jan 31 15:30:47 2020: BS 862 completed
Fri Jan 31 15:30:49 2020: BS 863 completed
Fri Jan 31 15:30:51 2020: BS 864 completed
Fri Jan 31 15:30:53 2020: BS 865 completed
Fri Jan 31 15:30:55 2020: BS 866 completed
Fri Jan 31 15:30:57 2020: BS 867 completed
Fri Jan 31 15:30:59 2020: BS 868 completed
Fri Jan 31 15:31:01 2020: BS 869 completed
Fri Jan 31 15:31:03 2020: BS 870 completed
Fri Jan 31 15:31:05 2020: BS 871 completed
Fri Jan 31 15:31:07 2020: BS 872 completed
Fri Jan 31 15:31:09 2020: BS 873 completed
Fri Jan 31 15:31:11 2020: BS 874 completed
Fri Jan 31 15:31:13 2020: BS 875 completed
Fri Jan 31 15:31:15 2020: BS 876 completed
Fri Jan 31 15:31:17 2020: BS 877 completed
Fri Jan 31 15:31:19 2020: BS 878 completed
Fri Jan 31 15:31:21 2020: BS 879 completed
Fri Jan 31 15:31:23 2020: BS 880 completed
Fri Jan 31 15:31:26 2020: BS 881 completed
Fri Jan 31 15:31:28 2020: BS 882 completed
Fri Jan 31 15:31:30 2020: BS 883 completed
Fri Jan 31 15:31:32 2020: BS 884 completed
Fri Jan 31 15:31:34 2020: BS 885 completed
Fri Jan 31 15:31:36 2020: BS 886 completed
Fri Jan 31 15:31:38 2020: BS 887 completed
Fri Jan 31 15:31:40 2020: BS 888 completed
Fri Jan 31 15:31:42 2020: BS 889 completed
Fri Jan 31 15:31:44 2020: BS 890 completed
Fri Jan 31 15:31:46 2020: BS 891 completed
Fri Jan 31 15:31:48 2020: BS 892 completed
Fri Jan 31 15:31:50 2020: BS 893 completed
Fri Jan 31 15:31:52 2020: BS 894 completed
Fri Jan 31 15:31:54 2020: BS 895 completed
Fri Jan 31 15:31:56 2020: BS 896 completed
Fri Jan 31 15:31:58 2020: BS 897 completed
Fri Jan 31 15:32:00 2020: BS 898 completed
Fri Jan 31 15:32:02 2020: BS 899 completed
Fri Jan 31 15:32:04 2020: BS 900 completed
Fri Jan 31 15:32:06 2020: BS 901 completed
Fri Jan 31 15:32:09 2020: BS 902 completed
Fri Jan 31 15:32:11 2020: BS 903 completed
Fri Jan 31 15:32:13 2020: BS 904 completed
Fri Jan 31 15:32:15 2020: BS 905 completed
Fri Jan 31 15:32:17 2020: BS 906 completed
Fri Jan 31 15:32:19 2020: BS 907 completed
Fri Jan 31 15:32:21 2020: BS 908 completed
Fri Jan 31 15:32:23 2020: BS 909 completed
Fri Jan 31 15:32:25 2020: BS 910 completed
Fri Jan 31 15:32:27 2020: BS 911 completed
Fri Jan 31 15:32:29 2020: BS 912 completed
Fri Jan 31 15:32:31 2020: BS 913 completed
Fri Jan 31 15:32:33 2020: BS 914 completed
Fri Jan 31 15:32:35 2020: BS 915 completed
Fri Jan 31 15:32:37 2020: BS 916 completed
Fri Jan 31 15:32:39 2020: BS 917 completed
Fri Jan 31 15:32:41 2020: BS 918 completed
Fri Jan 31 15:32:43 2020: BS 919 completed
Fri Jan 31 15:32:45 2020: BS 920 completed
Fri Jan 31 15:32:47 2020: BS 921 completed
Fri Jan 31 15:32:50 2020: BS 922 completed
Fri Jan 31 15:32:52 2020: BS 923 completed
Fri Jan 31 15:32:54 2020: BS 924 completed
Fri Jan 31 15:32:56 2020: BS 925 completed
Fri Jan 31 15:32:58 2020: BS 926 completed
Fri Jan 31 15:33:00 2020: BS 927 completed
Fri Jan 31 15:33:02 2020: BS 928 completed
Fri Jan 31 15:33:04 2020: BS 929 completed
Fri Jan 31 15:33:06 2020: BS 930 completed
Fri Jan 31 15:33:08 2020: BS 931 completed
Fri Jan 31 15:33:10 2020: BS 932 completed
Fri Jan 31 15:33:12 2020: BS 933 completed
Fri Jan 31 15:33:14 2020: BS 934 completed
Fri Jan 31 15:33:16 2020: BS 935 completed
Fri Jan 31 15:33:18 2020: BS 936 completed
Fri Jan 31 15:33:20 2020: BS 937 completed
Fri Jan 31 15:33:22 2020: BS 938 completed
Fri Jan 31 15:33:24 2020: BS 939 completed
Fri Jan 31 15:33:26 2020: BS 940 completed
Fri Jan 31 15:33:28 2020: BS 941 completed
Fri Jan 31 15:33:30 2020: BS 942 completed
Fri Jan 31 15:33:33 2020: BS 943 completed
Fri Jan 31 15:33:35 2020: BS 944 completed
Fri Jan 31 15:33:37 2020: BS 945 completed
Fri Jan 31 15:33:39 2020: BS 946 completed
Fri Jan 31 15:33:41 2020: BS 947 completed
Fri Jan 31 15:33:43 2020: BS 948 completed
Fri Jan 31 15:33:45 2020: BS 949 completed
Fri Jan 31 15:33:47 2020: BS 950 completed
Fri Jan 31 15:33:49 2020: BS 951 completed
Fri Jan 31 15:33:51 2020: BS 952 completed
Fri Jan 31 15:33:53 2020: BS 953 completed
Fri Jan 31 15:33:55 2020: BS 954 completed
Fri Jan 31 15:33:57 2020: BS 955 completed
Fri Jan 31 15:33:59 2020: BS 956 completed
Fri Jan 31 15:34:01 2020: BS 957 completed
Fri Jan 31 15:34:03 2020: BS 958 completed
Fri Jan 31 15:34:05 2020: BS 959 completed
Fri Jan 31 15:34:07 2020: BS 960 completed
Fri Jan 31 15:34:09 2020: BS 961 completed
Fri Jan 31 15:34:11 2020: BS 962 completed
Fri Jan 31 15:34:14 2020: BS 963 completed
Fri Jan 31 15:34:16 2020: BS 964 completed
Fri Jan 31 15:34:18 2020: BS 965 completed
Fri Jan 31 15:34:20 2020: BS 966 completed
Fri Jan 31 15:34:22 2020: BS 967 completed
Fri Jan 31 15:34:24 2020: BS 968 completed
Fri Jan 31 15:34:26 2020: BS 969 completed
Fri Jan 31 15:34:28 2020: BS 970 completed
Fri Jan 31 15:34:30 2020: BS 971 completed
Fri Jan 31 15:34:32 2020: BS 972 completed
Fri Jan 31 15:34:34 2020: BS 973 completed
Fri Jan 31 15:34:36 2020: BS 974 completed
Fri Jan 31 15:34:38 2020: BS 975 completed
Fri Jan 31 15:34:40 2020: BS 976 completed
Fri Jan 31 15:34:42 2020: BS 977 completed
Fri Jan 31 15:34:44 2020: BS 978 completed
Fri Jan 31 15:34:46 2020: BS 979 completed
Fri Jan 31 15:34:48 2020: BS 980 completed
Fri Jan 31 15:34:50 2020: BS 981 completed
Fri Jan 31 15:34:52 2020: BS 982 completed
Fri Jan 31 15:34:54 2020: BS 983 completed
Fri Jan 31 15:34:57 2020: BS 984 completed
Fri Jan 31 15:34:59 2020: BS 985 completed
Fri Jan 31 15:35:01 2020: BS 986 completed
Fri Jan 31 15:35:03 2020: BS 987 completed
Fri Jan 31 15:35:05 2020: BS 988 completed
Fri Jan 31 15:35:07 2020: BS 989 completed
Fri Jan 31 15:35:09 2020: BS 990 completed
Fri Jan 31 15:35:11 2020: BS 991 completed
Fri Jan 31 15:35:13 2020: BS 992 completed
Fri Jan 31 15:35:15 2020: BS 993 completed
Fri Jan 31 15:35:17 2020: BS 994 completed
Fri Jan 31 15:35:19 2020: BS 995 completed
Fri Jan 31 15:35:21 2020: BS 996 completed
Fri Jan 31 15:35:23 2020: BS 997 completed
Fri Jan 31 15:35:25 2020: BS 998 completed
Fri Jan 31 15:35:27 2020: BS 999 completed
Fri Jan 31 15:35:29 2020: BS 1000 completed
Fri Jan 31 15:35:31 2020: BS 1001 completed
Fri Jan 31 15:35:33 2020: BS 1002 completed
Fri Jan 31 15:35:35 2020: BS 1003 completed
Fri Jan 31 15:35:38 2020: BS 1004 completed
Fri Jan 31 15:35:40 2020: BS 1005 completed
Fri Jan 31 15:35:42 2020: BS 1006 completed
Fri Jan 31 15:35:44 2020: BS 1007 completed
Fri Jan 31 15:35:46 2020: BS 1008 completed
Fri Jan 31 15:35:48 2020: BS 1009 completed
Fri Jan 31 15:35:50 2020: BS 1010 completed
Fri Jan 31 15:35:52 2020: BS 1011 completed
Fri Jan 31 15:35:54 2020: BS 1012 completed
Fri Jan 31 15:35:56 2020: BS 1013 completed
Fri Jan 31 15:35:58 2020: BS 1014 completed
Fri Jan 31 15:36:00 2020: BS 1015 completed
Fri Jan 31 15:36:02 2020: BS 1016 completed
Fri Jan 31 15:36:04 2020: BS 1017 completed
Fri Jan 31 15:36:06 2020: BS 1018 completed
Fri Jan 31 15:36:08 2020: BS 1019 completed
Fri Jan 31 15:36:10 2020: BS 1020 completed
Fri Jan 31 15:36:12 2020: BS 1021 completed
Fri Jan 31 15:36:14 2020: BS 1022 completed
Fri Jan 31 15:36:16 2020: BS 1023 completed
Fri Jan 31 15:36:18 2020: BS 1024 completed
Fri Jan 31 15:36:21 2020: BS 1025 completed
Fri Jan 31 15:36:23 2020: BS 1026 completed
Fri Jan 31 15:36:25 2020: BS 1027 completed
Fri Jan 31 15:36:27 2020: BS 1028 completed
Fri Jan 31 15:36:29 2020: BS 1029 completed
Fri Jan 31 15:36:31 2020: BS 1030 completed
Fri Jan 31 15:36:33 2020: BS 1031 completed
Fri Jan 31 15:36:35 2020: BS 1032 completed
Fri Jan 31 15:36:37 2020: BS 1033 completed
Fri Jan 31 15:36:39 2020: BS 1034 completed
Fri Jan 31 15:36:41 2020: BS 1035 completed
Fri Jan 31 15:36:43 2020: BS 1036 completed
Fri Jan 31 15:36:45 2020: BS 1037 completed
Fri Jan 31 15:36:47 2020: BS 1038 completed
Fri Jan 31 15:36:49 2020: BS 1039 completed
Fri Jan 31 15:36:51 2020: BS 1040 completed
Fri Jan 31 15:36:53 2020: BS 1041 completed
Fri Jan 31 15:36:55 2020: BS 1042 completed
Fri Jan 31 15:36:57 2020: BS 1043 completed
Fri Jan 31 15:36:59 2020: BS 1044 completed
Fri Jan 31 15:37:02 2020: BS 1045 completed
Fri Jan 31 15:37:04 2020: BS 1046 completed
Fri Jan 31 15:37:06 2020: BS 1047 completed
Fri Jan 31 15:37:08 2020: BS 1048 completed
Fri Jan 31 15:37:10 2020: BS 1049 completed
Fri Jan 31 15:37:12 2020: BS 1050 completed
Fri Jan 31 15:37:14 2020: BS 1051 completed
Fri Jan 31 15:37:16 2020: BS 1052 completed
Fri Jan 31 15:37:18 2020: BS 1053 completed
Fri Jan 31 15:37:20 2020: BS 1054 completed
Fri Jan 31 15:37:22 2020: BS 1055 completed
Fri Jan 31 15:37:24 2020: BS 1056 completed
Fri Jan 31 15:37:26 2020: BS 1057 completed
Fri Jan 31 15:37:28 2020: BS 1058 completed
Fri Jan 31 15:37:30 2020: BS 1059 completed
Fri Jan 31 15:37:32 2020: BS 1060 completed
Fri Jan 31 15:37:34 2020: BS 1061 completed
Fri Jan 31 15:37:36 2020: BS 1062 completed
Fri Jan 31 15:37:38 2020: BS 1063 completed
Fri Jan 31 15:37:40 2020: BS 1064 completed
Fri Jan 31 15:37:42 2020: BS 1065 completed
Fri Jan 31 15:37:45 2020: BS 1066 completed
Fri Jan 31 15:37:47 2020: BS 1067 completed
Fri Jan 31 15:37:49 2020: BS 1068 completed
Fri Jan 31 15:37:51 2020: BS 1069 completed
Fri Jan 31 15:37:53 2020: BS 1070 completed
Fri Jan 31 15:37:55 2020: BS 1071 completed
Fri Jan 31 15:37:57 2020: BS 1072 completed
Fri Jan 31 15:37:59 2020: BS 1073 completed
Fri Jan 31 15:38:01 2020: BS 1074 completed
Fri Jan 31 15:38:03 2020: BS 1075 completed
Fri Jan 31 15:38:05 2020: BS 1076 completed
Fri Jan 31 15:38:07 2020: BS 1077 completed
Fri Jan 31 15:38:09 2020: BS 1078 completed
Fri Jan 31 15:38:11 2020: BS 1079 completed
Fri Jan 31 15:38:13 2020: BS 1080 completed
Fri Jan 31 15:38:15 2020: BS 1081 completed
Fri Jan 31 15:38:17 2020: BS 1082 completed
Fri Jan 31 15:38:19 2020: BS 1083 completed
Fri Jan 31 15:38:21 2020: BS 1084 completed
Fri Jan 31 15:38:23 2020: BS 1085 completed
Fri Jan 31 15:38:25 2020: BS 1086 completed
Fri Jan 31 15:38:28 2020: BS 1087 completed
Fri Jan 31 15:38:30 2020: BS 1088 completed
Fri Jan 31 15:38:32 2020: BS 1089 completed
Fri Jan 31 15:38:34 2020: BS 1090 completed
Fri Jan 31 15:38:36 2020: BS 1091 completed
Fri Jan 31 15:38:38 2020: BS 1092 completed
Fri Jan 31 15:38:40 2020: BS 1093 completed
Fri Jan 31 15:38:42 2020: BS 1094 completed
Fri Jan 31 15:38:44 2020: BS 1095 completed
Fri Jan 31 15:38:46 2020: BS 1096 completed
Fri Jan 31 15:38:48 2020: BS 1097 completed
Fri Jan 31 15:38:50 2020: BS 1098 completed
Fri Jan 31 15:38:52 2020: BS 1099 completed
Fri Jan 31 15:38:54 2020: BS 1100 completed
Fri Jan 31 15:38:56 2020: BS 1101 completed
Fri Jan 31 15:38:58 2020: BS 1102 completed
Fri Jan 31 15:39:00 2020: BS 1103 completed
Fri Jan 31 15:39:02 2020: BS 1104 completed
Fri Jan 31 15:39:04 2020: BS 1105 completed
Fri Jan 31 15:39:06 2020: BS 1106 completed
Fri Jan 31 15:39:09 2020: BS 1107 completed
Fri Jan 31 15:39:11 2020: BS 1108 completed
Fri Jan 31 15:39:13 2020: BS 1109 completed
Fri Jan 31 15:39:15 2020: BS 1110 completed
Fri Jan 31 15:39:17 2020: BS 1111 completed
Fri Jan 31 15:39:19 2020: BS 1112 completed
Fri Jan 31 15:39:21 2020: BS 1113 completed
Fri Jan 31 15:39:23 2020: BS 1114 completed
Fri Jan 31 15:39:25 2020: BS 1115 completed
Fri Jan 31 15:39:27 2020: BS 1116 completed
Fri Jan 31 15:39:29 2020: BS 1117 completed
Fri Jan 31 15:39:31 2020: BS 1118 completed
Fri Jan 31 15:39:33 2020: BS 1119 completed
Fri Jan 31 15:39:35 2020: BS 1120 completed
Fri Jan 31 15:39:37 2020: BS 1121 completed
Fri Jan 31 15:39:39 2020: BS 1122 completed
Fri Jan 31 15:39:41 2020: BS 1123 completed
Fri Jan 31 15:39:43 2020: BS 1124 completed
Fri Jan 31 15:39:45 2020: BS 1125 completed
Fri Jan 31 15:39:47 2020: BS 1126 completed
Fri Jan 31 15:39:49 2020: BS 1127 completed
Fri Jan 31 15:39:52 2020: BS 1128 completed
Fri Jan 31 15:39:54 2020: BS 1129 completed
Fri Jan 31 15:39:56 2020: BS 1130 completed
Fri Jan 31 15:39:58 2020: BS 1131 completed
Fri Jan 31 15:40:00 2020: BS 1132 completed
Fri Jan 31 15:40:02 2020: BS 1133 completed
Fri Jan 31 15:40:04 2020: BS 1134 completed
Fri Jan 31 15:40:06 2020: BS 1135 completed
Fri Jan 31 15:40:08 2020: BS 1136 completed
Fri Jan 31 15:40:10 2020: BS 1137 completed
Fri Jan 31 15:40:12 2020: BS 1138 completed
Fri Jan 31 15:40:14 2020: BS 1139 completed
Fri Jan 31 15:40:16 2020: BS 1140 completed
Fri Jan 31 15:40:18 2020: BS 1141 completed
Fri Jan 31 15:40:20 2020: BS 1142 completed
Fri Jan 31 15:40:22 2020: BS 1143 completed
Fri Jan 31 15:40:24 2020: BS 1144 completed
Fri Jan 31 15:40:26 2020: BS 1145 completed
Fri Jan 31 15:40:28 2020: BS 1146 completed
Fri Jan 31 15:40:30 2020: BS 1147 completed
Fri Jan 31 15:40:33 2020: BS 1148 completed
Fri Jan 31 15:40:35 2020: BS 1149 completed
Fri Jan 31 15:40:37 2020: BS 1150 completed
Fri Jan 31 15:40:39 2020: BS 1151 completed
Fri Jan 31 15:40:41 2020: BS 1152 completed
Fri Jan 31 15:40:43 2020: BS 1153 completed
Fri Jan 31 15:40:45 2020: BS 1154 completed
Fri Jan 31 15:40:47 2020: BS 1155 completed
Fri Jan 31 15:40:49 2020: BS 1156 completed
Fri Jan 31 15:40:51 2020: BS 1157 completed
Fri Jan 31 15:40:53 2020: BS 1158 completed
Fri Jan 31 15:40:55 2020: BS 1159 completed
Fri Jan 31 15:40:57 2020: BS 1160 completed
Fri Jan 31 15:40:59 2020: BS 1161 completed
Fri Jan 31 15:41:01 2020: BS 1162 completed
Fri Jan 31 15:41:03 2020: BS 1163 completed
Fri Jan 31 15:41:05 2020: BS 1164 completed
Fri Jan 31 15:41:07 2020: BS 1165 completed
Fri Jan 31 15:41:09 2020: BS 1166 completed
Fri Jan 31 15:41:11 2020: BS 1167 completed
Fri Jan 31 15:41:13 2020: BS 1168 completed
Fri Jan 31 15:41:16 2020: BS 1169 completed
Fri Jan 31 15:41:18 2020: BS 1170 completed
Fri Jan 31 15:41:20 2020: BS 1171 completed
Fri Jan 31 15:41:22 2020: BS 1172 completed
Fri Jan 31 15:41:24 2020: BS 1173 completed
Fri Jan 31 15:41:26 2020: BS 1174 completed
Fri Jan 31 15:41:28 2020: BS 1175 completed
Fri Jan 31 15:41:30 2020: BS 1176 completed
Fri Jan 31 15:41:32 2020: BS 1177 completed
Fri Jan 31 15:41:34 2020: BS 1178 completed
Fri Jan 31 15:41:36 2020: BS 1179 completed
Fri Jan 31 15:41:38 2020: BS 1180 completed
Fri Jan 31 15:41:40 2020: BS 1181 completed
Fri Jan 31 15:41:42 2020: BS 1182 completed
Fri Jan 31 15:41:44 2020: BS 1183 completed
Fri Jan 31 15:41:46 2020: BS 1184 completed
Fri Jan 31 15:41:48 2020: BS 1185 completed
Fri Jan 31 15:41:50 2020: BS 1186 completed
Fri Jan 31 15:41:52 2020: BS 1187 completed
Fri Jan 31 15:41:54 2020: BS 1188 completed
Fri Jan 31 15:41:57 2020: BS 1189 completed
Fri Jan 31 15:41:59 2020: BS 1190 completed
Fri Jan 31 15:42:01 2020: BS 1191 completed
Fri Jan 31 15:42:03 2020: BS 1192 completed
Fri Jan 31 15:42:05 2020: BS 1193 completed
Fri Jan 31 15:42:07 2020: BS 1194 completed
Fri Jan 31 15:42:09 2020: BS 1195 completed
Fri Jan 31 15:42:11 2020: BS 1196 completed
Fri Jan 31 15:42:13 2020: BS 1197 completed
Fri Jan 31 15:42:15 2020: BS 1198 completed
Fri Jan 31 15:42:17 2020: BS 1199 completed
Fri Jan 31 15:42:19 2020: BS 1200 completed
Fri Jan 31 15:42:21 2020: BS 1201 completed
Fri Jan 31 15:42:23 2020: BS 1202 completed
Fri Jan 31 15:42:25 2020: BS 1203 completed
Fri Jan 31 15:42:27 2020: BS 1204 completed
Fri Jan 31 15:42:29 2020: BS 1205 completed
Fri Jan 31 15:42:31 2020: BS 1206 completed
Fri Jan 31 15:42:33 2020: BS 1207 completed
Fri Jan 31 15:42:35 2020: BS 1208 completed
Fri Jan 31 15:42:37 2020: BS 1209 completed
Fri Jan 31 15:42:40 2020: BS 1210 completed
Fri Jan 31 15:42:42 2020: BS 1211 completed
Fri Jan 31 15:42:44 2020: BS 1212 completed
Fri Jan 31 15:42:46 2020: BS 1213 completed
Fri Jan 31 15:42:48 2020: BS 1214 completed
Fri Jan 31 15:42:50 2020: BS 1215 completed
Fri Jan 31 15:42:52 2020: BS 1216 completed
Fri Jan 31 15:42:54 2020: BS 1217 completed
Fri Jan 31 15:42:56 2020: BS 1218 completed
Fri Jan 31 15:42:58 2020: BS 1219 completed
Fri Jan 31 15:43:00 2020: BS 1220 completed
Fri Jan 31 15:43:02 2020: BS 1221 completed
Fri Jan 31 15:43:04 2020: BS 1222 completed
Fri Jan 31 15:43:06 2020: BS 1223 completed
Fri Jan 31 15:43:08 2020: BS 1224 completed
Fri Jan 31 15:43:10 2020: BS 1225 completed
Fri Jan 31 15:43:12 2020: BS 1226 completed
Fri Jan 31 15:43:14 2020: BS 1227 completed
Fri Jan 31 15:43:16 2020: BS 1228 completed
Fri Jan 31 15:43:18 2020: BS 1229 completed
Fri Jan 31 15:43:20 2020: BS 1230 completed
Fri Jan 31 15:43:23 2020: BS 1231 completed
Fri Jan 31 15:43:25 2020: BS 1232 completed
Fri Jan 31 15:43:27 2020: BS 1233 completed
Fri Jan 31 15:43:29 2020: BS 1234 completed
Fri Jan 31 15:43:31 2020: BS 1235 completed
Fri Jan 31 15:43:33 2020: BS 1236 completed
Fri Jan 31 15:43:35 2020: BS 1237 completed
Fri Jan 31 15:43:37 2020: BS 1238 completed
Fri Jan 31 15:43:39 2020: BS 1239 completed
Fri Jan 31 15:43:41 2020: BS 1240 completed
Fri Jan 31 15:43:43 2020: BS 1241 completed
Fri Jan 31 15:43:45 2020: BS 1242 completed
Fri Jan 31 15:43:47 2020: BS 1243 completed
Fri Jan 31 15:43:49 2020: BS 1244 completed
Fri Jan 31 15:43:51 2020: BS 1245 completed
Fri Jan 31 15:43:53 2020: BS 1246 completed
Fri Jan 31 15:43:55 2020: BS 1247 completed
Fri Jan 31 15:43:57 2020: BS 1248 completed
Fri Jan 31 15:43:59 2020: BS 1249 completed
Fri Jan 31 15:44:01 2020: BS 1250 completed
Fri Jan 31 15:44:04 2020: BS 1251 completed
Fri Jan 31 15:44:06 2020: BS 1252 completed
Fri Jan 31 15:44:08 2020: BS 1253 completed
Fri Jan 31 15:44:10 2020: BS 1254 completed
Fri Jan 31 15:44:12 2020: BS 1255 completed
Fri Jan 31 15:44:14 2020: BS 1256 completed
Fri Jan 31 15:44:16 2020: BS 1257 completed
Fri Jan 31 15:44:18 2020: BS 1258 completed
Fri Jan 31 15:44:20 2020: BS 1259 completed
Fri Jan 31 15:44:22 2020: BS 1260 completed
Fri Jan 31 15:44:24 2020: BS 1261 completed
Fri Jan 31 15:44:26 2020: BS 1262 completed
Fri Jan 31 15:44:28 2020: BS 1263 completed
Fri Jan 31 15:44:30 2020: BS 1264 completed
Fri Jan 31 15:44:32 2020: BS 1265 completed
Fri Jan 31 15:44:34 2020: BS 1266 completed
Fri Jan 31 15:44:36 2020: BS 1267 completed
Fri Jan 31 15:44:38 2020: BS 1268 completed
Fri Jan 31 15:44:40 2020: BS 1269 completed
Fri Jan 31 15:44:42 2020: BS 1270 completed
Fri Jan 31 15:44:44 2020: BS 1271 completed
Fri Jan 31 15:44:47 2020: BS 1272 completed
Fri Jan 31 15:44:49 2020: BS 1273 completed
Fri Jan 31 15:44:51 2020: BS 1274 completed
Fri Jan 31 15:44:53 2020: BS 1275 completed
Fri Jan 31 15:44:55 2020: BS 1276 completed
Fri Jan 31 15:44:57 2020: BS 1277 completed
Fri Jan 31 15:44:59 2020: BS 1278 completed
Fri Jan 31 15:45:01 2020: BS 1279 completed
Fri Jan 31 15:45:03 2020: BS 1280 completed
Fri Jan 31 15:45:05 2020: BS 1281 completed
Fri Jan 31 15:45:07 2020: BS 1282 completed
Fri Jan 31 15:45:09 2020: BS 1283 completed
Fri Jan 31 15:45:11 2020: BS 1284 completed
Fri Jan 31 15:45:13 2020: BS 1285 completed
Fri Jan 31 15:45:15 2020: BS 1286 completed
Fri Jan 31 15:45:17 2020: BS 1287 completed
Fri Jan 31 15:45:19 2020: BS 1288 completed
Fri Jan 31 15:45:21 2020: BS 1289 completed
Fri Jan 31 15:45:23 2020: BS 1290 completed
Fri Jan 31 15:45:25 2020: BS 1291 completed
Fri Jan 31 15:45:28 2020: BS 1292 completed
Fri Jan 31 15:45:30 2020: BS 1293 completed
Fri Jan 31 15:45:32 2020: BS 1294 completed
Fri Jan 31 15:45:34 2020: BS 1295 completed
Fri Jan 31 15:45:36 2020: BS 1296 completed
Fri Jan 31 15:45:38 2020: BS 1297 completed
Fri Jan 31 15:45:40 2020: BS 1298 completed
Fri Jan 31 15:45:42 2020: BS 1299 completed
Fri Jan 31 15:45:44 2020: BS 1300 completed
Fri Jan 31 15:45:46 2020: BS 1301 completed
Fri Jan 31 15:45:48 2020: BS 1302 completed
Fri Jan 31 15:45:50 2020: BS 1303 completed
Fri Jan 31 15:45:52 2020: BS 1304 completed
Fri Jan 31 15:45:54 2020: BS 1305 completed
Fri Jan 31 15:45:56 2020: BS 1306 completed
Fri Jan 31 15:45:58 2020: BS 1307 completed
Fri Jan 31 15:46:00 2020: BS 1308 completed
Fri Jan 31 15:46:02 2020: BS 1309 completed
Fri Jan 31 15:46:04 2020: BS 1310 completed
Fri Jan 31 15:46:06 2020: BS 1311 completed
Fri Jan 31 15:46:08 2020: BS 1312 completed
Fri Jan 31 15:46:11 2020: BS 1313 completed
Fri Jan 31 15:46:13 2020: BS 1314 completed
Fri Jan 31 15:46:15 2020: BS 1315 completed
Fri Jan 31 15:46:17 2020: BS 1316 completed
Fri Jan 31 15:46:19 2020: BS 1317 completed
Fri Jan 31 15:46:21 2020: BS 1318 completed
Fri Jan 31 15:46:23 2020: BS 1319 completed
Fri Jan 31 15:46:25 2020: BS 1320 completed
Fri Jan 31 15:46:27 2020: BS 1321 completed
Fri Jan 31 15:46:29 2020: BS 1322 completed
Fri Jan 31 15:46:31 2020: BS 1323 completed
Fri Jan 31 15:46:33 2020: BS 1324 completed
Fri Jan 31 15:46:35 2020: BS 1325 completed
Fri Jan 31 15:46:37 2020: BS 1326 completed
Fri Jan 31 15:46:39 2020: BS 1327 completed
Fri Jan 31 15:46:41 2020: BS 1328 completed
Fri Jan 31 15:46:43 2020: BS 1329 completed
Fri Jan 31 15:46:45 2020: BS 1330 completed
Fri Jan 31 15:46:47 2020: BS 1331 completed
Fri Jan 31 15:46:49 2020: BS 1332 completed
Fri Jan 31 15:46:52 2020: BS 1333 completed
Fri Jan 31 15:46:54 2020: BS 1334 completed
Fri Jan 31 15:46:56 2020: BS 1335 completed
Fri Jan 31 15:46:58 2020: BS 1336 completed
Fri Jan 31 15:47:00 2020: BS 1337 completed
Fri Jan 31 15:47:02 2020: BS 1338 completed
Fri Jan 31 15:47:04 2020: BS 1339 completed
Fri Jan 31 15:47:06 2020: BS 1340 completed
Fri Jan 31 15:47:08 2020: BS 1341 completed
Fri Jan 31 15:47:10 2020: BS 1342 completed
Fri Jan 31 15:47:12 2020: BS 1343 completed
Fri Jan 31 15:47:14 2020: BS 1344 completed
Fri Jan 31 15:47:16 2020: BS 1345 completed
Fri Jan 31 15:47:18 2020: BS 1346 completed
Fri Jan 31 15:47:20 2020: BS 1347 completed
Fri Jan 31 15:47:22 2020: BS 1348 completed
Fri Jan 31 15:47:24 2020: BS 1349 completed
Fri Jan 31 15:47:26 2020: BS 1350 completed
Fri Jan 31 15:47:28 2020: BS 1351 completed
Fri Jan 31 15:47:30 2020: BS 1352 completed
Fri Jan 31 15:47:32 2020: BS 1353 completed
Fri Jan 31 15:47:35 2020: BS 1354 completed
Fri Jan 31 15:47:37 2020: BS 1355 completed
Fri Jan 31 15:47:39 2020: BS 1356 completed
Fri Jan 31 15:47:41 2020: BS 1357 completed
Fri Jan 31 15:47:43 2020: BS 1358 completed
Fri Jan 31 15:47:45 2020: BS 1359 completed
Fri Jan 31 15:47:47 2020: BS 1360 completed
Fri Jan 31 15:47:49 2020: BS 1361 completed
Fri Jan 31 15:47:51 2020: BS 1362 completed
Fri Jan 31 15:47:53 2020: BS 1363 completed
Fri Jan 31 15:47:55 2020: BS 1364 completed
Fri Jan 31 15:47:57 2020: BS 1365 completed
Fri Jan 31 15:47:59 2020: BS 1366 completed
Fri Jan 31 15:48:01 2020: BS 1367 completed
Fri Jan 31 15:48:03 2020: BS 1368 completed
Fri Jan 31 15:48:05 2020: BS 1369 completed
Fri Jan 31 15:48:07 2020: BS 1370 completed
Fri Jan 31 15:48:09 2020: BS 1371 completed
Fri Jan 31 15:48:11 2020: BS 1372 completed
Fri Jan 31 15:48:13 2020: BS 1373 completed
Fri Jan 31 15:48:16 2020: BS 1374 completed
Fri Jan 31 15:48:18 2020: BS 1375 completed
Fri Jan 31 15:48:20 2020: BS 1376 completed
Fri Jan 31 15:48:22 2020: BS 1377 completed
Fri Jan 31 15:48:24 2020: BS 1378 completed
Fri Jan 31 15:48:26 2020: BS 1379 completed
Fri Jan 31 15:48:28 2020: BS 1380 completed
Fri Jan 31 15:48:30 2020: BS 1381 completed
Fri Jan 31 15:48:32 2020: BS 1382 completed
Fri Jan 31 15:48:34 2020: BS 1383 completed
Fri Jan 31 15:48:36 2020: BS 1384 completed
Fri Jan 31 15:48:38 2020: BS 1385 completed
Fri Jan 31 15:48:40 2020: BS 1386 completed
Fri Jan 31 15:48:42 2020: BS 1387 completed
Fri Jan 31 15:48:44 2020: BS 1388 completed
Fri Jan 31 15:48:46 2020: BS 1389 completed
Fri Jan 31 15:48:48 2020: BS 1390 completed
Fri Jan 31 15:48:50 2020: BS 1391 completed
Fri Jan 31 15:48:52 2020: BS 1392 completed
Fri Jan 31 15:48:54 2020: BS 1393 completed
Fri Jan 31 15:48:56 2020: BS 1394 completed
Fri Jan 31 15:48:59 2020: BS 1395 completed
Fri Jan 31 15:49:01 2020: BS 1396 completed
Fri Jan 31 15:49:03 2020: BS 1397 completed
Fri Jan 31 15:49:05 2020: BS 1398 completed
Fri Jan 31 15:49:07 2020: BS 1399 completed
Fri Jan 31 15:49:09 2020: BS 1400 completed
Fri Jan 31 15:49:11 2020: BS 1401 completed
Fri Jan 31 15:49:13 2020: BS 1402 completed
Fri Jan 31 15:49:15 2020: BS 1403 completed
Fri Jan 31 15:49:17 2020: BS 1404 completed
Fri Jan 31 15:49:19 2020: BS 1405 completed
Fri Jan 31 15:49:21 2020: BS 1406 completed
Fri Jan 31 15:49:23 2020: BS 1407 completed
Fri Jan 31 15:49:25 2020: BS 1408 completed
Fri Jan 31 15:49:27 2020: BS 1409 completed
Fri Jan 31 15:49:29 2020: BS 1410 completed
Fri Jan 31 15:49:31 2020: BS 1411 completed
Fri Jan 31 15:49:33 2020: BS 1412 completed
Fri Jan 31 15:49:35 2020: BS 1413 completed
Fri Jan 31 15:49:37 2020: BS 1414 completed
Fri Jan 31 15:49:39 2020: BS 1415 completed
Fri Jan 31 15:49:42 2020: BS 1416 completed
Fri Jan 31 15:49:44 2020: BS 1417 completed
Fri Jan 31 15:49:46 2020: BS 1418 completed
Fri Jan 31 15:49:48 2020: BS 1419 completed
Fri Jan 31 15:49:50 2020: BS 1420 completed
Fri Jan 31 15:49:52 2020: BS 1421 completed
Fri Jan 31 15:49:54 2020: BS 1422 completed
Fri Jan 31 15:49:56 2020: BS 1423 completed
Fri Jan 31 15:49:58 2020: BS 1424 completed
Fri Jan 31 15:50:00 2020: BS 1425 completed
Fri Jan 31 15:50:02 2020: BS 1426 completed
Fri Jan 31 15:50:04 2020: BS 1427 completed
Fri Jan 31 15:50:06 2020: BS 1428 completed
Fri Jan 31 15:50:08 2020: BS 1429 completed
Fri Jan 31 15:50:10 2020: BS 1430 completed
Fri Jan 31 15:50:12 2020: BS 1431 completed
Fri Jan 31 15:50:14 2020: BS 1432 completed
Fri Jan 31 15:50:16 2020: BS 1433 completed
Fri Jan 31 15:50:18 2020: BS 1434 completed
Fri Jan 31 15:50:20 2020: BS 1435 completed
Fri Jan 31 15:50:23 2020: BS 1436 completed
Fri Jan 31 15:50:25 2020: BS 1437 completed
Fri Jan 31 15:50:27 2020: BS 1438 completed
Fri Jan 31 15:50:29 2020: BS 1439 completed
Fri Jan 31 15:50:31 2020: BS 1440 completed
Fri Jan 31 15:50:33 2020: BS 1441 completed
Fri Jan 31 15:50:35 2020: BS 1442 completed
Fri Jan 31 15:50:37 2020: BS 1443 completed
Fri Jan 31 15:50:39 2020: BS 1444 completed
Fri Jan 31 15:50:41 2020: BS 1445 completed
Fri Jan 31 15:50:43 2020: BS 1446 completed
Fri Jan 31 15:50:45 2020: BS 1447 completed
Fri Jan 31 15:50:47 2020: BS 1448 completed
Fri Jan 31 15:50:49 2020: BS 1449 completed
Fri Jan 31 15:50:51 2020: BS 1450 completed
Fri Jan 31 15:50:53 2020: BS 1451 completed
Fri Jan 31 15:50:55 2020: BS 1452 completed
Fri Jan 31 15:50:57 2020: BS 1453 completed
Fri Jan 31 15:50:59 2020: BS 1454 completed
Fri Jan 31 15:51:01 2020: BS 1455 completed
Fri Jan 31 15:51:03 2020: BS 1456 completed
Fri Jan 31 15:51:06 2020: BS 1457 completed
Fri Jan 31 15:51:08 2020: BS 1458 completed
Fri Jan 31 15:51:10 2020: BS 1459 completed
Fri Jan 31 15:51:12 2020: BS 1460 completed
Fri Jan 31 15:51:14 2020: BS 1461 completed
Fri Jan 31 15:51:16 2020: BS 1462 completed
Fri Jan 31 15:51:18 2020: BS 1463 completed
Fri Jan 31 15:51:20 2020: BS 1464 completed
Fri Jan 31 15:51:22 2020: BS 1465 completed
Fri Jan 31 15:51:24 2020: BS 1466 completed
Fri Jan 31 15:51:26 2020: BS 1467 completed
Fri Jan 31 15:51:28 2020: BS 1468 completed
Fri Jan 31 15:51:30 2020: BS 1469 completed
Fri Jan 31 15:51:32 2020: BS 1470 completed
Fri Jan 31 15:51:34 2020: BS 1471 completed
Fri Jan 31 15:51:36 2020: BS 1472 completed
Fri Jan 31 15:51:38 2020: BS 1473 completed
Fri Jan 31 15:51:40 2020: BS 1474 completed
Fri Jan 31 15:51:42 2020: BS 1475 completed
Fri Jan 31 15:51:44 2020: BS 1476 completed
Fri Jan 31 15:51:47 2020: BS 1477 completed
Fri Jan 31 15:51:49 2020: BS 1478 completed
Fri Jan 31 15:51:51 2020: BS 1479 completed
Fri Jan 31 15:51:53 2020: BS 1480 completed
Fri Jan 31 15:51:55 2020: BS 1481 completed
Fri Jan 31 15:51:57 2020: BS 1482 completed
Fri Jan 31 15:51:59 2020: BS 1483 completed
Fri Jan 31 15:52:01 2020: BS 1484 completed
Fri Jan 31 15:52:03 2020: BS 1485 completed
Fri Jan 31 15:52:05 2020: BS 1486 completed
Fri Jan 31 15:52:07 2020: BS 1487 completed
Fri Jan 31 15:52:09 2020: BS 1488 completed
Fri Jan 31 15:52:11 2020: BS 1489 completed
Fri Jan 31 15:52:13 2020: BS 1490 completed
Fri Jan 31 15:52:15 2020: BS 1491 completed
Fri Jan 31 15:52:17 2020: BS 1492 completed
Fri Jan 31 15:52:19 2020: BS 1493 completed
Fri Jan 31 15:52:21 2020: BS 1494 completed
Fri Jan 31 15:52:23 2020: BS 1495 completed
Fri Jan 31 15:52:25 2020: BS 1496 completed
Fri Jan 31 15:52:27 2020: BS 1497 completed
Fri Jan 31 15:52:30 2020: BS 1498 completed
Fri Jan 31 15:52:32 2020: BS 1499 completed
Fri Jan 31 15:52:34 2020: BS 1500 completed
Fri Jan 31 15:52:36 2020: BS 1501 completed
Fri Jan 31 15:52:38 2020: BS 1502 completed
Fri Jan 31 15:52:40 2020: BS 1503 completed
Fri Jan 31 15:52:42 2020: BS 1504 completed
Fri Jan 31 15:52:44 2020: BS 1505 completed
Fri Jan 31 15:52:46 2020: BS 1506 completed
Fri Jan 31 15:52:48 2020: BS 1507 completed
Fri Jan 31 15:52:50 2020: BS 1508 completed
Fri Jan 31 15:52:52 2020: BS 1509 completed
Fri Jan 31 15:52:54 2020: BS 1510 completed
Fri Jan 31 15:52:56 2020: BS 1511 completed
Fri Jan 31 15:52:58 2020: BS 1512 completed
Fri Jan 31 15:53:00 2020: BS 1513 completed
Fri Jan 31 15:53:02 2020: BS 1514 completed
Fri Jan 31 15:53:04 2020: BS 1515 completed
Fri Jan 31 15:53:06 2020: BS 1516 completed
Fri Jan 31 15:53:08 2020: BS 1517 completed
Fri Jan 31 15:53:11 2020: BS 1518 completed
Fri Jan 31 15:53:13 2020: BS 1519 completed
Fri Jan 31 15:53:15 2020: BS 1520 completed
Fri Jan 31 15:53:17 2020: BS 1521 completed
Fri Jan 31 15:53:19 2020: BS 1522 completed
Fri Jan 31 15:53:21 2020: BS 1523 completed
Fri Jan 31 15:53:23 2020: BS 1524 completed
Fri Jan 31 15:53:25 2020: BS 1525 completed
Fri Jan 31 15:53:27 2020: BS 1526 completed
Fri Jan 31 15:53:29 2020: BS 1527 completed
Fri Jan 31 15:53:31 2020: BS 1528 completed
Fri Jan 31 15:53:33 2020: BS 1529 completed
Fri Jan 31 15:53:35 2020: BS 1530 completed
Fri Jan 31 15:53:37 2020: BS 1531 completed
Fri Jan 31 15:53:39 2020: BS 1532 completed
Fri Jan 31 15:53:41 2020: BS 1533 completed
Fri Jan 31 15:53:43 2020: BS 1534 completed
Fri Jan 31 15:53:45 2020: BS 1535 completed
Fri Jan 31 15:53:47 2020: BS 1536 completed
Fri Jan 31 15:53:49 2020: BS 1537 completed
Fri Jan 31 15:53:51 2020: BS 1538 completed
Fri Jan 31 15:53:54 2020: BS 1539 completed
Fri Jan 31 15:53:56 2020: BS 1540 completed
Fri Jan 31 15:53:58 2020: BS 1541 completed
Fri Jan 31 15:54:00 2020: BS 1542 completed
Fri Jan 31 15:54:02 2020: BS 1543 completed
Fri Jan 31 15:54:04 2020: BS 1544 completed
Fri Jan 31 15:54:06 2020: BS 1545 completed
Fri Jan 31 15:54:08 2020: BS 1546 completed
Fri Jan 31 15:54:10 2020: BS 1547 completed
Fri Jan 31 15:54:12 2020: BS 1548 completed
Fri Jan 31 15:54:14 2020: BS 1549 completed
Fri Jan 31 15:54:16 2020: BS 1550 completed
Fri Jan 31 15:54:18 2020: BS 1551 completed
Fri Jan 31 15:54:20 2020: BS 1552 completed
Fri Jan 31 15:54:22 2020: BS 1553 completed
Fri Jan 31 15:54:24 2020: BS 1554 completed
Fri Jan 31 15:54:26 2020: BS 1555 completed
Fri Jan 31 15:54:28 2020: BS 1556 completed
Fri Jan 31 15:54:30 2020: BS 1557 completed
Fri Jan 31 15:54:32 2020: BS 1558 completed
Fri Jan 31 15:54:34 2020: BS 1559 completed
Fri Jan 31 15:54:37 2020: BS 1560 completed
Fri Jan 31 15:54:39 2020: BS 1561 completed
Fri Jan 31 15:54:41 2020: BS 1562 completed
Fri Jan 31 15:54:43 2020: BS 1563 completed
Fri Jan 31 15:54:45 2020: BS 1564 completed
Fri Jan 31 15:54:47 2020: BS 1565 completed
Fri Jan 31 15:54:49 2020: BS 1566 completed
Fri Jan 31 15:54:51 2020: BS 1567 completed
Fri Jan 31 15:54:53 2020: BS 1568 completed
Fri Jan 31 15:54:55 2020: BS 1569 completed
Fri Jan 31 15:54:57 2020: BS 1570 completed
Fri Jan 31 15:54:59 2020: BS 1571 completed
Fri Jan 31 15:55:01 2020: BS 1572 completed
Fri Jan 31 15:55:03 2020: BS 1573 completed
Fri Jan 31 15:55:05 2020: BS 1574 completed
Fri Jan 31 15:55:07 2020: BS 1575 completed
Fri Jan 31 15:55:09 2020: BS 1576 completed
Fri Jan 31 15:55:11 2020: BS 1577 completed
Fri Jan 31 15:55:13 2020: BS 1578 completed
Fri Jan 31 15:55:15 2020: BS 1579 completed
Fri Jan 31 15:55:18 2020: BS 1580 completed
Fri Jan 31 15:55:20 2020: BS 1581 completed
Fri Jan 31 15:55:22 2020: BS 1582 completed
Fri Jan 31 15:55:24 2020: BS 1583 completed
Fri Jan 31 15:55:26 2020: BS 1584 completed
Fri Jan 31 15:55:28 2020: BS 1585 completed
Fri Jan 31 15:55:30 2020: BS 1586 completed
Fri Jan 31 15:55:32 2020: BS 1587 completed
Fri Jan 31 15:55:34 2020: BS 1588 completed
Fri Jan 31 15:55:36 2020: BS 1589 completed
Fri Jan 31 15:55:38 2020: BS 1590 completed
Fri Jan 31 15:55:40 2020: BS 1591 completed
Fri Jan 31 15:55:42 2020: BS 1592 completed
Fri Jan 31 15:55:44 2020: BS 1593 completed
Fri Jan 31 15:55:46 2020: BS 1594 completed
Fri Jan 31 15:55:48 2020: BS 1595 completed
Fri Jan 31 15:55:50 2020: BS 1596 completed
Fri Jan 31 15:55:52 2020: BS 1597 completed
Fri Jan 31 15:55:54 2020: BS 1598 completed
Fri Jan 31 15:55:56 2020: BS 1599 completed
Fri Jan 31 15:55:58 2020: BS 1600 completed
Fri Jan 31 15:56:01 2020: BS 1601 completed
Fri Jan 31 15:56:03 2020: BS 1602 completed
Fri Jan 31 15:56:05 2020: BS 1603 completed
Fri Jan 31 15:56:07 2020: BS 1604 completed
Fri Jan 31 15:56:09 2020: BS 1605 completed
Fri Jan 31 15:56:11 2020: BS 1606 completed
Fri Jan 31 15:56:13 2020: BS 1607 completed
Fri Jan 31 15:56:15 2020: BS 1608 completed
Fri Jan 31 15:56:17 2020: BS 1609 completed
Fri Jan 31 15:56:19 2020: BS 1610 completed
Fri Jan 31 15:56:21 2020: BS 1611 completed
Fri Jan 31 15:56:23 2020: BS 1612 completed
Fri Jan 31 15:56:25 2020: BS 1613 completed
Fri Jan 31 15:56:27 2020: BS 1614 completed
Fri Jan 31 15:56:29 2020: BS 1615 completed
Fri Jan 31 15:56:31 2020: BS 1616 completed
Fri Jan 31 15:56:33 2020: BS 1617 completed
Fri Jan 31 15:56:35 2020: BS 1618 completed
Fri Jan 31 15:56:37 2020: BS 1619 completed
Fri Jan 31 15:56:39 2020: BS 1620 completed
Fri Jan 31 15:56:42 2020: BS 1621 completed
Fri Jan 31 15:56:44 2020: BS 1622 completed
Fri Jan 31 15:56:46 2020: BS 1623 completed
Fri Jan 31 15:56:48 2020: BS 1624 completed
Fri Jan 31 15:56:50 2020: BS 1625 completed
Fri Jan 31 15:56:52 2020: BS 1626 completed
Fri Jan 31 15:56:54 2020: BS 1627 completed
Fri Jan 31 15:56:56 2020: BS 1628 completed
Fri Jan 31 15:56:58 2020: BS 1629 completed
Fri Jan 31 15:57:00 2020: BS 1630 completed
Fri Jan 31 15:57:02 2020: BS 1631 completed
Fri Jan 31 15:57:04 2020: BS 1632 completed
Fri Jan 31 15:57:06 2020: BS 1633 completed
Fri Jan 31 15:57:08 2020: BS 1634 completed
Fri Jan 31 15:57:10 2020: BS 1635 completed
Fri Jan 31 15:57:12 2020: BS 1636 completed
Fri Jan 31 15:57:14 2020: BS 1637 completed
Fri Jan 31 15:57:16 2020: BS 1638 completed
Fri Jan 31 15:57:18 2020: BS 1639 completed
Fri Jan 31 15:57:20 2020: BS 1640 completed
Fri Jan 31 15:57:22 2020: BS 1641 completed
Fri Jan 31 15:57:25 2020: BS 1642 completed
Fri Jan 31 15:57:27 2020: BS 1643 completed
Fri Jan 31 15:57:29 2020: BS 1644 completed
Fri Jan 31 15:57:31 2020: BS 1645 completed
Fri Jan 31 15:57:33 2020: BS 1646 completed
Fri Jan 31 15:57:35 2020: BS 1647 completed
Fri Jan 31 15:57:37 2020: BS 1648 completed
Fri Jan 31 15:57:39 2020: BS 1649 completed
Fri Jan 31 15:57:41 2020: BS 1650 completed
Fri Jan 31 15:57:43 2020: BS 1651 completed
Fri Jan 31 15:57:45 2020: BS 1652 completed
Fri Jan 31 15:57:47 2020: BS 1653 completed
Fri Jan 31 15:57:49 2020: BS 1654 completed
Fri Jan 31 15:57:51 2020: BS 1655 completed
Fri Jan 31 15:57:53 2020: BS 1656 completed
Fri Jan 31 15:57:55 2020: BS 1657 completed
Fri Jan 31 15:57:57 2020: BS 1658 completed
Fri Jan 31 15:57:59 2020: BS 1659 completed
Fri Jan 31 15:58:01 2020: BS 1660 completed
Fri Jan 31 15:58:03 2020: BS 1661 completed
Fri Jan 31 15:58:06 2020: BS 1662 completed
Fri Jan 31 15:58:08 2020: BS 1663 completed
Fri Jan 31 15:58:10 2020: BS 1664 completed
Fri Jan 31 15:58:12 2020: BS 1665 completed
Fri Jan 31 15:58:14 2020: BS 1666 completed
Fri Jan 31 15:58:16 2020: BS 1667 completed
Fri Jan 31 15:58:18 2020: BS 1668 completed
Fri Jan 31 15:58:20 2020: BS 1669 completed
Fri Jan 31 15:58:22 2020: BS 1670 completed
Fri Jan 31 15:58:24 2020: BS 1671 completed
Fri Jan 31 15:58:26 2020: BS 1672 completed
Fri Jan 31 15:58:28 2020: BS 1673 completed
Fri Jan 31 15:58:30 2020: BS 1674 completed
Fri Jan 31 15:58:32 2020: BS 1675 completed
Fri Jan 31 15:58:34 2020: BS 1676 completed
Fri Jan 31 15:58:36 2020: BS 1677 completed
Fri Jan 31 15:58:38 2020: BS 1678 completed
Fri Jan 31 15:58:40 2020: BS 1679 completed
Fri Jan 31 15:58:42 2020: BS 1680 completed
Fri Jan 31 15:58:44 2020: BS 1681 completed
Fri Jan 31 15:58:46 2020: BS 1682 completed
Fri Jan 31 15:58:49 2020: BS 1683 completed
Fri Jan 31 15:58:51 2020: BS 1684 completed
Fri Jan 31 15:58:53 2020: BS 1685 completed
Fri Jan 31 15:58:55 2020: BS 1686 completed
Fri Jan 31 15:58:57 2020: BS 1687 completed
Fri Jan 31 15:58:59 2020: BS 1688 completed
Fri Jan 31 15:59:01 2020: BS 1689 completed
Fri Jan 31 15:59:03 2020: BS 1690 completed
Fri Jan 31 15:59:05 2020: BS 1691 completed
Fri Jan 31 15:59:07 2020: BS 1692 completed
Fri Jan 31 15:59:09 2020: BS 1693 completed
Fri Jan 31 15:59:11 2020: BS 1694 completed
Fri Jan 31 15:59:13 2020: BS 1695 completed
Fri Jan 31 15:59:15 2020: BS 1696 completed
Fri Jan 31 15:59:17 2020: BS 1697 completed
Fri Jan 31 15:59:19 2020: BS 1698 completed
Fri Jan 31 15:59:21 2020: BS 1699 completed
Fri Jan 31 15:59:23 2020: BS 1700 completed
Fri Jan 31 15:59:25 2020: BS 1701 completed
Fri Jan 31 15:59:27 2020: BS 1702 completed
Fri Jan 31 15:59:29 2020: BS 1703 completed
Fri Jan 31 15:59:32 2020: BS 1704 completed
Fri Jan 31 15:59:34 2020: BS 1705 completed
Fri Jan 31 15:59:36 2020: BS 1706 completed
Fri Jan 31 15:59:38 2020: BS 1707 completed
Fri Jan 31 15:59:40 2020: BS 1708 completed
Fri Jan 31 15:59:42 2020: BS 1709 completed
Fri Jan 31 15:59:44 2020: BS 1710 completed
Fri Jan 31 15:59:46 2020: BS 1711 completed
Fri Jan 31 15:59:48 2020: BS 1712 completed
Fri Jan 31 15:59:50 2020: BS 1713 completed
Fri Jan 31 15:59:52 2020: BS 1714 completed
Fri Jan 31 15:59:54 2020: BS 1715 completed
Fri Jan 31 15:59:56 2020: BS 1716 completed
Fri Jan 31 15:59:58 2020: BS 1717 completed
Fri Jan 31 16:00:00 2020: BS 1718 completed
Fri Jan 31 16:00:02 2020: BS 1719 completed
Fri Jan 31 16:00:04 2020: BS 1720 completed
Fri Jan 31 16:00:06 2020: BS 1721 completed
Fri Jan 31 16:00:08 2020: BS 1722 completed
Fri Jan 31 16:00:10 2020: BS 1723 completed
Fri Jan 31 16:00:13 2020: BS 1724 completed
Fri Jan 31 16:00:15 2020: BS 1725 completed
Fri Jan 31 16:00:17 2020: BS 1726 completed
Fri Jan 31 16:00:19 2020: BS 1727 completed
Fri Jan 31 16:00:21 2020: BS 1728 completed
Fri Jan 31 16:00:23 2020: BS 1729 completed
Fri Jan 31 16:00:25 2020: BS 1730 completed
Fri Jan 31 16:00:27 2020: BS 1731 completed
Fri Jan 31 16:00:29 2020: BS 1732 completed
Fri Jan 31 16:00:31 2020: BS 1733 completed
Fri Jan 31 16:00:33 2020: BS 1734 completed
Fri Jan 31 16:00:35 2020: BS 1735 completed
Fri Jan 31 16:00:37 2020: BS 1736 completed
Fri Jan 31 16:00:39 2020: BS 1737 completed
Fri Jan 31 16:00:41 2020: BS 1738 completed
Fri Jan 31 16:00:43 2020: BS 1739 completed
Fri Jan 31 16:00:45 2020: BS 1740 completed
Fri Jan 31 16:00:47 2020: BS 1741 completed
Fri Jan 31 16:00:49 2020: BS 1742 completed
Fri Jan 31 16:00:51 2020: BS 1743 completed
Fri Jan 31 16:00:53 2020: BS 1744 completed
Fri Jan 31 16:00:56 2020: BS 1745 completed
Fri Jan 31 16:00:58 2020: BS 1746 completed
Fri Jan 31 16:01:00 2020: BS 1747 completed
Fri Jan 31 16:01:02 2020: BS 1748 completed
Fri Jan 31 16:01:04 2020: BS 1749 completed
Fri Jan 31 16:01:06 2020: BS 1750 completed
Fri Jan 31 16:01:08 2020: BS 1751 completed
Fri Jan 31 16:01:10 2020: BS 1752 completed
Fri Jan 31 16:01:12 2020: BS 1753 completed
Fri Jan 31 16:01:14 2020: BS 1754 completed
Fri Jan 31 16:01:16 2020: BS 1755 completed
Fri Jan 31 16:01:18 2020: BS 1756 completed
Fri Jan 31 16:01:20 2020: BS 1757 completed
Fri Jan 31 16:01:22 2020: BS 1758 completed
Fri Jan 31 16:01:24 2020: BS 1759 completed
Fri Jan 31 16:01:26 2020: BS 1760 completed
Fri Jan 31 16:01:28 2020: BS 1761 completed
Fri Jan 31 16:01:30 2020: BS 1762 completed
Fri Jan 31 16:01:32 2020: BS 1763 completed
Fri Jan 31 16:01:34 2020: BS 1764 completed
Fri Jan 31 16:01:37 2020: BS 1765 completed
Fri Jan 31 16:01:39 2020: BS 1766 completed
Fri Jan 31 16:01:41 2020: BS 1767 completed
Fri Jan 31 16:01:43 2020: BS 1768 completed
Fri Jan 31 16:01:45 2020: BS 1769 completed
Fri Jan 31 16:01:47 2020: BS 1770 completed
Fri Jan 31 16:01:49 2020: BS 1771 completed
Fri Jan 31 16:01:51 2020: BS 1772 completed
Fri Jan 31 16:01:53 2020: BS 1773 completed
Fri Jan 31 16:01:55 2020: BS 1774 completed
Fri Jan 31 16:01:57 2020: BS 1775 completed
Fri Jan 31 16:01:59 2020: BS 1776 completed
Fri Jan 31 16:02:01 2020: BS 1777 completed
Fri Jan 31 16:02:03 2020: BS 1778 completed
Fri Jan 31 16:02:05 2020: BS 1779 completed
Fri Jan 31 16:02:07 2020: BS 1780 completed
Fri Jan 31 16:02:09 2020: BS 1781 completed
Fri Jan 31 16:02:11 2020: BS 1782 completed
Fri Jan 31 16:02:13 2020: BS 1783 completed
Fri Jan 31 16:02:15 2020: BS 1784 completed
Fri Jan 31 16:02:17 2020: BS 1785 completed
Fri Jan 31 16:02:20 2020: BS 1786 completed
Fri Jan 31 16:02:22 2020: BS 1787 completed
Fri Jan 31 16:02:24 2020: BS 1788 completed
Fri Jan 31 16:02:26 2020: BS 1789 completed
Fri Jan 31 16:02:28 2020: BS 1790 completed
Fri Jan 31 16:02:30 2020: BS 1791 completed
Fri Jan 31 16:02:32 2020: BS 1792 completed
Fri Jan 31 16:02:34 2020: BS 1793 completed
Fri Jan 31 16:02:36 2020: BS 1794 completed
Fri Jan 31 16:02:38 2020: BS 1795 completed
Fri Jan 31 16:02:40 2020: BS 1796 completed
Fri Jan 31 16:02:42 2020: BS 1797 completed
Fri Jan 31 16:02:44 2020: BS 1798 completed
Fri Jan 31 16:02:46 2020: BS 1799 completed
Fri Jan 31 16:02:48 2020: BS 1800 completed
Fri Jan 31 16:02:50 2020: BS 1801 completed
Fri Jan 31 16:02:52 2020: BS 1802 completed
Fri Jan 31 16:02:54 2020: BS 1803 completed
Fri Jan 31 16:02:56 2020: BS 1804 completed
Fri Jan 31 16:02:58 2020: BS 1805 completed
Fri Jan 31 16:03:01 2020: BS 1806 completed
Fri Jan 31 16:03:03 2020: BS 1807 completed
Fri Jan 31 16:03:05 2020: BS 1808 completed
Fri Jan 31 16:03:07 2020: BS 1809 completed
Fri Jan 31 16:03:09 2020: BS 1810 completed
Fri Jan 31 16:03:11 2020: BS 1811 completed
Fri Jan 31 16:03:13 2020: BS 1812 completed
Fri Jan 31 16:03:15 2020: BS 1813 completed
Fri Jan 31 16:03:17 2020: BS 1814 completed
Fri Jan 31 16:03:19 2020: BS 1815 completed
Fri Jan 31 16:03:21 2020: BS 1816 completed
Fri Jan 31 16:03:23 2020: BS 1817 completed
Fri Jan 31 16:03:25 2020: BS 1818 completed
Fri Jan 31 16:03:27 2020: BS 1819 completed
Fri Jan 31 16:03:29 2020: BS 1820 completed
Fri Jan 31 16:03:31 2020: BS 1821 completed
Fri Jan 31 16:03:33 2020: BS 1822 completed
Fri Jan 31 16:03:35 2020: BS 1823 completed
Fri Jan 31 16:03:37 2020: BS 1824 completed
Fri Jan 31 16:03:39 2020: BS 1825 completed
Fri Jan 31 16:03:41 2020: BS 1826 completed
Fri Jan 31 16:03:44 2020: BS 1827 completed
Fri Jan 31 16:03:46 2020: BS 1828 completed
Fri Jan 31 16:03:48 2020: BS 1829 completed
Fri Jan 31 16:03:50 2020: BS 1830 completed
Fri Jan 31 16:03:52 2020: BS 1831 completed
Fri Jan 31 16:03:54 2020: BS 1832 completed
Fri Jan 31 16:03:56 2020: BS 1833 completed
Fri Jan 31 16:03:58 2020: BS 1834 completed
Fri Jan 31 16:04:00 2020: BS 1835 completed
Fri Jan 31 16:04:02 2020: BS 1836 completed
Fri Jan 31 16:04:04 2020: BS 1837 completed
Fri Jan 31 16:04:06 2020: BS 1838 completed
Fri Jan 31 16:04:08 2020: BS 1839 completed
Fri Jan 31 16:04:10 2020: BS 1840 completed
Fri Jan 31 16:04:12 2020: BS 1841 completed
Fri Jan 31 16:04:14 2020: BS 1842 completed
Fri Jan 31 16:04:16 2020: BS 1843 completed
Fri Jan 31 16:04:18 2020: BS 1844 completed
Fri Jan 31 16:04:20 2020: BS 1845 completed
Fri Jan 31 16:04:22 2020: BS 1846 completed
Fri Jan 31 16:04:25 2020: BS 1847 completed
Fri Jan 31 16:04:27 2020: BS 1848 completed
Fri Jan 31 16:04:29 2020: BS 1849 completed
Fri Jan 31 16:04:31 2020: BS 1850 completed
Fri Jan 31 16:04:33 2020: BS 1851 completed
Fri Jan 31 16:04:35 2020: BS 1852 completed
Fri Jan 31 16:04:37 2020: BS 1853 completed
Fri Jan 31 16:04:39 2020: BS 1854 completed
Fri Jan 31 16:04:41 2020: BS 1855 completed
Fri Jan 31 16:04:43 2020: BS 1856 completed
Fri Jan 31 16:04:45 2020: BS 1857 completed
Fri Jan 31 16:04:47 2020: BS 1858 completed
Fri Jan 31 16:04:49 2020: BS 1859 completed
Fri Jan 31 16:04:51 2020: BS 1860 completed
Fri Jan 31 16:04:53 2020: BS 1861 completed
Fri Jan 31 16:04:55 2020: BS 1862 completed
Fri Jan 31 16:04:57 2020: BS 1863 completed
Fri Jan 31 16:04:59 2020: BS 1864 completed
Fri Jan 31 16:05:01 2020: BS 1865 completed
Fri Jan 31 16:05:03 2020: BS 1866 completed
Fri Jan 31 16:05:05 2020: BS 1867 completed
Fri Jan 31 16:05:08 2020: BS 1868 completed
Fri Jan 31 16:05:10 2020: BS 1869 completed
Fri Jan 31 16:05:12 2020: BS 1870 completed
Fri Jan 31 16:05:14 2020: BS 1871 completed
Fri Jan 31 16:05:16 2020: BS 1872 completed
Fri Jan 31 16:05:18 2020: BS 1873 completed
Fri Jan 31 16:05:20 2020: BS 1874 completed
Fri Jan 31 16:05:22 2020: BS 1875 completed
Fri Jan 31 16:05:24 2020: BS 1876 completed
Fri Jan 31 16:05:26 2020: BS 1877 completed
Fri Jan 31 16:05:28 2020: BS 1878 completed
Fri Jan 31 16:05:30 2020: BS 1879 completed
Fri Jan 31 16:05:32 2020: BS 1880 completed
Fri Jan 31 16:05:34 2020: BS 1881 completed
Fri Jan 31 16:05:36 2020: BS 1882 completed
Fri Jan 31 16:05:38 2020: BS 1883 completed
Fri Jan 31 16:05:40 2020: BS 1884 completed
Fri Jan 31 16:05:42 2020: BS 1885 completed
Fri Jan 31 16:05:44 2020: BS 1886 completed
Fri Jan 31 16:05:46 2020: BS 1887 completed
Fri Jan 31 16:05:48 2020: BS 1888 completed
Fri Jan 31 16:05:51 2020: BS 1889 completed
Fri Jan 31 16:05:53 2020: BS 1890 completed
Fri Jan 31 16:05:55 2020: BS 1891 completed
Fri Jan 31 16:05:57 2020: BS 1892 completed
Fri Jan 31 16:05:59 2020: BS 1893 completed
Fri Jan 31 16:06:01 2020: BS 1894 completed
Fri Jan 31 16:06:03 2020: BS 1895 completed
Fri Jan 31 16:06:05 2020: BS 1896 completed
Fri Jan 31 16:06:07 2020: BS 1897 completed
Fri Jan 31 16:06:09 2020: BS 1898 completed
Fri Jan 31 16:06:11 2020: BS 1899 completed
Fri Jan 31 16:06:13 2020: BS 1900 completed
Fri Jan 31 16:06:15 2020: BS 1901 completed
Fri Jan 31 16:06:17 2020: BS 1902 completed
Fri Jan 31 16:06:19 2020: BS 1903 completed
Fri Jan 31 16:06:21 2020: BS 1904 completed
Fri Jan 31 16:06:23 2020: BS 1905 completed
Fri Jan 31 16:06:25 2020: BS 1906 completed
Fri Jan 31 16:06:27 2020: BS 1907 completed
Fri Jan 31 16:06:29 2020: BS 1908 completed
Fri Jan 31 16:06:32 2020: BS 1909 completed
Fri Jan 31 16:06:34 2020: BS 1910 completed
Fri Jan 31 16:06:36 2020: BS 1911 completed
Fri Jan 31 16:06:38 2020: BS 1912 completed
Fri Jan 31 16:06:40 2020: BS 1913 completed
Fri Jan 31 16:06:42 2020: BS 1914 completed
Fri Jan 31 16:06:44 2020: BS 1915 completed
Fri Jan 31 16:06:46 2020: BS 1916 completed
Fri Jan 31 16:06:48 2020: BS 1917 completed
Fri Jan 31 16:06:50 2020: BS 1918 completed
Fri Jan 31 16:06:52 2020: BS 1919 completed
Fri Jan 31 16:06:54 2020: BS 1920 completed
Fri Jan 31 16:06:56 2020: BS 1921 completed
Fri Jan 31 16:06:58 2020: BS 1922 completed
Fri Jan 31 16:07:00 2020: BS 1923 completed
Fri Jan 31 16:07:02 2020: BS 1924 completed
Fri Jan 31 16:07:04 2020: BS 1925 completed
Fri Jan 31 16:07:06 2020: BS 1926 completed
Fri Jan 31 16:07:08 2020: BS 1927 completed
Fri Jan 31 16:07:10 2020: BS 1928 completed
Fri Jan 31 16:07:12 2020: BS 1929 completed
Fri Jan 31 16:07:15 2020: BS 1930 completed
Fri Jan 31 16:07:17 2020: BS 1931 completed
Fri Jan 31 16:07:19 2020: BS 1932 completed
Fri Jan 31 16:07:21 2020: BS 1933 completed
Fri Jan 31 16:07:23 2020: BS 1934 completed
Fri Jan 31 16:07:25 2020: BS 1935 completed
Fri Jan 31 16:07:27 2020: BS 1936 completed
Fri Jan 31 16:07:29 2020: BS 1937 completed
Fri Jan 31 16:07:31 2020: BS 1938 completed
Fri Jan 31 16:07:33 2020: BS 1939 completed
Fri Jan 31 16:07:35 2020: BS 1940 completed
Fri Jan 31 16:07:37 2020: BS 1941 completed
Fri Jan 31 16:07:39 2020: BS 1942 completed
Fri Jan 31 16:07:41 2020: BS 1943 completed
Fri Jan 31 16:07:43 2020: BS 1944 completed
Fri Jan 31 16:07:45 2020: BS 1945 completed
Fri Jan 31 16:07:47 2020: BS 1946 completed
Fri Jan 31 16:07:49 2020: BS 1947 completed
Fri Jan 31 16:07:51 2020: BS 1948 completed
Fri Jan 31 16:07:53 2020: BS 1949 completed
Fri Jan 31 16:07:56 2020: BS 1950 completed
Fri Jan 31 16:07:58 2020: BS 1951 completed
Fri Jan 31 16:08:00 2020: BS 1952 completed
Fri Jan 31 16:08:02 2020: BS 1953 completed
Fri Jan 31 16:08:04 2020: BS 1954 completed
Fri Jan 31 16:08:06 2020: BS 1955 completed
Fri Jan 31 16:08:08 2020: BS 1956 completed
Fri Jan 31 16:08:10 2020: BS 1957 completed
Fri Jan 31 16:08:12 2020: BS 1958 completed
Fri Jan 31 16:08:14 2020: BS 1959 completed
Fri Jan 31 16:08:16 2020: BS 1960 completed
Fri Jan 31 16:08:18 2020: BS 1961 completed
Fri Jan 31 16:08:20 2020: BS 1962 completed
Fri Jan 31 16:08:22 2020: BS 1963 completed
Fri Jan 31 16:08:24 2020: BS 1964 completed
Fri Jan 31 16:08:26 2020: BS 1965 completed
Fri Jan 31 16:08:28 2020: BS 1966 completed
Fri Jan 31 16:08:30 2020: BS 1967 completed
Fri Jan 31 16:08:32 2020: BS 1968 completed
Fri Jan 31 16:08:34 2020: BS 1969 completed
Fri Jan 31 16:08:36 2020: BS 1970 completed
Fri Jan 31 16:08:39 2020: BS 1971 completed
Fri Jan 31 16:08:41 2020: BS 1972 completed
Fri Jan 31 16:08:43 2020: BS 1973 completed
Fri Jan 31 16:08:45 2020: BS 1974 completed
Fri Jan 31 16:08:47 2020: BS 1975 completed
Fri Jan 31 16:08:49 2020: BS 1976 completed
Fri Jan 31 16:08:51 2020: BS 1977 completed
Fri Jan 31 16:08:53 2020: BS 1978 completed
Fri Jan 31 16:08:55 2020: BS 1979 completed
Fri Jan 31 16:08:57 2020: BS 1980 completed
Fri Jan 31 16:08:59 2020: BS 1981 completed
Fri Jan 31 16:09:01 2020: BS 1982 completed
Fri Jan 31 16:09:03 2020: BS 1983 completed
Fri Jan 31 16:09:05 2020: BS 1984 completed
Fri Jan 31 16:09:07 2020: BS 1985 completed
Fri Jan 31 16:09:09 2020: BS 1986 completed
Fri Jan 31 16:09:11 2020: BS 1987 completed
Fri Jan 31 16:09:13 2020: BS 1988 completed
Fri Jan 31 16:09:15 2020: BS 1989 completed
Fri Jan 31 16:09:17 2020: BS 1990 completed
Fri Jan 31 16:09:20 2020: BS 1991 completed
Fri Jan 31 16:09:22 2020: BS 1992 completed
Fri Jan 31 16:09:24 2020: BS 1993 completed
Fri Jan 31 16:09:26 2020: BS 1994 completed
Fri Jan 31 16:09:28 2020: BS 1995 completed
Fri Jan 31 16:09:30 2020: BS 1996 completed
Fri Jan 31 16:09:32 2020: BS 1997 completed
Fri Jan 31 16:09:34 2020: BS 1998 completed
Fri Jan 31 16:09:36 2020: BS 1999 completed
Fri Jan 31 16:09:38 2020: BS 2000 completed
Fri Jan 31 16:09:40 2020: BS 2001 completed
Fri Jan 31 16:09:42 2020: BS 2002 completed
Fri Jan 31 16:09:44 2020: BS 2003 completed
Fri Jan 31 16:09:46 2020: BS 2004 completed
Fri Jan 31 16:09:48 2020: BS 2005 completed
Fri Jan 31 16:09:50 2020: BS 2006 completed
Fri Jan 31 16:09:52 2020: BS 2007 completed
Fri Jan 31 16:09:54 2020: BS 2008 completed
Fri Jan 31 16:09:56 2020: BS 2009 completed
Fri Jan 31 16:09:58 2020: BS 2010 completed
Fri Jan 31 16:10:00 2020: BS 2011 completed
Fri Jan 31 16:10:03 2020: BS 2012 completed
Fri Jan 31 16:10:05 2020: BS 2013 completed
Fri Jan 31 16:10:07 2020: BS 2014 completed
Fri Jan 31 16:10:09 2020: BS 2015 completed
Fri Jan 31 16:10:11 2020: BS 2016 completed
Fri Jan 31 16:10:13 2020: BS 2017 completed
Fri Jan 31 16:10:15 2020: BS 2018 completed
Fri Jan 31 16:10:17 2020: BS 2019 completed
Fri Jan 31 16:10:19 2020: BS 2020 completed
Fri Jan 31 16:10:21 2020: BS 2021 completed
Fri Jan 31 16:10:23 2020: BS 2022 completed
Fri Jan 31 16:10:25 2020: BS 2023 completed
Fri Jan 31 16:10:27 2020: BS 2024 completed
Fri Jan 31 16:10:29 2020: BS 2025 completed
Fri Jan 31 16:10:31 2020: BS 2026 completed
Fri Jan 31 16:10:33 2020: BS 2027 completed
Fri Jan 31 16:10:35 2020: BS 2028 completed
Fri Jan 31 16:10:37 2020: BS 2029 completed
Fri Jan 31 16:10:39 2020: BS 2030 completed
Fri Jan 31 16:10:41 2020: BS 2031 completed
Fri Jan 31 16:10:43 2020: BS 2032 completed
Fri Jan 31 16:10:46 2020: BS 2033 completed
Fri Jan 31 16:10:48 2020: BS 2034 completed
Fri Jan 31 16:10:50 2020: BS 2035 completed
Fri Jan 31 16:10:52 2020: BS 2036 completed
Fri Jan 31 16:10:54 2020: BS 2037 completed
Fri Jan 31 16:10:56 2020: BS 2038 completed
Fri Jan 31 16:10:58 2020: BS 2039 completed
Fri Jan 31 16:11:00 2020: BS 2040 completed
Fri Jan 31 16:11:02 2020: BS 2041 completed
Fri Jan 31 16:11:04 2020: BS 2042 completed
Fri Jan 31 16:11:06 2020: BS 2043 completed
Fri Jan 31 16:11:08 2020: BS 2044 completed
Fri Jan 31 16:11:10 2020: BS 2045 completed
Fri Jan 31 16:11:12 2020: BS 2046 completed
Fri Jan 31 16:11:14 2020: BS 2047 completed
Fri Jan 31 16:11:16 2020: BS 2048 completed
Fri Jan 31 16:11:18 2020: BS 2049 completed
Fri Jan 31 16:11:20 2020: BS 2050 completed
Fri Jan 31 16:11:22 2020: BS 2051 completed
Fri Jan 31 16:11:24 2020: BS 2052 completed
Fri Jan 31 16:11:27 2020: BS 2053 completed
Fri Jan 31 16:11:29 2020: BS 2054 completed
Fri Jan 31 16:11:31 2020: BS 2055 completed
Fri Jan 31 16:11:33 2020: BS 2056 completed
Fri Jan 31 16:11:35 2020: BS 2057 completed
Fri Jan 31 16:11:37 2020: BS 2058 completed
Fri Jan 31 16:11:39 2020: BS 2059 completed
Fri Jan 31 16:11:41 2020: BS 2060 completed
Fri Jan 31 16:11:43 2020: BS 2061 completed
Fri Jan 31 16:11:45 2020: BS 2062 completed
Fri Jan 31 16:11:47 2020: BS 2063 completed
Fri Jan 31 16:11:49 2020: BS 2064 completed
Fri Jan 31 16:11:51 2020: BS 2065 completed
Fri Jan 31 16:11:53 2020: BS 2066 completed
Fri Jan 31 16:11:55 2020: BS 2067 completed
Fri Jan 31 16:11:57 2020: BS 2068 completed
Fri Jan 31 16:11:59 2020: BS 2069 completed
Fri Jan 31 16:12:01 2020: BS 2070 completed
Fri Jan 31 16:12:03 2020: BS 2071 completed
Fri Jan 31 16:12:05 2020: BS 2072 completed
Fri Jan 31 16:12:07 2020: BS 2073 completed
Fri Jan 31 16:12:10 2020: BS 2074 completed
Fri Jan 31 16:12:12 2020: BS 2075 completed
Fri Jan 31 16:12:14 2020: BS 2076 completed
Fri Jan 31 16:12:16 2020: BS 2077 completed
Fri Jan 31 16:12:18 2020: BS 2078 completed
Fri Jan 31 16:12:20 2020: BS 2079 completed
Fri Jan 31 16:12:22 2020: BS 2080 completed
Fri Jan 31 16:12:24 2020: BS 2081 completed
Fri Jan 31 16:12:26 2020: BS 2082 completed
Fri Jan 31 16:12:28 2020: BS 2083 completed
Fri Jan 31 16:12:30 2020: BS 2084 completed
Fri Jan 31 16:12:32 2020: BS 2085 completed
Fri Jan 31 16:12:34 2020: BS 2086 completed
Fri Jan 31 16:12:36 2020: BS 2087 completed
Fri Jan 31 16:12:38 2020: BS 2088 completed
Fri Jan 31 16:12:40 2020: BS 2089 completed
Fri Jan 31 16:12:42 2020: BS 2090 completed
Fri Jan 31 16:12:44 2020: BS 2091 completed
Fri Jan 31 16:12:46 2020: BS 2092 completed
Fri Jan 31 16:12:48 2020: BS 2093 completed
Fri Jan 31 16:12:51 2020: BS 2094 completed
Fri Jan 31 16:12:53 2020: BS 2095 completed
Fri Jan 31 16:12:55 2020: BS 2096 completed
Fri Jan 31 16:12:57 2020: BS 2097 completed
Fri Jan 31 16:12:59 2020: BS 2098 completed
Fri Jan 31 16:13:01 2020: BS 2099 completed
Fri Jan 31 16:13:03 2020: BS 2100 completed
Fri Jan 31 16:13:05 2020: BS 2101 completed
Fri Jan 31 16:13:07 2020: BS 2102 completed
Fri Jan 31 16:13:09 2020: BS 2103 completed
Fri Jan 31 16:13:11 2020: BS 2104 completed
Fri Jan 31 16:13:13 2020: BS 2105 completed
Fri Jan 31 16:13:15 2020: BS 2106 completed
Fri Jan 31 16:13:17 2020: BS 2107 completed
Fri Jan 31 16:13:19 2020: BS 2108 completed
Fri Jan 31 16:13:21 2020: BS 2109 completed
Fri Jan 31 16:13:23 2020: BS 2110 completed
Fri Jan 31 16:13:25 2020: BS 2111 completed
Fri Jan 31 16:13:27 2020: BS 2112 completed
Fri Jan 31 16:13:29 2020: BS 2113 completed
Fri Jan 31 16:13:31 2020: BS 2114 completed
Fri Jan 31 16:13:34 2020: BS 2115 completed
Fri Jan 31 16:13:36 2020: BS 2116 completed
Fri Jan 31 16:13:38 2020: BS 2117 completed
Fri Jan 31 16:13:40 2020: BS 2118 completed
Fri Jan 31 16:13:42 2020: BS 2119 completed
Fri Jan 31 16:13:44 2020: BS 2120 completed
Fri Jan 31 16:13:46 2020: BS 2121 completed
Fri Jan 31 16:13:48 2020: BS 2122 completed
Fri Jan 31 16:13:50 2020: BS 2123 completed
Fri Jan 31 16:13:52 2020: BS 2124 completed
Fri Jan 31 16:13:54 2020: BS 2125 completed
Fri Jan 31 16:13:56 2020: BS 2126 completed
Fri Jan 31 16:13:58 2020: BS 2127 completed
Fri Jan 31 16:14:00 2020: BS 2128 completed
Fri Jan 31 16:14:02 2020: BS 2129 completed
Fri Jan 31 16:14:04 2020: BS 2130 completed
Fri Jan 31 16:14:06 2020: BS 2131 completed
Fri Jan 31 16:14:08 2020: BS 2132 completed
Fri Jan 31 16:14:10 2020: BS 2133 completed
Fri Jan 31 16:14:12 2020: BS 2134 completed
Fri Jan 31 16:14:15 2020: BS 2135 completed
Fri Jan 31 16:14:17 2020: BS 2136 completed
Fri Jan 31 16:14:19 2020: BS 2137 completed
Fri Jan 31 16:14:21 2020: BS 2138 completed
Fri Jan 31 16:14:23 2020: BS 2139 completed
Fri Jan 31 16:14:25 2020: BS 2140 completed
Fri Jan 31 16:14:27 2020: BS 2141 completed
Fri Jan 31 16:14:29 2020: BS 2142 completed
Fri Jan 31 16:14:31 2020: BS 2143 completed
Fri Jan 31 16:14:33 2020: BS 2144 completed
Fri Jan 31 16:14:35 2020: BS 2145 completed
Fri Jan 31 16:14:37 2020: BS 2146 completed
Fri Jan 31 16:14:39 2020: BS 2147 completed
Fri Jan 31 16:14:41 2020: BS 2148 completed
Fri Jan 31 16:14:43 2020: BS 2149 completed
Fri Jan 31 16:14:45 2020: BS 2150 completed
Fri Jan 31 16:14:47 2020: BS 2151 completed
Fri Jan 31 16:14:49 2020: BS 2152 completed
Fri Jan 31 16:14:51 2020: BS 2153 completed
Fri Jan 31 16:14:53 2020: BS 2154 completed
Fri Jan 31 16:14:55 2020: BS 2155 completed
Fri Jan 31 16:14:58 2020: BS 2156 completed
Fri Jan 31 16:15:00 2020: BS 2157 completed
Fri Jan 31 16:15:02 2020: BS 2158 completed
Fri Jan 31 16:15:04 2020: BS 2159 completed
Fri Jan 31 16:15:06 2020: BS 2160 completed
Fri Jan 31 16:15:08 2020: BS 2161 completed
Fri Jan 31 16:15:10 2020: BS 2162 completed
Fri Jan 31 16:15:12 2020: BS 2163 completed
Fri Jan 31 16:15:14 2020: BS 2164 completed
Fri Jan 31 16:15:16 2020: BS 2165 completed
Fri Jan 31 16:15:18 2020: BS 2166 completed
Fri Jan 31 16:15:20 2020: BS 2167 completed
Fri Jan 31 16:15:22 2020: BS 2168 completed
Fri Jan 31 16:15:24 2020: BS 2169 completed
Fri Jan 31 16:15:26 2020: BS 2170 completed
Fri Jan 31 16:15:28 2020: BS 2171 completed
Fri Jan 31 16:15:30 2020: BS 2172 completed
Fri Jan 31 16:15:32 2020: BS 2173 completed
Fri Jan 31 16:15:34 2020: BS 2174 completed
Fri Jan 31 16:15:36 2020: BS 2175 completed
Fri Jan 31 16:15:39 2020: BS 2176 completed
Fri Jan 31 16:15:41 2020: BS 2177 completed
Fri Jan 31 16:15:43 2020: BS 2178 completed
Fri Jan 31 16:15:45 2020: BS 2179 completed
Fri Jan 31 16:15:47 2020: BS 2180 completed
Fri Jan 31 16:15:49 2020: BS 2181 completed
Fri Jan 31 16:15:51 2020: BS 2182 completed
Fri Jan 31 16:15:53 2020: BS 2183 completed
Fri Jan 31 16:15:55 2020: BS 2184 completed
Fri Jan 31 16:15:57 2020: BS 2185 completed
Fri Jan 31 16:15:59 2020: BS 2186 completed
Fri Jan 31 16:16:01 2020: BS 2187 completed
Fri Jan 31 16:16:03 2020: BS 2188 completed
Fri Jan 31 16:16:05 2020: BS 2189 completed
Fri Jan 31 16:16:07 2020: BS 2190 completed
Fri Jan 31 16:16:09 2020: BS 2191 completed
Fri Jan 31 16:16:11 2020: BS 2192 completed
Fri Jan 31 16:16:13 2020: BS 2193 completed
Fri Jan 31 16:16:15 2020: BS 2194 completed
Fri Jan 31 16:16:17 2020: BS 2195 completed
Fri Jan 31 16:16:19 2020: BS 2196 completed
Fri Jan 31 16:16:22 2020: BS 2197 completed
Fri Jan 31 16:16:24 2020: BS 2198 completed
Fri Jan 31 16:16:26 2020: BS 2199 completed
Fri Jan 31 16:16:28 2020: BS 2200 completed
Fri Jan 31 16:16:30 2020: BS 2201 completed
Fri Jan 31 16:16:32 2020: BS 2202 completed
Fri Jan 31 16:16:34 2020: BS 2203 completed
Fri Jan 31 16:16:36 2020: BS 2204 completed
Fri Jan 31 16:16:38 2020: BS 2205 completed
Fri Jan 31 16:16:40 2020: BS 2206 completed
Fri Jan 31 16:16:42 2020: BS 2207 completed
Fri Jan 31 16:16:44 2020: BS 2208 completed
Fri Jan 31 16:16:46 2020: BS 2209 completed
Fri Jan 31 16:16:48 2020: BS 2210 completed
Fri Jan 31 16:16:50 2020: BS 2211 completed
Fri Jan 31 16:16:52 2020: BS 2212 completed
Fri Jan 31 16:16:54 2020: BS 2213 completed
Fri Jan 31 16:16:56 2020: BS 2214 completed
Fri Jan 31 16:16:58 2020: BS 2215 completed
Fri Jan 31 16:17:00 2020: BS 2216 completed
Fri Jan 31 16:17:02 2020: BS 2217 completed
Fri Jan 31 16:17:05 2020: BS 2218 completed
Fri Jan 31 16:17:07 2020: BS 2219 completed
Fri Jan 31 16:17:09 2020: BS 2220 completed
Fri Jan 31 16:17:11 2020: BS 2221 completed
Fri Jan 31 16:17:13 2020: BS 2222 completed
Fri Jan 31 16:17:15 2020: BS 2223 completed
Fri Jan 31 16:17:17 2020: BS 2224 completed
Fri Jan 31 16:17:19 2020: BS 2225 completed
Fri Jan 31 16:17:21 2020: BS 2226 completed
Fri Jan 31 16:17:23 2020: BS 2227 completed
Fri Jan 31 16:17:25 2020: BS 2228 completed
Fri Jan 31 16:17:27 2020: BS 2229 completed
Fri Jan 31 16:17:29 2020: BS 2230 completed
Fri Jan 31 16:17:31 2020: BS 2231 completed
Fri Jan 31 16:17:33 2020: BS 2232 completed
Fri Jan 31 16:17:35 2020: BS 2233 completed
Fri Jan 31 16:17:37 2020: BS 2234 completed
Fri Jan 31 16:17:39 2020: BS 2235 completed
Fri Jan 31 16:17:41 2020: BS 2236 completed
Fri Jan 31 16:17:43 2020: BS 2237 completed
Fri Jan 31 16:17:46 2020: BS 2238 completed
Fri Jan 31 16:17:48 2020: BS 2239 completed
Fri Jan 31 16:17:50 2020: BS 2240 completed
Fri Jan 31 16:17:52 2020: BS 2241 completed
Fri Jan 31 16:17:54 2020: BS 2242 completed
Fri Jan 31 16:17:56 2020: BS 2243 completed
Fri Jan 31 16:17:58 2020: BS 2244 completed
Fri Jan 31 16:18:00 2020: BS 2245 completed
Fri Jan 31 16:18:02 2020: BS 2246 completed
Fri Jan 31 16:18:04 2020: BS 2247 completed
Fri Jan 31 16:18:06 2020: BS 2248 completed
Fri Jan 31 16:18:08 2020: BS 2249 completed
Fri Jan 31 16:18:10 2020: BS 2250 completed
Fri Jan 31 16:18:12 2020: BS 2251 completed
Fri Jan 31 16:18:14 2020: BS 2252 completed
Fri Jan 31 16:18:16 2020: BS 2253 completed
Fri Jan 31 16:18:18 2020: BS 2254 completed
Fri Jan 31 16:18:20 2020: BS 2255 completed
Fri Jan 31 16:18:22 2020: BS 2256 completed
Fri Jan 31 16:18:24 2020: BS 2257 completed
Fri Jan 31 16:18:26 2020: BS 2258 completed
Fri Jan 31 16:18:29 2020: BS 2259 completed
Fri Jan 31 16:18:31 2020: BS 2260 completed
Fri Jan 31 16:18:33 2020: BS 2261 completed
Fri Jan 31 16:18:35 2020: BS 2262 completed
Fri Jan 31 16:18:37 2020: BS 2263 completed
Fri Jan 31 16:18:39 2020: BS 2264 completed
Fri Jan 31 16:18:41 2020: BS 2265 completed
Fri Jan 31 16:18:43 2020: BS 2266 completed
Fri Jan 31 16:18:45 2020: BS 2267 completed
Fri Jan 31 16:18:47 2020: BS 2268 completed
Fri Jan 31 16:18:49 2020: BS 2269 completed
Fri Jan 31 16:18:51 2020: BS 2270 completed
Fri Jan 31 16:18:53 2020: BS 2271 completed
Fri Jan 31 16:18:55 2020: BS 2272 completed
Fri Jan 31 16:18:57 2020: BS 2273 completed
Fri Jan 31 16:18:59 2020: BS 2274 completed
Fri Jan 31 16:19:01 2020: BS 2275 completed
Fri Jan 31 16:19:03 2020: BS 2276 completed
Fri Jan 31 16:19:05 2020: BS 2277 completed
Fri Jan 31 16:19:07 2020: BS 2278 completed
Fri Jan 31 16:19:10 2020: BS 2279 completed
Fri Jan 31 16:19:12 2020: BS 2280 completed
Fri Jan 31 16:19:14 2020: BS 2281 completed
Fri Jan 31 16:19:16 2020: BS 2282 completed
Fri Jan 31 16:19:18 2020: BS 2283 completed
Fri Jan 31 16:19:20 2020: BS 2284 completed
Fri Jan 31 16:19:22 2020: BS 2285 completed
Fri Jan 31 16:19:24 2020: BS 2286 completed
Fri Jan 31 16:19:26 2020: BS 2287 completed
Fri Jan 31 16:19:28 2020: BS 2288 completed
Fri Jan 31 16:19:30 2020: BS 2289 completed
Fri Jan 31 16:19:32 2020: BS 2290 completed
Fri Jan 31 16:19:34 2020: BS 2291 completed
Fri Jan 31 16:19:36 2020: BS 2292 completed
Fri Jan 31 16:19:38 2020: BS 2293 completed
Fri Jan 31 16:19:40 2020: BS 2294 completed
Fri Jan 31 16:19:42 2020: BS 2295 completed
Fri Jan 31 16:19:44 2020: BS 2296 completed
Fri Jan 31 16:19:46 2020: BS 2297 completed
Fri Jan 31 16:19:48 2020: BS 2298 completed
Fri Jan 31 16:19:50 2020: BS 2299 completed
Fri Jan 31 16:19:53 2020: BS 2300 completed
Fri Jan 31 16:19:55 2020: BS 2301 completed
Fri Jan 31 16:19:57 2020: BS 2302 completed
Fri Jan 31 16:19:59 2020: BS 2303 completed
Fri Jan 31 16:20:01 2020: BS 2304 completed
Fri Jan 31 16:20:03 2020: BS 2305 completed
Fri Jan 31 16:20:05 2020: BS 2306 completed
Fri Jan 31 16:20:07 2020: BS 2307 completed
Fri Jan 31 16:20:09 2020: BS 2308 completed
Fri Jan 31 16:20:11 2020: BS 2309 completed
Fri Jan 31 16:20:13 2020: BS 2310 completed
Fri Jan 31 16:20:15 2020: BS 2311 completed
Fri Jan 31 16:20:17 2020: BS 2312 completed
Fri Jan 31 16:20:19 2020: BS 2313 completed
Fri Jan 31 16:20:21 2020: BS 2314 completed
Fri Jan 31 16:20:23 2020: BS 2315 completed
Fri Jan 31 16:20:25 2020: BS 2316 completed
Fri Jan 31 16:20:27 2020: BS 2317 completed
Fri Jan 31 16:20:29 2020: BS 2318 completed
Fri Jan 31 16:20:31 2020: BS 2319 completed
Fri Jan 31 16:20:34 2020: BS 2320 completed
Fri Jan 31 16:20:36 2020: BS 2321 completed
Fri Jan 31 16:20:38 2020: BS 2322 completed
Fri Jan 31 16:20:40 2020: BS 2323 completed
Fri Jan 31 16:20:42 2020: BS 2324 completed
Fri Jan 31 16:20:44 2020: BS 2325 completed
Fri Jan 31 16:20:46 2020: BS 2326 completed
Fri Jan 31 16:20:48 2020: BS 2327 completed
Fri Jan 31 16:20:50 2020: BS 2328 completed
Fri Jan 31 16:20:52 2020: BS 2329 completed
Fri Jan 31 16:20:54 2020: BS 2330 completed
Fri Jan 31 16:20:56 2020: BS 2331 completed
Fri Jan 31 16:20:58 2020: BS 2332 completed
Fri Jan 31 16:21:00 2020: BS 2333 completed
Fri Jan 31 16:21:02 2020: BS 2334 completed
Fri Jan 31 16:21:04 2020: BS 2335 completed
Fri Jan 31 16:21:06 2020: BS 2336 completed
Fri Jan 31 16:21:08 2020: BS 2337 completed
Fri Jan 31 16:21:10 2020: BS 2338 completed
Fri Jan 31 16:21:12 2020: BS 2339 completed
Fri Jan 31 16:21:14 2020: BS 2340 completed
Fri Jan 31 16:21:17 2020: BS 2341 completed
Fri Jan 31 16:21:19 2020: BS 2342 completed
Fri Jan 31 16:21:21 2020: BS 2343 completed
Fri Jan 31 16:21:23 2020: BS 2344 completed
Fri Jan 31 16:21:25 2020: BS 2345 completed
Fri Jan 31 16:21:27 2020: BS 2346 completed
Fri Jan 31 16:21:29 2020: BS 2347 completed
Fri Jan 31 16:21:31 2020: BS 2348 completed
Fri Jan 31 16:21:33 2020: BS 2349 completed
Fri Jan 31 16:21:35 2020: BS 2350 completed
Fri Jan 31 16:21:37 2020: BS 2351 completed
Fri Jan 31 16:21:39 2020: BS 2352 completed
Fri Jan 31 16:21:41 2020: BS 2353 completed
Fri Jan 31 16:21:43 2020: BS 2354 completed
Fri Jan 31 16:21:45 2020: BS 2355 completed
Fri Jan 31 16:21:47 2020: BS 2356 completed
Fri Jan 31 16:21:49 2020: BS 2357 completed
Fri Jan 31 16:21:51 2020: BS 2358 completed
Fri Jan 31 16:21:53 2020: BS 2359 completed
Fri Jan 31 16:21:55 2020: BS 2360 completed
Fri Jan 31 16:21:57 2020: BS 2361 completed
Fri Jan 31 16:22:00 2020: BS 2362 completed
Fri Jan 31 16:22:02 2020: BS 2363 completed
Fri Jan 31 16:22:04 2020: BS 2364 completed
Fri Jan 31 16:22:06 2020: BS 2365 completed
Fri Jan 31 16:22:08 2020: BS 2366 completed
Fri Jan 31 16:22:10 2020: BS 2367 completed
Fri Jan 31 16:22:12 2020: BS 2368 completed
Fri Jan 31 16:22:14 2020: BS 2369 completed
Fri Jan 31 16:22:16 2020: BS 2370 completed
Fri Jan 31 16:22:18 2020: BS 2371 completed
Fri Jan 31 16:22:20 2020: BS 2372 completed
Fri Jan 31 16:22:22 2020: BS 2373 completed
Fri Jan 31 16:22:24 2020: BS 2374 completed
Fri Jan 31 16:22:26 2020: BS 2375 completed
Fri Jan 31 16:22:28 2020: BS 2376 completed
Fri Jan 31 16:22:30 2020: BS 2377 completed
Fri Jan 31 16:22:32 2020: BS 2378 completed
Fri Jan 31 16:22:34 2020: BS 2379 completed
Fri Jan 31 16:22:36 2020: BS 2380 completed
Fri Jan 31 16:22:38 2020: BS 2381 completed
Fri Jan 31 16:22:41 2020: BS 2382 completed
Fri Jan 31 16:22:43 2020: BS 2383 completed
Fri Jan 31 16:22:45 2020: BS 2384 completed
Fri Jan 31 16:22:47 2020: BS 2385 completed
Fri Jan 31 16:22:49 2020: BS 2386 completed
Fri Jan 31 16:22:51 2020: BS 2387 completed
Fri Jan 31 16:22:53 2020: BS 2388 completed
Fri Jan 31 16:22:55 2020: BS 2389 completed
Fri Jan 31 16:22:57 2020: BS 2390 completed
Fri Jan 31 16:22:59 2020: BS 2391 completed
Fri Jan 31 16:23:01 2020: BS 2392 completed
Fri Jan 31 16:23:03 2020: BS 2393 completed
Fri Jan 31 16:23:05 2020: BS 2394 completed
Fri Jan 31 16:23:07 2020: BS 2395 completed
Fri Jan 31 16:23:09 2020: BS 2396 completed
Fri Jan 31 16:23:11 2020: BS 2397 completed
Fri Jan 31 16:23:13 2020: BS 2398 completed
Fri Jan 31 16:23:15 2020: BS 2399 completed
Fri Jan 31 16:23:17 2020: BS 2400 completed
Fri Jan 31 16:23:19 2020: BS 2401 completed
Fri Jan 31 16:23:21 2020: BS 2402 completed
Fri Jan 31 16:23:24 2020: BS 2403 completed
Fri Jan 31 16:23:26 2020: BS 2404 completed
Fri Jan 31 16:23:28 2020: BS 2405 completed
Fri Jan 31 16:23:30 2020: BS 2406 completed
Fri Jan 31 16:23:32 2020: BS 2407 completed
Fri Jan 31 16:23:34 2020: BS 2408 completed
Fri Jan 31 16:23:36 2020: BS 2409 completed
Fri Jan 31 16:23:38 2020: BS 2410 completed
Fri Jan 31 16:23:40 2020: BS 2411 completed
Fri Jan 31 16:23:42 2020: BS 2412 completed
Fri Jan 31 16:23:44 2020: BS 2413 completed
Fri Jan 31 16:23:46 2020: BS 2414 completed
Fri Jan 31 16:23:48 2020: BS 2415 completed
Fri Jan 31 16:23:50 2020: BS 2416 completed
Fri Jan 31 16:23:52 2020: BS 2417 completed
Fri Jan 31 16:23:54 2020: BS 2418 completed
Fri Jan 31 16:23:56 2020: BS 2419 completed
Fri Jan 31 16:23:58 2020: BS 2420 completed
Fri Jan 31 16:24:00 2020: BS 2421 completed
Fri Jan 31 16:24:02 2020: BS 2422 completed
Fri Jan 31 16:24:05 2020: BS 2423 completed
Fri Jan 31 16:24:07 2020: BS 2424 completed
Fri Jan 31 16:24:09 2020: BS 2425 completed
Fri Jan 31 16:24:11 2020: BS 2426 completed
Fri Jan 31 16:24:13 2020: BS 2427 completed
Fri Jan 31 16:24:15 2020: BS 2428 completed
Fri Jan 31 16:24:17 2020: BS 2429 completed
Fri Jan 31 16:24:19 2020: BS 2430 completed
Fri Jan 31 16:24:21 2020: BS 2431 completed
Fri Jan 31 16:24:23 2020: BS 2432 completed
Fri Jan 31 16:24:25 2020: BS 2433 completed
Fri Jan 31 16:24:27 2020: BS 2434 completed
Fri Jan 31 16:24:29 2020: BS 2435 completed
Fri Jan 31 16:24:31 2020: BS 2436 completed
Fri Jan 31 16:24:33 2020: BS 2437 completed
Fri Jan 31 16:24:35 2020: BS 2438 completed
Fri Jan 31 16:24:37 2020: BS 2439 completed
Fri Jan 31 16:24:39 2020: BS 2440 completed
Fri Jan 31 16:24:41 2020: BS 2441 completed
Fri Jan 31 16:24:43 2020: BS 2442 completed
Fri Jan 31 16:24:45 2020: BS 2443 completed
Fri Jan 31 16:24:48 2020: BS 2444 completed
Fri Jan 31 16:24:50 2020: BS 2445 completed
Fri Jan 31 16:24:52 2020: BS 2446 completed
Fri Jan 31 16:24:54 2020: BS 2447 completed
Fri Jan 31 16:24:56 2020: BS 2448 completed
Fri Jan 31 16:24:58 2020: BS 2449 completed
Fri Jan 31 16:25:00 2020: BS 2450 completed
Fri Jan 31 16:25:02 2020: BS 2451 completed
Fri Jan 31 16:25:04 2020: BS 2452 completed
Fri Jan 31 16:25:06 2020: BS 2453 completed
Fri Jan 31 16:25:08 2020: BS 2454 completed
Fri Jan 31 16:25:10 2020: BS 2455 completed
Fri Jan 31 16:25:12 2020: BS 2456 completed
Fri Jan 31 16:25:14 2020: BS 2457 completed
Fri Jan 31 16:25:16 2020: BS 2458 completed
Fri Jan 31 16:25:18 2020: BS 2459 completed
Fri Jan 31 16:25:20 2020: BS 2460 completed
Fri Jan 31 16:25:22 2020: BS 2461 completed
Fri Jan 31 16:25:24 2020: BS 2462 completed
Fri Jan 31 16:25:26 2020: BS 2463 completed
Fri Jan 31 16:25:29 2020: BS 2464 completed
Fri Jan 31 16:25:31 2020: BS 2465 completed
Fri Jan 31 16:25:33 2020: BS 2466 completed
Fri Jan 31 16:25:35 2020: BS 2467 completed
Fri Jan 31 16:25:37 2020: BS 2468 completed
Fri Jan 31 16:25:39 2020: BS 2469 completed
Fri Jan 31 16:25:41 2020: BS 2470 completed
Fri Jan 31 16:25:43 2020: BS 2471 completed
Fri Jan 31 16:25:45 2020: BS 2472 completed
Fri Jan 31 16:25:47 2020: BS 2473 completed
Fri Jan 31 16:25:49 2020: BS 2474 completed
Fri Jan 31 16:25:51 2020: BS 2475 completed
Fri Jan 31 16:25:53 2020: BS 2476 completed
Fri Jan 31 16:25:55 2020: BS 2477 completed
Fri Jan 31 16:25:57 2020: BS 2478 completed
Fri Jan 31 16:25:59 2020: BS 2479 completed
Fri Jan 31 16:26:01 2020: BS 2480 completed
Fri Jan 31 16:26:03 2020: BS 2481 completed
Fri Jan 31 16:26:05 2020: BS 2482 completed
Fri Jan 31 16:26:07 2020: BS 2483 completed
Fri Jan 31 16:26:09 2020: BS 2484 completed
Fri Jan 31 16:26:12 2020: BS 2485 completed
Fri Jan 31 16:26:14 2020: BS 2486 completed
Fri Jan 31 16:26:16 2020: BS 2487 completed
Fri Jan 31 16:26:18 2020: BS 2488 completed
Fri Jan 31 16:26:20 2020: BS 2489 completed
Fri Jan 31 16:26:22 2020: BS 2490 completed
Fri Jan 31 16:26:24 2020: BS 2491 completed
Fri Jan 31 16:26:26 2020: BS 2492 completed
Fri Jan 31 16:26:28 2020: BS 2493 completed
Fri Jan 31 16:26:30 2020: BS 2494 completed
Fri Jan 31 16:26:32 2020: BS 2495 completed
Fri Jan 31 16:26:34 2020: BS 2496 completed
Fri Jan 31 16:26:36 2020: BS 2497 completed
Fri Jan 31 16:26:38 2020: BS 2498 completed
Fri Jan 31 16:26:40 2020: BS 2499 completed
Fri Jan 31 16:26:42 2020: BS 2500 completed
Fri Jan 31 16:26:44 2020: BS 2501 completed
Fri Jan 31 16:26:46 2020: BS 2502 completed
Fri Jan 31 16:26:48 2020: BS 2503 completed
Fri Jan 31 16:26:50 2020: BS 2504 completed
Fri Jan 31 16:26:53 2020: BS 2505 completed
Fri Jan 31 16:26:55 2020: BS 2506 completed
Fri Jan 31 16:26:57 2020: BS 2507 completed
Fri Jan 31 16:26:59 2020: BS 2508 completed
Fri Jan 31 16:27:01 2020: BS 2509 completed
Fri Jan 31 16:27:03 2020: BS 2510 completed
Fri Jan 31 16:27:05 2020: BS 2511 completed
Fri Jan 31 16:27:07 2020: BS 2512 completed
Fri Jan 31 16:27:09 2020: BS 2513 completed
Fri Jan 31 16:27:11 2020: BS 2514 completed
Fri Jan 31 16:27:13 2020: BS 2515 completed
Fri Jan 31 16:27:15 2020: BS 2516 completed
Fri Jan 31 16:27:17 2020: BS 2517 completed
Fri Jan 31 16:27:19 2020: BS 2518 completed
Fri Jan 31 16:27:21 2020: BS 2519 completed
Fri Jan 31 16:27:23 2020: BS 2520 completed
Fri Jan 31 16:27:25 2020: BS 2521 completed
Fri Jan 31 16:27:27 2020: BS 2522 completed
Fri Jan 31 16:27:29 2020: BS 2523 completed
Fri Jan 31 16:27:31 2020: BS 2524 completed
Fri Jan 31 16:27:33 2020: BS 2525 completed
Fri Jan 31 16:27:36 2020: BS 2526 completed
Fri Jan 31 16:27:38 2020: BS 2527 completed
Fri Jan 31 16:27:40 2020: BS 2528 completed
Fri Jan 31 16:27:42 2020: BS 2529 completed
Fri Jan 31 16:27:44 2020: BS 2530 completed
Fri Jan 31 16:27:46 2020: BS 2531 completed
Fri Jan 31 16:27:48 2020: BS 2532 completed
Fri Jan 31 16:27:50 2020: BS 2533 completed
Fri Jan 31 16:27:52 2020: BS 2534 completed
Fri Jan 31 16:27:54 2020: BS 2535 completed
Fri Jan 31 16:27:56 2020: BS 2536 completed
Fri Jan 31 16:27:58 2020: BS 2537 completed
Fri Jan 31 16:28:00 2020: BS 2538 completed
Fri Jan 31 16:28:02 2020: BS 2539 completed
Fri Jan 31 16:28:04 2020: BS 2540 completed
Fri Jan 31 16:28:06 2020: BS 2541 completed
Fri Jan 31 16:28:08 2020: BS 2542 completed
Fri Jan 31 16:28:10 2020: BS 2543 completed
Fri Jan 31 16:28:12 2020: BS 2544 completed
Fri Jan 31 16:28:14 2020: BS 2545 completed
Fri Jan 31 16:28:16 2020: BS 2546 completed
Fri Jan 31 16:28:19 2020: BS 2547 completed
Fri Jan 31 16:28:21 2020: BS 2548 completed
Fri Jan 31 16:28:23 2020: BS 2549 completed
Fri Jan 31 16:28:25 2020: BS 2550 completed
Fri Jan 31 16:28:27 2020: BS 2551 completed
Fri Jan 31 16:28:29 2020: BS 2552 completed
Fri Jan 31 16:28:31 2020: BS 2553 completed
Fri Jan 31 16:28:33 2020: BS 2554 completed
Fri Jan 31 16:28:35 2020: BS 2555 completed
Fri Jan 31 16:28:37 2020: BS 2556 completed
Fri Jan 31 16:28:39 2020: BS 2557 completed
Fri Jan 31 16:28:41 2020: BS 2558 completed
Fri Jan 31 16:28:43 2020: BS 2559 completed
Fri Jan 31 16:28:45 2020: BS 2560 completed
Fri Jan 31 16:28:47 2020: BS 2561 completed
Fri Jan 31 16:28:49 2020: BS 2562 completed
Fri Jan 31 16:28:51 2020: BS 2563 completed
Fri Jan 31 16:28:53 2020: BS 2564 completed
Fri Jan 31 16:28:55 2020: BS 2565 completed
Fri Jan 31 16:28:57 2020: BS 2566 completed
Fri Jan 31 16:29:00 2020: BS 2567 completed
Fri Jan 31 16:29:02 2020: BS 2568 completed
Fri Jan 31 16:29:04 2020: BS 2569 completed
Fri Jan 31 16:29:06 2020: BS 2570 completed
Fri Jan 31 16:29:08 2020: BS 2571 completed
Fri Jan 31 16:29:10 2020: BS 2572 completed
Fri Jan 31 16:29:12 2020: BS 2573 completed
Fri Jan 31 16:29:14 2020: BS 2574 completed
Fri Jan 31 16:29:16 2020: BS 2575 completed
Fri Jan 31 16:29:18 2020: BS 2576 completed
Fri Jan 31 16:29:20 2020: BS 2577 completed
Fri Jan 31 16:29:22 2020: BS 2578 completed
Fri Jan 31 16:29:24 2020: BS 2579 completed
Fri Jan 31 16:29:26 2020: BS 2580 completed
Fri Jan 31 16:29:28 2020: BS 2581 completed
Fri Jan 31 16:29:30 2020: BS 2582 completed
Fri Jan 31 16:29:32 2020: BS 2583 completed
Fri Jan 31 16:29:34 2020: BS 2584 completed
Fri Jan 31 16:29:36 2020: BS 2585 completed
Fri Jan 31 16:29:38 2020: BS 2586 completed
Fri Jan 31 16:29:40 2020: BS 2587 completed
Fri Jan 31 16:29:43 2020: BS 2588 completed
Fri Jan 31 16:29:45 2020: BS 2589 completed
Fri Jan 31 16:29:47 2020: BS 2590 completed
Fri Jan 31 16:29:49 2020: BS 2591 completed
Fri Jan 31 16:29:51 2020: BS 2592 completed
Fri Jan 31 16:29:53 2020: BS 2593 completed
Fri Jan 31 16:29:55 2020: BS 2594 completed
Fri Jan 31 16:29:57 2020: BS 2595 completed
Fri Jan 31 16:29:59 2020: BS 2596 completed
Fri Jan 31 16:30:01 2020: BS 2597 completed
Fri Jan 31 16:30:03 2020: BS 2598 completed
Fri Jan 31 16:30:05 2020: BS 2599 completed
Fri Jan 31 16:30:07 2020: BS 2600 completed
Fri Jan 31 16:30:09 2020: BS 2601 completed
Fri Jan 31 16:30:11 2020: BS 2602 completed
Fri Jan 31 16:30:13 2020: BS 2603 completed
Fri Jan 31 16:30:15 2020: BS 2604 completed
Fri Jan 31 16:30:17 2020: BS 2605 completed
Fri Jan 31 16:30:19 2020: BS 2606 completed
Fri Jan 31 16:30:21 2020: BS 2607 completed
Fri Jan 31 16:30:24 2020: BS 2608 completed
Fri Jan 31 16:30:26 2020: BS 2609 completed
Fri Jan 31 16:30:28 2020: BS 2610 completed
Fri Jan 31 16:30:30 2020: BS 2611 completed
Fri Jan 31 16:30:32 2020: BS 2612 completed
Fri Jan 31 16:30:34 2020: BS 2613 completed
Fri Jan 31 16:30:36 2020: BS 2614 completed
Fri Jan 31 16:30:38 2020: BS 2615 completed
Fri Jan 31 16:30:40 2020: BS 2616 completed
Fri Jan 31 16:30:42 2020: BS 2617 completed
Fri Jan 31 16:30:44 2020: BS 2618 completed
Fri Jan 31 16:30:46 2020: BS 2619 completed
Fri Jan 31 16:30:48 2020: BS 2620 completed
Fri Jan 31 16:30:50 2020: BS 2621 completed
Fri Jan 31 16:30:52 2020: BS 2622 completed
Fri Jan 31 16:30:54 2020: BS 2623 completed
Fri Jan 31 16:30:56 2020: BS 2624 completed
Fri Jan 31 16:30:58 2020: BS 2625 completed
Fri Jan 31 16:31:00 2020: BS 2626 completed
Fri Jan 31 16:31:02 2020: BS 2627 completed
Fri Jan 31 16:31:04 2020: BS 2628 completed
Fri Jan 31 16:31:07 2020: BS 2629 completed
Fri Jan 31 16:31:09 2020: BS 2630 completed
Fri Jan 31 16:31:11 2020: BS 2631 completed
Fri Jan 31 16:31:13 2020: BS 2632 completed
Fri Jan 31 16:31:15 2020: BS 2633 completed
Fri Jan 31 16:31:17 2020: BS 2634 completed
Fri Jan 31 16:31:19 2020: BS 2635 completed
Fri Jan 31 16:31:21 2020: BS 2636 completed
Fri Jan 31 16:31:23 2020: BS 2637 completed
Fri Jan 31 16:31:25 2020: BS 2638 completed
Fri Jan 31 16:31:27 2020: BS 2639 completed
Fri Jan 31 16:31:29 2020: BS 2640 completed
Fri Jan 31 16:31:31 2020: BS 2641 completed
Fri Jan 31 16:31:33 2020: BS 2642 completed
Fri Jan 31 16:31:35 2020: BS 2643 completed
Fri Jan 31 16:31:37 2020: BS 2644 completed
Fri Jan 31 16:31:39 2020: BS 2645 completed
Fri Jan 31 16:31:41 2020: BS 2646 completed
Fri Jan 31 16:31:43 2020: BS 2647 completed
Fri Jan 31 16:31:45 2020: BS 2648 completed
Fri Jan 31 16:31:48 2020: BS 2649 completed
Fri Jan 31 16:31:50 2020: BS 2650 completed
Fri Jan 31 16:31:52 2020: BS 2651 completed
Fri Jan 31 16:31:54 2020: BS 2652 completed
Fri Jan 31 16:31:56 2020: BS 2653 completed
Fri Jan 31 16:31:58 2020: BS 2654 completed
Fri Jan 31 16:32:00 2020: BS 2655 completed
Fri Jan 31 16:32:02 2020: BS 2656 completed
Fri Jan 31 16:32:04 2020: BS 2657 completed
Fri Jan 31 16:32:06 2020: BS 2658 completed
Fri Jan 31 16:32:08 2020: BS 2659 completed
Fri Jan 31 16:32:10 2020: BS 2660 completed
Fri Jan 31 16:32:12 2020: BS 2661 completed
Fri Jan 31 16:32:14 2020: BS 2662 completed
Fri Jan 31 16:32:16 2020: BS 2663 completed
Fri Jan 31 16:32:18 2020: BS 2664 completed
Fri Jan 31 16:32:20 2020: BS 2665 completed
Fri Jan 31 16:32:22 2020: BS 2666 completed
Fri Jan 31 16:32:24 2020: BS 2667 completed
Fri Jan 31 16:32:26 2020: BS 2668 completed
Fri Jan 31 16:32:28 2020: BS 2669 completed
Fri Jan 31 16:32:31 2020: BS 2670 completed
Fri Jan 31 16:32:33 2020: BS 2671 completed
Fri Jan 31 16:32:35 2020: BS 2672 completed
Fri Jan 31 16:32:37 2020: BS 2673 completed
Fri Jan 31 16:32:39 2020: BS 2674 completed
Fri Jan 31 16:32:41 2020: BS 2675 completed
Fri Jan 31 16:32:43 2020: BS 2676 completed
Fri Jan 31 16:32:45 2020: BS 2677 completed
Fri Jan 31 16:32:47 2020: BS 2678 completed
Fri Jan 31 16:32:49 2020: BS 2679 completed
Fri Jan 31 16:32:51 2020: BS 2680 completed
Fri Jan 31 16:32:53 2020: BS 2681 completed
Fri Jan 31 16:32:55 2020: BS 2682 completed
Fri Jan 31 16:32:57 2020: BS 2683 completed
Fri Jan 31 16:32:59 2020: BS 2684 completed
Fri Jan 31 16:33:01 2020: BS 2685 completed
Fri Jan 31 16:33:03 2020: BS 2686 completed
Fri Jan 31 16:33:05 2020: BS 2687 completed
Fri Jan 31 16:33:07 2020: BS 2688 completed
Fri Jan 31 16:33:09 2020: BS 2689 completed
Fri Jan 31 16:33:11 2020: BS 2690 completed
Fri Jan 31 16:33:14 2020: BS 2691 completed
Fri Jan 31 16:33:16 2020: BS 2692 completed
Fri Jan 31 16:33:18 2020: BS 2693 completed
Fri Jan 31 16:33:20 2020: BS 2694 completed
Fri Jan 31 16:33:22 2020: BS 2695 completed
Fri Jan 31 16:33:24 2020: BS 2696 completed
Fri Jan 31 16:33:26 2020: BS 2697 completed
Fri Jan 31 16:33:28 2020: BS 2698 completed
Fri Jan 31 16:33:30 2020: BS 2699 completed
Fri Jan 31 16:33:32 2020: BS 2700 completed
Fri Jan 31 16:33:34 2020: BS 2701 completed
Fri Jan 31 16:33:36 2020: BS 2702 completed
Fri Jan 31 16:33:38 2020: BS 2703 completed
Fri Jan 31 16:33:40 2020: BS 2704 completed
Fri Jan 31 16:33:42 2020: BS 2705 completed
Fri Jan 31 16:33:44 2020: BS 2706 completed
Fri Jan 31 16:33:46 2020: BS 2707 completed
Fri Jan 31 16:33:48 2020: BS 2708 completed
Fri Jan 31 16:33:50 2020: BS 2709 completed
Fri Jan 31 16:33:52 2020: BS 2710 completed
Fri Jan 31 16:33:55 2020: BS 2711 completed
Fri Jan 31 16:33:57 2020: BS 2712 completed
Fri Jan 31 16:33:59 2020: BS 2713 completed
Fri Jan 31 16:34:01 2020: BS 2714 completed
Fri Jan 31 16:34:03 2020: BS 2715 completed
Fri Jan 31 16:34:05 2020: BS 2716 completed
Fri Jan 31 16:34:07 2020: BS 2717 completed
Fri Jan 31 16:34:09 2020: BS 2718 completed
Fri Jan 31 16:34:11 2020: BS 2719 completed
Fri Jan 31 16:34:13 2020: BS 2720 completed
Fri Jan 31 16:34:15 2020: BS 2721 completed
Fri Jan 31 16:34:17 2020: BS 2722 completed
Fri Jan 31 16:34:19 2020: BS 2723 completed
Fri Jan 31 16:34:21 2020: BS 2724 completed
Fri Jan 31 16:34:23 2020: BS 2725 completed
Fri Jan 31 16:34:25 2020: BS 2726 completed
Fri Jan 31 16:34:27 2020: BS 2727 completed
Fri Jan 31 16:34:29 2020: BS 2728 completed
Fri Jan 31 16:34:31 2020: BS 2729 completed
Fri Jan 31 16:34:33 2020: BS 2730 completed
Fri Jan 31 16:34:35 2020: BS 2731 completed
Fri Jan 31 16:34:38 2020: BS 2732 completed
Fri Jan 31 16:34:40 2020: BS 2733 completed
Fri Jan 31 16:34:42 2020: BS 2734 completed
Fri Jan 31 16:34:44 2020: BS 2735 completed
Fri Jan 31 16:34:46 2020: BS 2736 completed
Fri Jan 31 16:34:48 2020: BS 2737 completed
Fri Jan 31 16:34:50 2020: BS 2738 completed
Fri Jan 31 16:34:52 2020: BS 2739 completed
Fri Jan 31 16:34:54 2020: BS 2740 completed
Fri Jan 31 16:34:56 2020: BS 2741 completed
Fri Jan 31 16:34:58 2020: BS 2742 completed
Fri Jan 31 16:35:00 2020: BS 2743 completed
Fri Jan 31 16:35:02 2020: BS 2744 completed
Fri Jan 31 16:35:04 2020: BS 2745 completed
Fri Jan 31 16:35:06 2020: BS 2746 completed
Fri Jan 31 16:35:08 2020: BS 2747 completed
Fri Jan 31 16:35:10 2020: BS 2748 completed
Fri Jan 31 16:35:12 2020: BS 2749 completed
Fri Jan 31 16:35:14 2020: BS 2750 completed
Fri Jan 31 16:35:16 2020: BS 2751 completed
Fri Jan 31 16:35:19 2020: BS 2752 completed
Fri Jan 31 16:35:21 2020: BS 2753 completed
Fri Jan 31 16:35:23 2020: BS 2754 completed
Fri Jan 31 16:35:25 2020: BS 2755 completed
Fri Jan 31 16:35:27 2020: BS 2756 completed
Fri Jan 31 16:35:29 2020: BS 2757 completed
Fri Jan 31 16:35:31 2020: BS 2758 completed
Fri Jan 31 16:35:33 2020: BS 2759 completed
Fri Jan 31 16:35:35 2020: BS 2760 completed
Fri Jan 31 16:35:37 2020: BS 2761 completed
Fri Jan 31 16:35:39 2020: BS 2762 completed
Fri Jan 31 16:35:41 2020: BS 2763 completed
Fri Jan 31 16:35:43 2020: BS 2764 completed
Fri Jan 31 16:35:45 2020: BS 2765 completed
Fri Jan 31 16:35:47 2020: BS 2766 completed
Fri Jan 31 16:35:49 2020: BS 2767 completed
Fri Jan 31 16:35:51 2020: BS 2768 completed
Fri Jan 31 16:35:53 2020: BS 2769 completed
Fri Jan 31 16:35:55 2020: BS 2770 completed
Fri Jan 31 16:35:57 2020: BS 2771 completed
Fri Jan 31 16:35:59 2020: BS 2772 completed
Fri Jan 31 16:36:02 2020: BS 2773 completed
Fri Jan 31 16:36:04 2020: BS 2774 completed
Fri Jan 31 16:36:06 2020: BS 2775 completed
Fri Jan 31 16:36:08 2020: BS 2776 completed
Fri Jan 31 16:36:10 2020: BS 2777 completed
Fri Jan 31 16:36:12 2020: BS 2778 completed
Fri Jan 31 16:36:14 2020: BS 2779 completed
Fri Jan 31 16:36:16 2020: BS 2780 completed
Fri Jan 31 16:36:18 2020: BS 2781 completed
Fri Jan 31 16:36:20 2020: BS 2782 completed
Fri Jan 31 16:36:22 2020: BS 2783 completed
Fri Jan 31 16:36:24 2020: BS 2784 completed
Fri Jan 31 16:36:26 2020: BS 2785 completed
Fri Jan 31 16:36:28 2020: BS 2786 completed
Fri Jan 31 16:36:30 2020: BS 2787 completed
Fri Jan 31 16:36:32 2020: BS 2788 completed
Fri Jan 31 16:36:34 2020: BS 2789 completed
Fri Jan 31 16:36:36 2020: BS 2790 completed
Fri Jan 31 16:36:38 2020: BS 2791 completed
Fri Jan 31 16:36:40 2020: BS 2792 completed
Fri Jan 31 16:36:43 2020: BS 2793 completed
Fri Jan 31 16:36:45 2020: BS 2794 completed
Fri Jan 31 16:36:47 2020: BS 2795 completed
Fri Jan 31 16:36:49 2020: BS 2796 completed
Fri Jan 31 16:36:51 2020: BS 2797 completed
Fri Jan 31 16:36:53 2020: BS 2798 completed
Fri Jan 31 16:36:55 2020: BS 2799 completed
Fri Jan 31 16:36:57 2020: BS 2800 completed
Fri Jan 31 16:36:59 2020: BS 2801 completed
Fri Jan 31 16:37:01 2020: BS 2802 completed
Fri Jan 31 16:37:03 2020: BS 2803 completed
Fri Jan 31 16:37:05 2020: BS 2804 completed
Fri Jan 31 16:37:07 2020: BS 2805 completed
Fri Jan 31 16:37:09 2020: BS 2806 completed
Fri Jan 31 16:37:11 2020: BS 2807 completed
Fri Jan 31 16:37:13 2020: BS 2808 completed
Fri Jan 31 16:37:15 2020: BS 2809 completed
Fri Jan 31 16:37:17 2020: BS 2810 completed
Fri Jan 31 16:37:19 2020: BS 2811 completed
Fri Jan 31 16:37:21 2020: BS 2812 completed
Fri Jan 31 16:37:23 2020: BS 2813 completed
Fri Jan 31 16:37:26 2020: BS 2814 completed
Fri Jan 31 16:37:28 2020: BS 2815 completed
Fri Jan 31 16:37:30 2020: BS 2816 completed
Fri Jan 31 16:37:32 2020: BS 2817 completed
Fri Jan 31 16:37:34 2020: BS 2818 completed
Fri Jan 31 16:37:36 2020: BS 2819 completed
Fri Jan 31 16:37:38 2020: BS 2820 completed
Fri Jan 31 16:37:40 2020: BS 2821 completed
Fri Jan 31 16:37:42 2020: BS 2822 completed
Fri Jan 31 16:37:44 2020: BS 2823 completed
Fri Jan 31 16:37:46 2020: BS 2824 completed
Fri Jan 31 16:37:48 2020: BS 2825 completed
Fri Jan 31 16:37:50 2020: BS 2826 completed
Fri Jan 31 16:37:52 2020: BS 2827 completed
Fri Jan 31 16:37:54 2020: BS 2828 completed
Fri Jan 31 16:37:56 2020: BS 2829 completed
Fri Jan 31 16:37:58 2020: BS 2830 completed
Fri Jan 31 16:38:00 2020: BS 2831 completed
Fri Jan 31 16:38:02 2020: BS 2832 completed
Fri Jan 31 16:38:04 2020: BS 2833 completed
Fri Jan 31 16:38:07 2020: BS 2834 completed
Fri Jan 31 16:38:09 2020: BS 2835 completed
Fri Jan 31 16:38:11 2020: BS 2836 completed
Fri Jan 31 16:38:13 2020: BS 2837 completed
Fri Jan 31 16:38:15 2020: BS 2838 completed
Fri Jan 31 16:38:17 2020: BS 2839 completed
Fri Jan 31 16:38:19 2020: BS 2840 completed
Fri Jan 31 16:38:21 2020: BS 2841 completed
Fri Jan 31 16:38:23 2020: BS 2842 completed
Fri Jan 31 16:38:25 2020: BS 2843 completed
Fri Jan 31 16:38:27 2020: BS 2844 completed
Fri Jan 31 16:38:29 2020: BS 2845 completed
Fri Jan 31 16:38:31 2020: BS 2846 completed
Fri Jan 31 16:38:33 2020: BS 2847 completed
Fri Jan 31 16:38:35 2020: BS 2848 completed
Fri Jan 31 16:38:37 2020: BS 2849 completed
Fri Jan 31 16:38:39 2020: BS 2850 completed
Fri Jan 31 16:38:41 2020: BS 2851 completed
Fri Jan 31 16:38:43 2020: BS 2852 completed
Fri Jan 31 16:38:45 2020: BS 2853 completed
Fri Jan 31 16:38:47 2020: BS 2854 completed
Fri Jan 31 16:38:50 2020: BS 2855 completed
Fri Jan 31 16:38:52 2020: BS 2856 completed
Fri Jan 31 16:38:54 2020: BS 2857 completed
Fri Jan 31 16:38:56 2020: BS 2858 completed
Fri Jan 31 16:38:58 2020: BS 2859 completed
Fri Jan 31 16:39:00 2020: BS 2860 completed
Fri Jan 31 16:39:02 2020: BS 2861 completed
Fri Jan 31 16:39:04 2020: BS 2862 completed
Fri Jan 31 16:39:06 2020: BS 2863 completed
Fri Jan 31 16:39:08 2020: BS 2864 completed
Fri Jan 31 16:39:10 2020: BS 2865 completed
Fri Jan 31 16:39:12 2020: BS 2866 completed
Fri Jan 31 16:39:14 2020: BS 2867 completed
Fri Jan 31 16:39:16 2020: BS 2868 completed
Fri Jan 31 16:39:18 2020: BS 2869 completed
Fri Jan 31 16:39:20 2020: BS 2870 completed
Fri Jan 31 16:39:22 2020: BS 2871 completed
Fri Jan 31 16:39:24 2020: BS 2872 completed
Fri Jan 31 16:39:26 2020: BS 2873 completed
Fri Jan 31 16:39:28 2020: BS 2874 completed
Fri Jan 31 16:39:30 2020: BS 2875 completed
Fri Jan 31 16:39:33 2020: BS 2876 completed
Fri Jan 31 16:39:35 2020: BS 2877 completed
Fri Jan 31 16:39:37 2020: BS 2878 completed
Fri Jan 31 16:39:39 2020: BS 2879 completed
Fri Jan 31 16:39:41 2020: BS 2880 completed
Fri Jan 31 16:39:43 2020: BS 2881 completed
Fri Jan 31 16:39:45 2020: BS 2882 completed
Fri Jan 31 16:39:47 2020: BS 2883 completed
Fri Jan 31 16:39:49 2020: BS 2884 completed
Fri Jan 31 16:39:51 2020: BS 2885 completed
Fri Jan 31 16:39:53 2020: BS 2886 completed
Fri Jan 31 16:39:55 2020: BS 2887 completed
Fri Jan 31 16:39:57 2020: BS 2888 completed
Fri Jan 31 16:39:59 2020: BS 2889 completed
Fri Jan 31 16:40:01 2020: BS 2890 completed
Fri Jan 31 16:40:03 2020: BS 2891 completed
Fri Jan 31 16:40:05 2020: BS 2892 completed
Fri Jan 31 16:40:07 2020: BS 2893 completed
Fri Jan 31 16:40:09 2020: BS 2894 completed
Fri Jan 31 16:40:11 2020: BS 2895 completed
Fri Jan 31 16:40:14 2020: BS 2896 completed
Fri Jan 31 16:40:16 2020: BS 2897 completed
Fri Jan 31 16:40:18 2020: BS 2898 completed
Fri Jan 31 16:40:20 2020: BS 2899 completed
Fri Jan 31 16:40:22 2020: BS 2900 completed
Fri Jan 31 16:40:24 2020: BS 2901 completed
Fri Jan 31 16:40:26 2020: BS 2902 completed
Fri Jan 31 16:40:28 2020: BS 2903 completed
Fri Jan 31 16:40:30 2020: BS 2904 completed
Fri Jan 31 16:40:32 2020: BS 2905 completed
Fri Jan 31 16:40:34 2020: BS 2906 completed
Fri Jan 31 16:40:36 2020: BS 2907 completed
Fri Jan 31 16:40:38 2020: BS 2908 completed
Fri Jan 31 16:40:40 2020: BS 2909 completed
Fri Jan 31 16:40:42 2020: BS 2910 completed
Fri Jan 31 16:40:44 2020: BS 2911 completed
Fri Jan 31 16:40:46 2020: BS 2912 completed
Fri Jan 31 16:40:48 2020: BS 2913 completed
Fri Jan 31 16:40:50 2020: BS 2914 completed
Fri Jan 31 16:40:52 2020: BS 2915 completed
Fri Jan 31 16:40:54 2020: BS 2916 completed
Fri Jan 31 16:40:57 2020: BS 2917 completed
Fri Jan 31 16:40:59 2020: BS 2918 completed
Fri Jan 31 16:41:01 2020: BS 2919 completed
Fri Jan 31 16:41:03 2020: BS 2920 completed
Fri Jan 31 16:41:05 2020: BS 2921 completed
Fri Jan 31 16:41:07 2020: BS 2922 completed
Fri Jan 31 16:41:09 2020: BS 2923 completed
Fri Jan 31 16:41:11 2020: BS 2924 completed
Fri Jan 31 16:41:13 2020: BS 2925 completed
Fri Jan 31 16:41:15 2020: BS 2926 completed
Fri Jan 31 16:41:17 2020: BS 2927 completed
Fri Jan 31 16:41:19 2020: BS 2928 completed
Fri Jan 31 16:41:21 2020: BS 2929 completed
Fri Jan 31 16:41:23 2020: BS 2930 completed
Fri Jan 31 16:41:25 2020: BS 2931 completed
Fri Jan 31 16:41:27 2020: BS 2932 completed
Fri Jan 31 16:41:29 2020: BS 2933 completed
Fri Jan 31 16:41:31 2020: BS 2934 completed
Fri Jan 31 16:41:33 2020: BS 2935 completed
Fri Jan 31 16:41:35 2020: BS 2936 completed
Fri Jan 31 16:41:38 2020: BS 2937 completed
Fri Jan 31 16:41:40 2020: BS 2938 completed
Fri Jan 31 16:41:42 2020: BS 2939 completed
Fri Jan 31 16:41:44 2020: BS 2940 completed
Fri Jan 31 16:41:46 2020: BS 2941 completed
Fri Jan 31 16:41:48 2020: BS 2942 completed
Fri Jan 31 16:41:50 2020: BS 2943 completed
Fri Jan 31 16:41:52 2020: BS 2944 completed
Fri Jan 31 16:41:54 2020: BS 2945 completed
Fri Jan 31 16:41:56 2020: BS 2946 completed
Fri Jan 31 16:41:58 2020: BS 2947 completed
Fri Jan 31 16:42:00 2020: BS 2948 completed
Fri Jan 31 16:42:02 2020: BS 2949 completed
Fri Jan 31 16:42:04 2020: BS 2950 completed
Fri Jan 31 16:42:06 2020: BS 2951 completed
Fri Jan 31 16:42:08 2020: BS 2952 completed
Fri Jan 31 16:42:10 2020: BS 2953 completed
Fri Jan 31 16:42:12 2020: BS 2954 completed
Fri Jan 31 16:42:14 2020: BS 2955 completed
Fri Jan 31 16:42:16 2020: BS 2956 completed
Fri Jan 31 16:42:18 2020: BS 2957 completed
Fri Jan 31 16:42:21 2020: BS 2958 completed
Fri Jan 31 16:42:23 2020: BS 2959 completed
Fri Jan 31 16:42:25 2020: BS 2960 completed
Fri Jan 31 16:42:27 2020: BS 2961 completed
Fri Jan 31 16:42:29 2020: BS 2962 completed
Fri Jan 31 16:42:31 2020: BS 2963 completed
Fri Jan 31 16:42:33 2020: BS 2964 completed
Fri Jan 31 16:42:35 2020: BS 2965 completed
Fri Jan 31 16:42:37 2020: BS 2966 completed
Fri Jan 31 16:42:39 2020: BS 2967 completed
Fri Jan 31 16:42:41 2020: BS 2968 completed
Fri Jan 31 16:42:43 2020: BS 2969 completed
Fri Jan 31 16:42:45 2020: BS 2970 completed
Fri Jan 31 16:42:47 2020: BS 2971 completed
Fri Jan 31 16:42:49 2020: BS 2972 completed
Fri Jan 31 16:42:51 2020: BS 2973 completed
Fri Jan 31 16:42:53 2020: BS 2974 completed
Fri Jan 31 16:42:55 2020: BS 2975 completed
Fri Jan 31 16:42:57 2020: BS 2976 completed
Fri Jan 31 16:42:59 2020: BS 2977 completed
Fri Jan 31 16:43:02 2020: BS 2978 completed
Fri Jan 31 16:43:04 2020: BS 2979 completed
Fri Jan 31 16:43:06 2020: BS 2980 completed
Fri Jan 31 16:43:08 2020: BS 2981 completed
Fri Jan 31 16:43:10 2020: BS 2982 completed
Fri Jan 31 16:43:12 2020: BS 2983 completed
Fri Jan 31 16:43:14 2020: BS 2984 completed
Fri Jan 31 16:43:16 2020: BS 2985 completed
Fri Jan 31 16:43:18 2020: BS 2986 completed
Fri Jan 31 16:43:20 2020: BS 2987 completed
Fri Jan 31 16:43:22 2020: BS 2988 completed
Fri Jan 31 16:43:24 2020: BS 2989 completed
Fri Jan 31 16:43:26 2020: BS 2990 completed
Fri Jan 31 16:43:28 2020: BS 2991 completed
Fri Jan 31 16:43:30 2020: BS 2992 completed
Fri Jan 31 16:43:32 2020: BS 2993 completed
Fri Jan 31 16:43:34 2020: BS 2994 completed
Fri Jan 31 16:43:36 2020: BS 2995 completed
Fri Jan 31 16:43:38 2020: BS 2996 completed
Fri Jan 31 16:43:40 2020: BS 2997 completed
Fri Jan 31 16:43:42 2020: BS 2998 completed
Fri Jan 31 16:43:45 2020: BS 2999 completed
Fri Jan 31 16:43:47 2020: BS 3000 completed
Fri Jan 31 16:43:49 2020: BS 3001 completed
Fri Jan 31 16:43:51 2020: BS 3002 completed
Fri Jan 31 16:43:53 2020: BS 3003 completed
Fri Jan 31 16:43:55 2020: BS 3004 completed
Fri Jan 31 16:43:57 2020: BS 3005 completed
Fri Jan 31 16:43:59 2020: BS 3006 completed
Fri Jan 31 16:44:01 2020: BS 3007 completed
Fri Jan 31 16:44:03 2020: BS 3008 completed
Fri Jan 31 16:44:05 2020: BS 3009 completed
Fri Jan 31 16:44:07 2020: BS 3010 completed
Fri Jan 31 16:44:09 2020: BS 3011 completed
Fri Jan 31 16:44:11 2020: BS 3012 completed
Fri Jan 31 16:44:13 2020: BS 3013 completed
Fri Jan 31 16:44:15 2020: BS 3014 completed
Fri Jan 31 16:44:17 2020: BS 3015 completed
Fri Jan 31 16:44:19 2020: BS 3016 completed
Fri Jan 31 16:44:21 2020: BS 3017 completed
Fri Jan 31 16:44:23 2020: BS 3018 completed
Fri Jan 31 16:44:25 2020: BS 3019 completed
Fri Jan 31 16:44:28 2020: BS 3020 completed
Fri Jan 31 16:44:30 2020: BS 3021 completed
Fri Jan 31 16:44:32 2020: BS 3022 completed
Fri Jan 31 16:44:34 2020: BS 3023 completed
Fri Jan 31 16:44:36 2020: BS 3024 completed
Fri Jan 31 16:44:38 2020: BS 3025 completed
Fri Jan 31 16:44:40 2020: BS 3026 completed
Fri Jan 31 16:44:42 2020: BS 3027 completed
Fri Jan 31 16:44:44 2020: BS 3028 completed
Fri Jan 31 16:44:46 2020: BS 3029 completed
Fri Jan 31 16:44:48 2020: BS 3030 completed
Fri Jan 31 16:44:50 2020: BS 3031 completed
Fri Jan 31 16:44:52 2020: BS 3032 completed
Fri Jan 31 16:44:54 2020: BS 3033 completed
Fri Jan 31 16:44:56 2020: BS 3034 completed
Fri Jan 31 16:44:58 2020: BS 3035 completed
Fri Jan 31 16:45:00 2020: BS 3036 completed
Fri Jan 31 16:45:02 2020: BS 3037 completed
Fri Jan 31 16:45:04 2020: BS 3038 completed
Fri Jan 31 16:45:06 2020: BS 3039 completed
Fri Jan 31 16:45:09 2020: BS 3040 completed
Fri Jan 31 16:45:11 2020: BS 3041 completed
Fri Jan 31 16:45:13 2020: BS 3042 completed
Fri Jan 31 16:45:15 2020: BS 3043 completed
Fri Jan 31 16:45:17 2020: BS 3044 completed
Fri Jan 31 16:45:19 2020: BS 3045 completed
Fri Jan 31 16:45:21 2020: BS 3046 completed
Fri Jan 31 16:45:23 2020: BS 3047 completed
Fri Jan 31 16:45:25 2020: BS 3048 completed
Fri Jan 31 16:45:27 2020: BS 3049 completed
Fri Jan 31 16:45:29 2020: BS 3050 completed
Fri Jan 31 16:45:31 2020: BS 3051 completed
Fri Jan 31 16:45:33 2020: BS 3052 completed
Fri Jan 31 16:45:35 2020: BS 3053 completed
Fri Jan 31 16:45:37 2020: BS 3054 completed
Fri Jan 31 16:45:39 2020: BS 3055 completed
Fri Jan 31 16:45:41 2020: BS 3056 completed
Fri Jan 31 16:45:43 2020: BS 3057 completed
Fri Jan 31 16:45:45 2020: BS 3058 completed
Fri Jan 31 16:45:47 2020: BS 3059 completed
Fri Jan 31 16:45:49 2020: BS 3060 completed
Fri Jan 31 16:45:52 2020: BS 3061 completed
Fri Jan 31 16:45:54 2020: BS 3062 completed
Fri Jan 31 16:45:56 2020: BS 3063 completed
Fri Jan 31 16:45:58 2020: BS 3064 completed
Fri Jan 31 16:46:00 2020: BS 3065 completed
Fri Jan 31 16:46:02 2020: BS 3066 completed
Fri Jan 31 16:46:04 2020: BS 3067 completed
Fri Jan 31 16:46:06 2020: BS 3068 completed
Fri Jan 31 16:46:08 2020: BS 3069 completed
Fri Jan 31 16:46:10 2020: BS 3070 completed
Fri Jan 31 16:46:12 2020: BS 3071 completed
Fri Jan 31 16:46:14 2020: BS 3072 completed
Fri Jan 31 16:46:16 2020: BS 3073 completed
Fri Jan 31 16:46:18 2020: BS 3074 completed
Fri Jan 31 16:46:20 2020: BS 3075 completed
Fri Jan 31 16:46:22 2020: BS 3076 completed
Fri Jan 31 16:46:24 2020: BS 3077 completed
Fri Jan 31 16:46:26 2020: BS 3078 completed
Fri Jan 31 16:46:28 2020: BS 3079 completed
Fri Jan 31 16:46:30 2020: BS 3080 completed
Fri Jan 31 16:46:33 2020: BS 3081 completed
Fri Jan 31 16:46:35 2020: BS 3082 completed
Fri Jan 31 16:46:37 2020: BS 3083 completed
Fri Jan 31 16:46:39 2020: BS 3084 completed
Fri Jan 31 16:46:41 2020: BS 3085 completed
Fri Jan 31 16:46:43 2020: BS 3086 completed
Fri Jan 31 16:46:45 2020: BS 3087 completed
Fri Jan 31 16:46:47 2020: BS 3088 completed
Fri Jan 31 16:46:49 2020: BS 3089 completed
Fri Jan 31 16:46:51 2020: BS 3090 completed
Fri Jan 31 16:46:53 2020: BS 3091 completed
Fri Jan 31 16:46:55 2020: BS 3092 completed
Fri Jan 31 16:46:57 2020: BS 3093 completed
Fri Jan 31 16:46:59 2020: BS 3094 completed
Fri Jan 31 16:47:01 2020: BS 3095 completed
Fri Jan 31 16:47:03 2020: BS 3096 completed
Fri Jan 31 16:47:05 2020: BS 3097 completed
Fri Jan 31 16:47:07 2020: BS 3098 completed
Fri Jan 31 16:47:09 2020: BS 3099 completed
Fri Jan 31 16:47:11 2020: BS 3100 completed
Fri Jan 31 16:47:13 2020: BS 3101 completed
Fri Jan 31 16:47:16 2020: BS 3102 completed
Fri Jan 31 16:47:18 2020: BS 3103 completed
Fri Jan 31 16:47:20 2020: BS 3104 completed
Fri Jan 31 16:47:22 2020: BS 3105 completed
Fri Jan 31 16:47:24 2020: BS 3106 completed
Fri Jan 31 16:47:26 2020: BS 3107 completed
Fri Jan 31 16:47:28 2020: BS 3108 completed
Fri Jan 31 16:47:30 2020: BS 3109 completed
Fri Jan 31 16:47:32 2020: BS 3110 completed
Fri Jan 31 16:47:34 2020: BS 3111 completed
Fri Jan 31 16:47:36 2020: BS 3112 completed
Fri Jan 31 16:47:38 2020: BS 3113 completed
Fri Jan 31 16:47:40 2020: BS 3114 completed
Fri Jan 31 16:47:42 2020: BS 3115 completed
Fri Jan 31 16:47:44 2020: BS 3116 completed
Fri Jan 31 16:47:46 2020: BS 3117 completed
Fri Jan 31 16:47:48 2020: BS 3118 completed
Fri Jan 31 16:47:50 2020: BS 3119 completed
Fri Jan 31 16:47:52 2020: BS 3120 completed
Fri Jan 31 16:47:54 2020: BS 3121 completed
Fri Jan 31 16:47:57 2020: BS 3122 completed
Fri Jan 31 16:47:59 2020: BS 3123 completed
Fri Jan 31 16:48:01 2020: BS 3124 completed
Fri Jan 31 16:48:03 2020: BS 3125 completed
Fri Jan 31 16:48:05 2020: BS 3126 completed
Fri Jan 31 16:48:07 2020: BS 3127 completed
Fri Jan 31 16:48:09 2020: BS 3128 completed
Fri Jan 31 16:48:11 2020: BS 3129 completed
Fri Jan 31 16:48:13 2020: BS 3130 completed
Fri Jan 31 16:48:15 2020: BS 3131 completed
Fri Jan 31 16:48:17 2020: BS 3132 completed
Fri Jan 31 16:48:19 2020: BS 3133 completed
Fri Jan 31 16:48:21 2020: BS 3134 completed
Fri Jan 31 16:48:23 2020: BS 3135 completed
Fri Jan 31 16:48:25 2020: BS 3136 completed
Fri Jan 31 16:48:27 2020: BS 3137 completed
Fri Jan 31 16:48:29 2020: BS 3138 completed
Fri Jan 31 16:48:31 2020: BS 3139 completed
Fri Jan 31 16:48:33 2020: BS 3140 completed
Fri Jan 31 16:48:35 2020: BS 3141 completed
Fri Jan 31 16:48:37 2020: BS 3142 completed
Fri Jan 31 16:48:40 2020: BS 3143 completed
Fri Jan 31 16:48:42 2020: BS 3144 completed
Fri Jan 31 16:48:44 2020: BS 3145 completed
Fri Jan 31 16:48:46 2020: BS 3146 completed
Fri Jan 31 16:48:48 2020: BS 3147 completed
Fri Jan 31 16:48:50 2020: BS 3148 completed
Fri Jan 31 16:48:52 2020: BS 3149 completed
Fri Jan 31 16:48:54 2020: BS 3150 completed
Fri Jan 31 16:48:56 2020: BS 3151 completed
Fri Jan 31 16:48:58 2020: BS 3152 completed
Fri Jan 31 16:49:00 2020: BS 3153 completed
Fri Jan 31 16:49:02 2020: BS 3154 completed
Fri Jan 31 16:49:04 2020: BS 3155 completed
Fri Jan 31 16:49:06 2020: BS 3156 completed
Fri Jan 31 16:49:08 2020: BS 3157 completed
Fri Jan 31 16:49:10 2020: BS 3158 completed
Fri Jan 31 16:49:12 2020: BS 3159 completed
Fri Jan 31 16:49:14 2020: BS 3160 completed
Fri Jan 31 16:49:16 2020: BS 3161 completed
Fri Jan 31 16:49:18 2020: BS 3162 completed
Fri Jan 31 16:49:20 2020: BS 3163 completed
Fri Jan 31 16:49:23 2020: BS 3164 completed
Fri Jan 31 16:49:25 2020: BS 3165 completed
Fri Jan 31 16:49:27 2020: BS 3166 completed
Fri Jan 31 16:49:29 2020: BS 3167 completed
Fri Jan 31 16:49:31 2020: BS 3168 completed
Fri Jan 31 16:49:33 2020: BS 3169 completed
Fri Jan 31 16:49:35 2020: BS 3170 completed
Fri Jan 31 16:49:37 2020: BS 3171 completed
Fri Jan 31 16:49:39 2020: BS 3172 completed
Fri Jan 31 16:49:41 2020: BS 3173 completed
Fri Jan 31 16:49:43 2020: BS 3174 completed
Fri Jan 31 16:49:45 2020: BS 3175 completed
Fri Jan 31 16:49:47 2020: BS 3176 completed
Fri Jan 31 16:49:49 2020: BS 3177 completed
Fri Jan 31 16:49:51 2020: BS 3178 completed
Fri Jan 31 16:49:53 2020: BS 3179 completed
Fri Jan 31 16:49:55 2020: BS 3180 completed
Fri Jan 31 16:49:57 2020: BS 3181 completed
Fri Jan 31 16:49:59 2020: BS 3182 completed
Fri Jan 31 16:50:01 2020: BS 3183 completed
Fri Jan 31 16:50:04 2020: BS 3184 completed
Fri Jan 31 16:50:06 2020: BS 3185 completed
Fri Jan 31 16:50:08 2020: BS 3186 completed
Fri Jan 31 16:50:10 2020: BS 3187 completed
Fri Jan 31 16:50:12 2020: BS 3188 completed
Fri Jan 31 16:50:14 2020: BS 3189 completed
Fri Jan 31 16:50:16 2020: BS 3190 completed
Fri Jan 31 16:50:18 2020: BS 3191 completed
Fri Jan 31 16:50:20 2020: BS 3192 completed
Fri Jan 31 16:50:22 2020: BS 3193 completed
Fri Jan 31 16:50:24 2020: BS 3194 completed
Fri Jan 31 16:50:26 2020: BS 3195 completed
Fri Jan 31 16:50:28 2020: BS 3196 completed
Fri Jan 31 16:50:30 2020: BS 3197 completed
Fri Jan 31 16:50:32 2020: BS 3198 completed
Fri Jan 31 16:50:34 2020: BS 3199 completed
Fri Jan 31 16:50:36 2020: BS 3200 completed
Fri Jan 31 16:50:38 2020: BS 3201 completed
Fri Jan 31 16:50:40 2020: BS 3202 completed
Fri Jan 31 16:50:42 2020: BS 3203 completed
Fri Jan 31 16:50:44 2020: BS 3204 completed
Fri Jan 31 16:50:47 2020: BS 3205 completed
Fri Jan 31 16:50:49 2020: BS 3206 completed
Fri Jan 31 16:50:51 2020: BS 3207 completed
Fri Jan 31 16:50:53 2020: BS 3208 completed
Fri Jan 31 16:50:55 2020: BS 3209 completed
Fri Jan 31 16:50:57 2020: BS 3210 completed
Fri Jan 31 16:50:59 2020: BS 3211 completed
Fri Jan 31 16:51:01 2020: BS 3212 completed
Fri Jan 31 16:51:03 2020: BS 3213 completed
Fri Jan 31 16:51:05 2020: BS 3214 completed
Fri Jan 31 16:51:07 2020: BS 3215 completed
Fri Jan 31 16:51:09 2020: BS 3216 completed
Fri Jan 31 16:51:11 2020: BS 3217 completed
Fri Jan 31 16:51:13 2020: BS 3218 completed
Fri Jan 31 16:51:15 2020: BS 3219 completed
Fri Jan 31 16:51:17 2020: BS 3220 completed
Fri Jan 31 16:51:19 2020: BS 3221 completed
Fri Jan 31 16:51:21 2020: BS 3222 completed
Fri Jan 31 16:51:23 2020: BS 3223 completed
Fri Jan 31 16:51:25 2020: BS 3224 completed
Fri Jan 31 16:51:28 2020: BS 3225 completed
Fri Jan 31 16:51:30 2020: BS 3226 completed
Fri Jan 31 16:51:32 2020: BS 3227 completed
Fri Jan 31 16:51:34 2020: BS 3228 completed
Fri Jan 31 16:51:36 2020: BS 3229 completed
Fri Jan 31 16:51:38 2020: BS 3230 completed
Fri Jan 31 16:51:40 2020: BS 3231 completed
Fri Jan 31 16:51:42 2020: BS 3232 completed
Fri Jan 31 16:51:44 2020: BS 3233 completed
Fri Jan 31 16:51:46 2020: BS 3234 completed
Fri Jan 31 16:51:48 2020: BS 3235 completed
Fri Jan 31 16:51:50 2020: BS 3236 completed
Fri Jan 31 16:51:52 2020: BS 3237 completed
Fri Jan 31 16:51:54 2020: BS 3238 completed
Fri Jan 31 16:51:56 2020: BS 3239 completed
Fri Jan 31 16:51:58 2020: BS 3240 completed
Fri Jan 31 16:52:00 2020: BS 3241 completed
Fri Jan 31 16:52:02 2020: BS 3242 completed
Fri Jan 31 16:52:04 2020: BS 3243 completed
Fri Jan 31 16:52:06 2020: BS 3244 completed
Fri Jan 31 16:52:08 2020: BS 3245 completed
Fri Jan 31 16:52:11 2020: BS 3246 completed
Fri Jan 31 16:52:13 2020: BS 3247 completed
Fri Jan 31 16:52:15 2020: BS 3248 completed
Fri Jan 31 16:52:17 2020: BS 3249 completed
Fri Jan 31 16:52:19 2020: BS 3250 completed
Fri Jan 31 16:52:21 2020: BS 3251 completed
Fri Jan 31 16:52:23 2020: BS 3252 completed
Fri Jan 31 16:52:25 2020: BS 3253 completed
Fri Jan 31 16:52:27 2020: BS 3254 completed
Fri Jan 31 16:52:29 2020: BS 3255 completed
Fri Jan 31 16:52:31 2020: BS 3256 completed
Fri Jan 31 16:52:33 2020: BS 3257 completed
Fri Jan 31 16:52:35 2020: BS 3258 completed
Fri Jan 31 16:52:37 2020: BS 3259 completed
Fri Jan 31 16:52:39 2020: BS 3260 completed
Fri Jan 31 16:52:41 2020: BS 3261 completed
Fri Jan 31 16:52:43 2020: BS 3262 completed
Fri Jan 31 16:52:45 2020: BS 3263 completed
Fri Jan 31 16:52:47 2020: BS 3264 completed
Fri Jan 31 16:52:49 2020: BS 3265 completed
Fri Jan 31 16:52:52 2020: BS 3266 completed
Fri Jan 31 16:52:54 2020: BS 3267 completed
Fri Jan 31 16:52:56 2020: BS 3268 completed
Fri Jan 31 16:52:58 2020: BS 3269 completed
Fri Jan 31 16:53:00 2020: BS 3270 completed
Fri Jan 31 16:53:02 2020: BS 3271 completed
Fri Jan 31 16:53:04 2020: BS 3272 completed
Fri Jan 31 16:53:06 2020: BS 3273 completed
Fri Jan 31 16:53:08 2020: BS 3274 completed
Fri Jan 31 16:53:10 2020: BS 3275 completed
Fri Jan 31 16:53:12 2020: BS 3276 completed
Fri Jan 31 16:53:14 2020: BS 3277 completed
Fri Jan 31 16:53:16 2020: BS 3278 completed
Fri Jan 31 16:53:18 2020: BS 3279 completed
Fri Jan 31 16:53:20 2020: BS 3280 completed
Fri Jan 31 16:53:22 2020: BS 3281 completed
Fri Jan 31 16:53:24 2020: BS 3282 completed
Fri Jan 31 16:53:26 2020: BS 3283 completed
Fri Jan 31 16:53:28 2020: BS 3284 completed
Fri Jan 31 16:53:30 2020: BS 3285 completed
Fri Jan 31 16:53:32 2020: BS 3286 completed
Fri Jan 31 16:53:35 2020: BS 3287 completed
Fri Jan 31 16:53:37 2020: BS 3288 completed
Fri Jan 31 16:53:39 2020: BS 3289 completed
Fri Jan 31 16:53:41 2020: BS 3290 completed
Fri Jan 31 16:53:43 2020: BS 3291 completed
Fri Jan 31 16:53:45 2020: BS 3292 completed
Fri Jan 31 16:53:47 2020: BS 3293 completed
Fri Jan 31 16:53:49 2020: BS 3294 completed
Fri Jan 31 16:53:51 2020: BS 3295 completed
Fri Jan 31 16:53:53 2020: BS 3296 completed
Fri Jan 31 16:53:55 2020: BS 3297 completed
Fri Jan 31 16:53:57 2020: BS 3298 completed
Fri Jan 31 16:53:59 2020: BS 3299 completed
Fri Jan 31 16:54:01 2020: BS 3300 completed
Fri Jan 31 16:54:03 2020: BS 3301 completed
Fri Jan 31 16:54:05 2020: BS 3302 completed
Fri Jan 31 16:54:07 2020: BS 3303 completed
Fri Jan 31 16:54:09 2020: BS 3304 completed
Fri Jan 31 16:54:11 2020: BS 3305 completed
Fri Jan 31 16:54:13 2020: BS 3306 completed
Fri Jan 31 16:54:16 2020: BS 3307 completed
Fri Jan 31 16:54:18 2020: BS 3308 completed
Fri Jan 31 16:54:20 2020: BS 3309 completed
Fri Jan 31 16:54:22 2020: BS 3310 completed
Fri Jan 31 16:54:24 2020: BS 3311 completed
Fri Jan 31 16:54:26 2020: BS 3312 completed
Fri Jan 31 16:54:28 2020: BS 3313 completed
Fri Jan 31 16:54:30 2020: BS 3314 completed
Fri Jan 31 16:54:32 2020: BS 3315 completed
Fri Jan 31 16:54:34 2020: BS 3316 completed
Fri Jan 31 16:54:36 2020: BS 3317 completed
Fri Jan 31 16:54:38 2020: BS 3318 completed
Fri Jan 31 16:54:40 2020: BS 3319 completed
Fri Jan 31 16:54:42 2020: BS 3320 completed
Fri Jan 31 16:54:44 2020: BS 3321 completed
Fri Jan 31 16:54:46 2020: BS 3322 completed
Fri Jan 31 16:54:48 2020: BS 3323 completed
Fri Jan 31 16:54:50 2020: BS 3324 completed
Fri Jan 31 16:54:52 2020: BS 3325 completed
Fri Jan 31 16:54:54 2020: BS 3326 completed
Fri Jan 31 16:54:56 2020: BS 3327 completed
Fri Jan 31 16:54:59 2020: BS 3328 completed
Fri Jan 31 16:55:01 2020: BS 3329 completed
Fri Jan 31 16:55:03 2020: BS 3330 completed
Fri Jan 31 16:55:05 2020: BS 3331 completed
Fri Jan 31 16:55:07 2020: BS 3332 completed
Fri Jan 31 16:55:09 2020: BS 3333 completed
Fri Jan 31 16:55:11 2020: BS 3334 completed
Fri Jan 31 16:55:13 2020: BS 3335 completed
Fri Jan 31 16:55:15 2020: BS 3336 completed
Fri Jan 31 16:55:17 2020: BS 3337 completed
Fri Jan 31 16:55:19 2020: BS 3338 completed
Fri Jan 31 16:55:21 2020: BS 3339 completed
Fri Jan 31 16:55:23 2020: BS 3340 completed
Fri Jan 31 16:55:25 2020: BS 3341 completed
Fri Jan 31 16:55:27 2020: BS 3342 completed
Fri Jan 31 16:55:29 2020: BS 3343 completed
Fri Jan 31 16:55:31 2020: BS 3344 completed
Fri Jan 31 16:55:33 2020: BS 3345 completed
Fri Jan 31 16:55:35 2020: BS 3346 completed
Fri Jan 31 16:55:37 2020: BS 3347 completed
Fri Jan 31 16:55:39 2020: BS 3348 completed
Fri Jan 31 16:55:42 2020: BS 3349 completed
Fri Jan 31 16:55:44 2020: BS 3350 completed
Fri Jan 31 16:55:46 2020: BS 3351 completed
Fri Jan 31 16:55:48 2020: BS 3352 completed
Fri Jan 31 16:55:50 2020: BS 3353 completed
Fri Jan 31 16:55:52 2020: BS 3354 completed
Fri Jan 31 16:55:54 2020: BS 3355 completed
Fri Jan 31 16:55:56 2020: BS 3356 completed
Fri Jan 31 16:55:58 2020: BS 3357 completed
Fri Jan 31 16:56:00 2020: BS 3358 completed
Fri Jan 31 16:56:02 2020: BS 3359 completed
Fri Jan 31 16:56:04 2020: BS 3360 completed
Fri Jan 31 16:56:06 2020: BS 3361 completed
Fri Jan 31 16:56:08 2020: BS 3362 completed
Fri Jan 31 16:56:10 2020: BS 3363 completed
Fri Jan 31 16:56:12 2020: BS 3364 completed
Fri Jan 31 16:56:14 2020: BS 3365 completed
Fri Jan 31 16:56:16 2020: BS 3366 completed
Fri Jan 31 16:56:18 2020: BS 3367 completed
Fri Jan 31 16:56:20 2020: BS 3368 completed
Fri Jan 31 16:56:23 2020: BS 3369 completed
Fri Jan 31 16:56:25 2020: BS 3370 completed
Fri Jan 31 16:56:27 2020: BS 3371 completed
Fri Jan 31 16:56:29 2020: BS 3372 completed
Fri Jan 31 16:56:31 2020: BS 3373 completed
Fri Jan 31 16:56:33 2020: BS 3374 completed
Fri Jan 31 16:56:35 2020: BS 3375 completed
Fri Jan 31 16:56:37 2020: BS 3376 completed
Fri Jan 31 16:56:39 2020: BS 3377 completed
Fri Jan 31 16:56:41 2020: BS 3378 completed
Fri Jan 31 16:56:43 2020: BS 3379 completed
Fri Jan 31 16:56:45 2020: BS 3380 completed
Fri Jan 31 16:56:47 2020: BS 3381 completed
Fri Jan 31 16:56:49 2020: BS 3382 completed
Fri Jan 31 16:56:51 2020: BS 3383 completed
Fri Jan 31 16:56:53 2020: BS 3384 completed
Fri Jan 31 16:56:55 2020: BS 3385 completed
Fri Jan 31 16:56:57 2020: BS 3386 completed
Fri Jan 31 16:56:59 2020: BS 3387 completed
Fri Jan 31 16:57:01 2020: BS 3388 completed
Fri Jan 31 16:57:03 2020: BS 3389 completed
Fri Jan 31 16:57:06 2020: BS 3390 completed
Fri Jan 31 16:57:08 2020: BS 3391 completed
Fri Jan 31 16:57:10 2020: BS 3392 completed
Fri Jan 31 16:57:12 2020: BS 3393 completed
Fri Jan 31 16:57:14 2020: BS 3394 completed
Fri Jan 31 16:57:16 2020: BS 3395 completed
Fri Jan 31 16:57:18 2020: BS 3396 completed
Fri Jan 31 16:57:20 2020: BS 3397 completed
Fri Jan 31 16:57:22 2020: BS 3398 completed
Fri Jan 31 16:57:24 2020: BS 3399 completed
Fri Jan 31 16:57:26 2020: BS 3400 completed
Fri Jan 31 16:57:28 2020: BS 3401 completed
Fri Jan 31 16:57:30 2020: BS 3402 completed
Fri Jan 31 16:57:32 2020: BS 3403 completed
Fri Jan 31 16:57:34 2020: BS 3404 completed
Fri Jan 31 16:57:36 2020: BS 3405 completed
Fri Jan 31 16:57:38 2020: BS 3406 completed
Fri Jan 31 16:57:40 2020: BS 3407 completed
Fri Jan 31 16:57:42 2020: BS 3408 completed
Fri Jan 31 16:57:44 2020: BS 3409 completed
Fri Jan 31 16:57:47 2020: BS 3410 completed
Fri Jan 31 16:57:49 2020: BS 3411 completed
Fri Jan 31 16:57:51 2020: BS 3412 completed
Fri Jan 31 16:57:53 2020: BS 3413 completed
Fri Jan 31 16:57:55 2020: BS 3414 completed
Fri Jan 31 16:57:57 2020: BS 3415 completed
Fri Jan 31 16:57:59 2020: BS 3416 completed
Fri Jan 31 16:58:01 2020: BS 3417 completed
Fri Jan 31 16:58:03 2020: BS 3418 completed
Fri Jan 31 16:58:05 2020: BS 3419 completed
Fri Jan 31 16:58:07 2020: BS 3420 completed
Fri Jan 31 16:58:09 2020: BS 3421 completed
Fri Jan 31 16:58:11 2020: BS 3422 completed
Fri Jan 31 16:58:13 2020: BS 3423 completed
Fri Jan 31 16:58:15 2020: BS 3424 completed
Fri Jan 31 16:58:17 2020: BS 3425 completed
Fri Jan 31 16:58:19 2020: BS 3426 completed
Fri Jan 31 16:58:21 2020: BS 3427 completed
Fri Jan 31 16:58:23 2020: BS 3428 completed
Fri Jan 31 16:58:25 2020: BS 3429 completed
Fri Jan 31 16:58:27 2020: BS 3430 completed
Fri Jan 31 16:58:30 2020: BS 3431 completed
Fri Jan 31 16:58:32 2020: BS 3432 completed
Fri Jan 31 16:58:34 2020: BS 3433 completed
Fri Jan 31 16:58:36 2020: BS 3434 completed
Fri Jan 31 16:58:38 2020: BS 3435 completed
Fri Jan 31 16:58:40 2020: BS 3436 completed
Fri Jan 31 16:58:42 2020: BS 3437 completed
Fri Jan 31 16:58:44 2020: BS 3438 completed
Fri Jan 31 16:58:46 2020: BS 3439 completed
Fri Jan 31 16:58:48 2020: BS 3440 completed
Fri Jan 31 16:58:50 2020: BS 3441 completed
Fri Jan 31 16:58:52 2020: BS 3442 completed
Fri Jan 31 16:58:54 2020: BS 3443 completed
Fri Jan 31 16:58:56 2020: BS 3444 completed
Fri Jan 31 16:58:58 2020: BS 3445 completed
Fri Jan 31 16:59:00 2020: BS 3446 completed
Fri Jan 31 16:59:02 2020: BS 3447 completed
Fri Jan 31 16:59:04 2020: BS 3448 completed
Fri Jan 31 16:59:06 2020: BS 3449 completed
Fri Jan 31 16:59:08 2020: BS 3450 completed
Fri Jan 31 16:59:11 2020: BS 3451 completed
Fri Jan 31 16:59:13 2020: BS 3452 completed
Fri Jan 31 16:59:15 2020: BS 3453 completed
Fri Jan 31 16:59:17 2020: BS 3454 completed
Fri Jan 31 16:59:19 2020: BS 3455 completed
Fri Jan 31 16:59:21 2020: BS 3456 completed
Fri Jan 31 16:59:23 2020: BS 3457 completed
Fri Jan 31 16:59:25 2020: BS 3458 completed
Fri Jan 31 16:59:27 2020: BS 3459 completed
Fri Jan 31 16:59:29 2020: BS 3460 completed
Fri Jan 31 16:59:31 2020: BS 3461 completed
Fri Jan 31 16:59:33 2020: BS 3462 completed
Fri Jan 31 16:59:35 2020: BS 3463 completed
Fri Jan 31 16:59:37 2020: BS 3464 completed
Fri Jan 31 16:59:39 2020: BS 3465 completed
Fri Jan 31 16:59:41 2020: BS 3466 completed
Fri Jan 31 16:59:43 2020: BS 3467 completed
Fri Jan 31 16:59:45 2020: BS 3468 completed
Fri Jan 31 16:59:47 2020: BS 3469 completed
Fri Jan 31 16:59:49 2020: BS 3470 completed
Fri Jan 31 16:59:51 2020: BS 3471 completed
Fri Jan 31 16:59:54 2020: BS 3472 completed
Fri Jan 31 16:59:56 2020: BS 3473 completed
Fri Jan 31 16:59:58 2020: BS 3474 completed
Fri Jan 31 17:00:00 2020: BS 3475 completed
Fri Jan 31 17:00:02 2020: BS 3476 completed
Fri Jan 31 17:00:04 2020: BS 3477 completed
Fri Jan 31 17:00:06 2020: BS 3478 completed
Fri Jan 31 17:00:08 2020: BS 3479 completed
Fri Jan 31 17:00:10 2020: BS 3480 completed
Fri Jan 31 17:00:12 2020: BS 3481 completed
Fri Jan 31 17:00:14 2020: BS 3482 completed
Fri Jan 31 17:00:16 2020: BS 3483 completed
Fri Jan 31 17:00:18 2020: BS 3484 completed
Fri Jan 31 17:00:20 2020: BS 3485 completed
Fri Jan 31 17:00:22 2020: BS 3486 completed
Fri Jan 31 17:00:24 2020: BS 3487 completed
Fri Jan 31 17:00:26 2020: BS 3488 completed
Fri Jan 31 17:00:28 2020: BS 3489 completed
Fri Jan 31 17:00:30 2020: BS 3490 completed
Fri Jan 31 17:00:32 2020: BS 3491 completed
Fri Jan 31 17:00:34 2020: BS 3492 completed
Fri Jan 31 17:00:37 2020: BS 3493 completed
Fri Jan 31 17:00:39 2020: BS 3494 completed
Fri Jan 31 17:00:41 2020: BS 3495 completed
Fri Jan 31 17:00:43 2020: BS 3496 completed
Fri Jan 31 17:00:45 2020: BS 3497 completed
Fri Jan 31 17:00:47 2020: BS 3498 completed
Fri Jan 31 17:00:49 2020: BS 3499 completed
Fri Jan 31 17:00:51 2020: BS 3500 completed
Fri Jan 31 17:00:53 2020: BS 3501 completed
Fri Jan 31 17:00:55 2020: BS 3502 completed
Fri Jan 31 17:00:57 2020: BS 3503 completed
Fri Jan 31 17:00:59 2020: BS 3504 completed
Fri Jan 31 17:01:01 2020: BS 3505 completed
Fri Jan 31 17:01:03 2020: BS 3506 completed
Fri Jan 31 17:01:05 2020: BS 3507 completed
Fri Jan 31 17:01:07 2020: BS 3508 completed
Fri Jan 31 17:01:09 2020: BS 3509 completed
Fri Jan 31 17:01:11 2020: BS 3510 completed
Fri Jan 31 17:01:13 2020: BS 3511 completed
Fri Jan 31 17:01:15 2020: BS 3512 completed
Fri Jan 31 17:01:18 2020: BS 3513 completed
Fri Jan 31 17:01:20 2020: BS 3514 completed
Fri Jan 31 17:01:22 2020: BS 3515 completed
Fri Jan 31 17:01:24 2020: BS 3516 completed
Fri Jan 31 17:01:26 2020: BS 3517 completed
Fri Jan 31 17:01:28 2020: BS 3518 completed
Fri Jan 31 17:01:30 2020: BS 3519 completed
Fri Jan 31 17:01:32 2020: BS 3520 completed
Fri Jan 31 17:01:34 2020: BS 3521 completed
Fri Jan 31 17:01:36 2020: BS 3522 completed
Fri Jan 31 17:01:38 2020: BS 3523 completed
Fri Jan 31 17:01:40 2020: BS 3524 completed
Fri Jan 31 17:01:42 2020: BS 3525 completed
Fri Jan 31 17:01:44 2020: BS 3526 completed
Fri Jan 31 17:01:46 2020: BS 3527 completed
Fri Jan 31 17:01:48 2020: BS 3528 completed
Fri Jan 31 17:01:50 2020: BS 3529 completed
Fri Jan 31 17:01:52 2020: BS 3530 completed
Fri Jan 31 17:01:54 2020: BS 3531 completed
Fri Jan 31 17:01:56 2020: BS 3532 completed
Fri Jan 31 17:01:58 2020: BS 3533 completed
Fri Jan 31 17:02:01 2020: BS 3534 completed
Fri Jan 31 17:02:03 2020: BS 3535 completed
Fri Jan 31 17:02:05 2020: BS 3536 completed
Fri Jan 31 17:02:07 2020: BS 3537 completed
Fri Jan 31 17:02:09 2020: BS 3538 completed
Fri Jan 31 17:02:11 2020: BS 3539 completed
Fri Jan 31 17:02:13 2020: BS 3540 completed
Fri Jan 31 17:02:15 2020: BS 3541 completed
Fri Jan 31 17:02:17 2020: BS 3542 completed
Fri Jan 31 17:02:19 2020: BS 3543 completed
Fri Jan 31 17:02:21 2020: BS 3544 completed
Fri Jan 31 17:02:23 2020: BS 3545 completed
Fri Jan 31 17:02:25 2020: BS 3546 completed
Fri Jan 31 17:02:27 2020: BS 3547 completed
Fri Jan 31 17:02:29 2020: BS 3548 completed
Fri Jan 31 17:02:31 2020: BS 3549 completed
Fri Jan 31 17:02:33 2020: BS 3550 completed
Fri Jan 31 17:02:35 2020: BS 3551 completed
Fri Jan 31 17:02:37 2020: BS 3552 completed
Fri Jan 31 17:02:39 2020: BS 3553 completed
Fri Jan 31 17:02:42 2020: BS 3554 completed
Fri Jan 31 17:02:44 2020: BS 3555 completed
Fri Jan 31 17:02:46 2020: BS 3556 completed
Fri Jan 31 17:02:48 2020: BS 3557 completed
Fri Jan 31 17:02:50 2020: BS 3558 completed
Fri Jan 31 17:02:52 2020: BS 3559 completed
Fri Jan 31 17:02:54 2020: BS 3560 completed
Fri Jan 31 17:02:56 2020: BS 3561 completed
Fri Jan 31 17:02:58 2020: BS 3562 completed
Fri Jan 31 17:03:00 2020: BS 3563 completed
Fri Jan 31 17:03:02 2020: BS 3564 completed
Fri Jan 31 17:03:04 2020: BS 3565 completed
Fri Jan 31 17:03:06 2020: BS 3566 completed
Fri Jan 31 17:03:08 2020: BS 3567 completed
Fri Jan 31 17:03:10 2020: BS 3568 completed
Fri Jan 31 17:03:12 2020: BS 3569 completed
Fri Jan 31 17:03:14 2020: BS 3570 completed
Fri Jan 31 17:03:16 2020: BS 3571 completed
Fri Jan 31 17:03:18 2020: BS 3572 completed
Fri Jan 31 17:03:20 2020: BS 3573 completed
Fri Jan 31 17:03:22 2020: BS 3574 completed
Fri Jan 31 17:03:25 2020: BS 3575 completed
Fri Jan 31 17:03:27 2020: BS 3576 completed
Fri Jan 31 17:03:29 2020: BS 3577 completed
Fri Jan 31 17:03:31 2020: BS 3578 completed
Fri Jan 31 17:03:33 2020: BS 3579 completed
Fri Jan 31 17:03:35 2020: BS 3580 completed
Fri Jan 31 17:03:37 2020: BS 3581 completed
Fri Jan 31 17:03:39 2020: BS 3582 completed
Fri Jan 31 17:03:41 2020: BS 3583 completed
Fri Jan 31 17:03:43 2020: BS 3584 completed
Fri Jan 31 17:03:45 2020: BS 3585 completed
Fri Jan 31 17:03:47 2020: BS 3586 completed
Fri Jan 31 17:03:49 2020: BS 3587 completed
Fri Jan 31 17:03:51 2020: BS 3588 completed
Fri Jan 31 17:03:53 2020: BS 3589 completed
Fri Jan 31 17:03:55 2020: BS 3590 completed
Fri Jan 31 17:03:57 2020: BS 3591 completed
Fri Jan 31 17:03:59 2020: BS 3592 completed
Fri Jan 31 17:04:01 2020: BS 3593 completed
Fri Jan 31 17:04:03 2020: BS 3594 completed
Fri Jan 31 17:04:06 2020: BS 3595 completed
Fri Jan 31 17:04:08 2020: BS 3596 completed
Fri Jan 31 17:04:10 2020: BS 3597 completed
Fri Jan 31 17:04:12 2020: BS 3598 completed
Fri Jan 31 17:04:14 2020: BS 3599 completed
Fri Jan 31 17:04:16 2020: BS 3600 completed
Fri Jan 31 17:04:18 2020: BS 3601 completed
Fri Jan 31 17:04:20 2020: BS 3602 completed
Fri Jan 31 17:04:22 2020: BS 3603 completed
Fri Jan 31 17:04:24 2020: BS 3604 completed
Fri Jan 31 17:04:26 2020: BS 3605 completed
Fri Jan 31 17:04:28 2020: BS 3606 completed
Fri Jan 31 17:04:30 2020: BS 3607 completed
Fri Jan 31 17:04:32 2020: BS 3608 completed
Fri Jan 31 17:04:34 2020: BS 3609 completed
Fri Jan 31 17:04:36 2020: BS 3610 completed
Fri Jan 31 17:04:38 2020: BS 3611 completed
Fri Jan 31 17:04:40 2020: BS 3612 completed
Fri Jan 31 17:04:42 2020: BS 3613 completed
Fri Jan 31 17:04:44 2020: BS 3614 completed
Fri Jan 31 17:04:46 2020: BS 3615 completed
Fri Jan 31 17:04:49 2020: BS 3616 completed
Fri Jan 31 17:04:51 2020: BS 3617 completed
Fri Jan 31 17:04:53 2020: BS 3618 completed
Fri Jan 31 17:04:55 2020: BS 3619 completed
Fri Jan 31 17:04:57 2020: BS 3620 completed
Fri Jan 31 17:04:59 2020: BS 3621 completed
Fri Jan 31 17:05:01 2020: BS 3622 completed
Fri Jan 31 17:05:03 2020: BS 3623 completed
Fri Jan 31 17:05:05 2020: BS 3624 completed
Fri Jan 31 17:05:07 2020: BS 3625 completed
Fri Jan 31 17:05:09 2020: BS 3626 completed
Fri Jan 31 17:05:11 2020: BS 3627 completed
Fri Jan 31 17:05:13 2020: BS 3628 completed
Fri Jan 31 17:05:15 2020: BS 3629 completed
Fri Jan 31 17:05:17 2020: BS 3630 completed
Fri Jan 31 17:05:19 2020: BS 3631 completed
Fri Jan 31 17:05:21 2020: BS 3632 completed
Fri Jan 31 17:05:23 2020: BS 3633 completed
Fri Jan 31 17:05:25 2020: BS 3634 completed
Fri Jan 31 17:05:27 2020: BS 3635 completed
Fri Jan 31 17:05:30 2020: BS 3636 completed
Fri Jan 31 17:05:32 2020: BS 3637 completed
Fri Jan 31 17:05:34 2020: BS 3638 completed
Fri Jan 31 17:05:36 2020: BS 3639 completed
Fri Jan 31 17:05:38 2020: BS 3640 completed
Fri Jan 31 17:05:40 2020: BS 3641 completed
Fri Jan 31 17:05:42 2020: BS 3642 completed
Fri Jan 31 17:05:44 2020: BS 3643 completed
Fri Jan 31 17:05:46 2020: BS 3644 completed
Fri Jan 31 17:05:48 2020: BS 3645 completed
Fri Jan 31 17:05:50 2020: BS 3646 completed
Fri Jan 31 17:05:52 2020: BS 3647 completed
Fri Jan 31 17:05:54 2020: BS 3648 completed
Fri Jan 31 17:05:56 2020: BS 3649 completed
Fri Jan 31 17:05:58 2020: BS 3650 completed
Fri Jan 31 17:06:00 2020: BS 3651 completed
Fri Jan 31 17:06:02 2020: BS 3652 completed
Fri Jan 31 17:06:04 2020: BS 3653 completed
Fri Jan 31 17:06:06 2020: BS 3654 completed
Fri Jan 31 17:06:08 2020: BS 3655 completed
Fri Jan 31 17:06:10 2020: BS 3656 completed
Fri Jan 31 17:06:13 2020: BS 3657 completed
Fri Jan 31 17:06:15 2020: BS 3658 completed
Fri Jan 31 17:06:17 2020: BS 3659 completed
Fri Jan 31 17:06:19 2020: BS 3660 completed
Fri Jan 31 17:06:21 2020: BS 3661 completed
Fri Jan 31 17:06:23 2020: BS 3662 completed
Fri Jan 31 17:06:25 2020: BS 3663 completed
Fri Jan 31 17:06:27 2020: BS 3664 completed
Fri Jan 31 17:06:29 2020: BS 3665 completed
Fri Jan 31 17:06:31 2020: BS 3666 completed
Fri Jan 31 17:06:33 2020: BS 3667 completed
Fri Jan 31 17:06:35 2020: BS 3668 completed
Fri Jan 31 17:06:37 2020: BS 3669 completed
Fri Jan 31 17:06:39 2020: BS 3670 completed
Fri Jan 31 17:06:41 2020: BS 3671 completed
Fri Jan 31 17:06:43 2020: BS 3672 completed
Fri Jan 31 17:06:45 2020: BS 3673 completed
Fri Jan 31 17:06:47 2020: BS 3674 completed
Fri Jan 31 17:06:49 2020: BS 3675 completed
Fri Jan 31 17:06:51 2020: BS 3676 completed
Fri Jan 31 17:06:53 2020: BS 3677 completed
Fri Jan 31 17:06:56 2020: BS 3678 completed
Fri Jan 31 17:06:58 2020: BS 3679 completed
Fri Jan 31 17:07:00 2020: BS 3680 completed
Fri Jan 31 17:07:02 2020: BS 3681 completed
Fri Jan 31 17:07:04 2020: BS 3682 completed
Fri Jan 31 17:07:06 2020: BS 3683 completed
Fri Jan 31 17:07:08 2020: BS 3684 completed
Fri Jan 31 17:07:10 2020: BS 3685 completed
Fri Jan 31 17:07:12 2020: BS 3686 completed
Fri Jan 31 17:07:14 2020: BS 3687 completed
Fri Jan 31 17:07:16 2020: BS 3688 completed
Fri Jan 31 17:07:18 2020: BS 3689 completed
Fri Jan 31 17:07:20 2020: BS 3690 completed
Fri Jan 31 17:07:22 2020: BS 3691 completed
Fri Jan 31 17:07:24 2020: BS 3692 completed
Fri Jan 31 17:07:26 2020: BS 3693 completed
Fri Jan 31 17:07:28 2020: BS 3694 completed
Fri Jan 31 17:07:30 2020: BS 3695 completed
Fri Jan 31 17:07:32 2020: BS 3696 completed
Fri Jan 31 17:07:34 2020: BS 3697 completed
Fri Jan 31 17:07:37 2020: BS 3698 completed
Fri Jan 31 17:07:39 2020: BS 3699 completed
Fri Jan 31 17:07:41 2020: BS 3700 completed
Fri Jan 31 17:07:43 2020: BS 3701 completed
Fri Jan 31 17:07:45 2020: BS 3702 completed
Fri Jan 31 17:07:47 2020: BS 3703 completed
Fri Jan 31 17:07:49 2020: BS 3704 completed
Fri Jan 31 17:07:51 2020: BS 3705 completed
Fri Jan 31 17:07:53 2020: BS 3706 completed
Fri Jan 31 17:07:55 2020: BS 3707 completed
Fri Jan 31 17:07:57 2020: BS 3708 completed
Fri Jan 31 17:07:59 2020: BS 3709 completed
Fri Jan 31 17:08:01 2020: BS 3710 completed
Fri Jan 31 17:08:03 2020: BS 3711 completed
Fri Jan 31 17:08:05 2020: BS 3712 completed
Fri Jan 31 17:08:07 2020: BS 3713 completed
Fri Jan 31 17:08:09 2020: BS 3714 completed
Fri Jan 31 17:08:11 2020: BS 3715 completed
Fri Jan 31 17:08:13 2020: BS 3716 completed
Fri Jan 31 17:08:15 2020: BS 3717 completed
Fri Jan 31 17:08:17 2020: BS 3718 completed
Fri Jan 31 17:08:20 2020: BS 3719 completed
Fri Jan 31 17:08:22 2020: BS 3720 completed
Fri Jan 31 17:08:24 2020: BS 3721 completed
Fri Jan 31 17:08:26 2020: BS 3722 completed
Fri Jan 31 17:08:28 2020: BS 3723 completed
Fri Jan 31 17:08:30 2020: BS 3724 completed
Fri Jan 31 17:08:32 2020: BS 3725 completed
Fri Jan 31 17:08:34 2020: BS 3726 completed
Fri Jan 31 17:08:36 2020: BS 3727 completed
Fri Jan 31 17:08:38 2020: BS 3728 completed
Fri Jan 31 17:08:40 2020: BS 3729 completed
Fri Jan 31 17:08:42 2020: BS 3730 completed
Fri Jan 31 17:08:44 2020: BS 3731 completed
Fri Jan 31 17:08:46 2020: BS 3732 completed
Fri Jan 31 17:08:48 2020: BS 3733 completed
Fri Jan 31 17:08:50 2020: BS 3734 completed
Fri Jan 31 17:08:52 2020: BS 3735 completed
Fri Jan 31 17:08:54 2020: BS 3736 completed
Fri Jan 31 17:08:56 2020: BS 3737 completed
Fri Jan 31 17:08:58 2020: BS 3738 completed
Fri Jan 31 17:09:01 2020: BS 3739 completed
Fri Jan 31 17:09:03 2020: BS 3740 completed
Fri Jan 31 17:09:05 2020: BS 3741 completed
Fri Jan 31 17:09:07 2020: BS 3742 completed
Fri Jan 31 17:09:09 2020: BS 3743 completed
Fri Jan 31 17:09:11 2020: BS 3744 completed
Fri Jan 31 17:09:13 2020: BS 3745 completed
Fri Jan 31 17:09:15 2020: BS 3746 completed
Fri Jan 31 17:09:17 2020: BS 3747 completed
Fri Jan 31 17:09:19 2020: BS 3748 completed
Fri Jan 31 17:09:21 2020: BS 3749 completed
Fri Jan 31 17:09:23 2020: BS 3750 completed
Fri Jan 31 17:09:25 2020: BS 3751 completed
Fri Jan 31 17:09:27 2020: BS 3752 completed
Fri Jan 31 17:09:29 2020: BS 3753 completed
Fri Jan 31 17:09:31 2020: BS 3754 completed
Fri Jan 31 17:09:33 2020: BS 3755 completed
Fri Jan 31 17:09:35 2020: BS 3756 completed
Fri Jan 31 17:09:37 2020: BS 3757 completed
Fri Jan 31 17:09:39 2020: BS 3758 completed
Fri Jan 31 17:09:41 2020: BS 3759 completed
Fri Jan 31 17:09:44 2020: BS 3760 completed
Fri Jan 31 17:09:46 2020: BS 3761 completed
Fri Jan 31 17:09:48 2020: BS 3762 completed
Fri Jan 31 17:09:50 2020: BS 3763 completed
Fri Jan 31 17:09:52 2020: BS 3764 completed
Fri Jan 31 17:09:54 2020: BS 3765 completed
Fri Jan 31 17:09:56 2020: BS 3766 completed
Fri Jan 31 17:09:58 2020: BS 3767 completed
Fri Jan 31 17:10:00 2020: BS 3768 completed
Fri Jan 31 17:10:02 2020: BS 3769 completed
Fri Jan 31 17:10:04 2020: BS 3770 completed
Fri Jan 31 17:10:06 2020: BS 3771 completed
Fri Jan 31 17:10:08 2020: BS 3772 completed
Fri Jan 31 17:10:10 2020: BS 3773 completed
Fri Jan 31 17:10:12 2020: BS 3774 completed
Fri Jan 31 17:10:14 2020: BS 3775 completed
Fri Jan 31 17:10:16 2020: BS 3776 completed
Fri Jan 31 17:10:18 2020: BS 3777 completed
Fri Jan 31 17:10:20 2020: BS 3778 completed
Fri Jan 31 17:10:22 2020: BS 3779 completed
Fri Jan 31 17:10:25 2020: BS 3780 completed
Fri Jan 31 17:10:27 2020: BS 3781 completed
Fri Jan 31 17:10:29 2020: BS 3782 completed
Fri Jan 31 17:10:31 2020: BS 3783 completed
Fri Jan 31 17:10:33 2020: BS 3784 completed
Fri Jan 31 17:10:35 2020: BS 3785 completed
Fri Jan 31 17:10:37 2020: BS 3786 completed
Fri Jan 31 17:10:39 2020: BS 3787 completed
Fri Jan 31 17:10:41 2020: BS 3788 completed
Fri Jan 31 17:10:43 2020: BS 3789 completed
Fri Jan 31 17:10:45 2020: BS 3790 completed
Fri Jan 31 17:10:47 2020: BS 3791 completed
Fri Jan 31 17:10:49 2020: BS 3792 completed
Fri Jan 31 17:10:51 2020: BS 3793 completed
Fri Jan 31 17:10:53 2020: BS 3794 completed
Fri Jan 31 17:10:55 2020: BS 3795 completed
Fri Jan 31 17:10:57 2020: BS 3796 completed
Fri Jan 31 17:10:59 2020: BS 3797 completed
Fri Jan 31 17:11:01 2020: BS 3798 completed
Fri Jan 31 17:11:03 2020: BS 3799 completed
Fri Jan 31 17:11:05 2020: BS 3800 completed
Fri Jan 31 17:11:08 2020: BS 3801 completed
Fri Jan 31 17:11:10 2020: BS 3802 completed
Fri Jan 31 17:11:12 2020: BS 3803 completed
Fri Jan 31 17:11:14 2020: BS 3804 completed
Fri Jan 31 17:11:16 2020: BS 3805 completed
Fri Jan 31 17:11:18 2020: BS 3806 completed
Fri Jan 31 17:11:20 2020: BS 3807 completed
Fri Jan 31 17:11:22 2020: BS 3808 completed
Fri Jan 31 17:11:24 2020: BS 3809 completed
Fri Jan 31 17:11:26 2020: BS 3810 completed
Fri Jan 31 17:11:28 2020: BS 3811 completed
Fri Jan 31 17:11:30 2020: BS 3812 completed
Fri Jan 31 17:11:32 2020: BS 3813 completed
Fri Jan 31 17:11:34 2020: BS 3814 completed
Fri Jan 31 17:11:36 2020: BS 3815 completed
Fri Jan 31 17:11:38 2020: BS 3816 completed
Fri Jan 31 17:11:40 2020: BS 3817 completed
Fri Jan 31 17:11:42 2020: BS 3818 completed
Fri Jan 31 17:11:44 2020: BS 3819 completed
Fri Jan 31 17:11:46 2020: BS 3820 completed
Fri Jan 31 17:11:48 2020: BS 3821 completed
Fri Jan 31 17:11:51 2020: BS 3822 completed
Fri Jan 31 17:11:53 2020: BS 3823 completed
Fri Jan 31 17:11:55 2020: BS 3824 completed
Fri Jan 31 17:11:57 2020: BS 3825 completed
Fri Jan 31 17:11:59 2020: BS 3826 completed
Fri Jan 31 17:12:01 2020: BS 3827 completed
Fri Jan 31 17:12:03 2020: BS 3828 completed
Fri Jan 31 17:12:05 2020: BS 3829 completed
Fri Jan 31 17:12:07 2020: BS 3830 completed
Fri Jan 31 17:12:09 2020: BS 3831 completed
Fri Jan 31 17:12:11 2020: BS 3832 completed
Fri Jan 31 17:12:13 2020: BS 3833 completed
Fri Jan 31 17:12:15 2020: BS 3834 completed
Fri Jan 31 17:12:17 2020: BS 3835 completed
Fri Jan 31 17:12:19 2020: BS 3836 completed
Fri Jan 31 17:12:21 2020: BS 3837 completed
Fri Jan 31 17:12:23 2020: BS 3838 completed
Fri Jan 31 17:12:25 2020: BS 3839 completed
Fri Jan 31 17:12:27 2020: BS 3840 completed
Fri Jan 31 17:12:29 2020: BS 3841 completed
Fri Jan 31 17:12:32 2020: BS 3842 completed
Fri Jan 31 17:12:34 2020: BS 3843 completed
Fri Jan 31 17:12:36 2020: BS 3844 completed
Fri Jan 31 17:12:38 2020: BS 3845 completed
Fri Jan 31 17:12:40 2020: BS 3846 completed
Fri Jan 31 17:12:42 2020: BS 3847 completed
Fri Jan 31 17:12:44 2020: BS 3848 completed
Fri Jan 31 17:12:46 2020: BS 3849 completed
Fri Jan 31 17:12:48 2020: BS 3850 completed
Fri Jan 31 17:12:50 2020: BS 3851 completed
Fri Jan 31 17:12:52 2020: BS 3852 completed
Fri Jan 31 17:12:54 2020: BS 3853 completed
Fri Jan 31 17:12:56 2020: BS 3854 completed
Fri Jan 31 17:12:58 2020: BS 3855 completed
Fri Jan 31 17:13:00 2020: BS 3856 completed
Fri Jan 31 17:13:02 2020: BS 3857 completed
Fri Jan 31 17:13:04 2020: BS 3858 completed
Fri Jan 31 17:13:06 2020: BS 3859 completed
Fri Jan 31 17:13:08 2020: BS 3860 completed
Fri Jan 31 17:13:10 2020: BS 3861 completed
Fri Jan 31 17:13:12 2020: BS 3862 completed
Fri Jan 31 17:13:15 2020: BS 3863 completed
Fri Jan 31 17:13:17 2020: BS 3864 completed
Fri Jan 31 17:13:19 2020: BS 3865 completed
Fri Jan 31 17:13:21 2020: BS 3866 completed
Fri Jan 31 17:13:23 2020: BS 3867 completed
Fri Jan 31 17:13:25 2020: BS 3868 completed
Fri Jan 31 17:13:27 2020: BS 3869 completed
Fri Jan 31 17:13:29 2020: BS 3870 completed
Fri Jan 31 17:13:31 2020: BS 3871 completed
Fri Jan 31 17:13:33 2020: BS 3872 completed
Fri Jan 31 17:13:35 2020: BS 3873 completed
Fri Jan 31 17:13:37 2020: BS 3874 completed
Fri Jan 31 17:13:39 2020: BS 3875 completed
Fri Jan 31 17:13:41 2020: BS 3876 completed
Fri Jan 31 17:13:43 2020: BS 3877 completed
Fri Jan 31 17:13:45 2020: BS 3878 completed
Fri Jan 31 17:13:47 2020: BS 3879 completed
Fri Jan 31 17:13:49 2020: BS 3880 completed
Fri Jan 31 17:13:51 2020: BS 3881 completed
Fri Jan 31 17:13:53 2020: BS 3882 completed
Fri Jan 31 17:13:56 2020: BS 3883 completed
Fri Jan 31 17:13:58 2020: BS 3884 completed
Fri Jan 31 17:14:00 2020: BS 3885 completed
Fri Jan 31 17:14:02 2020: BS 3886 completed
Fri Jan 31 17:14:04 2020: BS 3887 completed
Fri Jan 31 17:14:06 2020: BS 3888 completed
Fri Jan 31 17:14:08 2020: BS 3889 completed
Fri Jan 31 17:14:10 2020: BS 3890 completed
Fri Jan 31 17:14:12 2020: BS 3891 completed
Fri Jan 31 17:14:14 2020: BS 3892 completed
Fri Jan 31 17:14:16 2020: BS 3893 completed
Fri Jan 31 17:14:18 2020: BS 3894 completed
Fri Jan 31 17:14:20 2020: BS 3895 completed
Fri Jan 31 17:14:22 2020: BS 3896 completed
Fri Jan 31 17:14:24 2020: BS 3897 completed
Fri Jan 31 17:14:26 2020: BS 3898 completed
Fri Jan 31 17:14:28 2020: BS 3899 completed
Fri Jan 31 17:14:30 2020: BS 3900 completed
Fri Jan 31 17:14:32 2020: BS 3901 completed
Fri Jan 31 17:14:34 2020: BS 3902 completed
Fri Jan 31 17:14:36 2020: BS 3903 completed
Fri Jan 31 17:14:39 2020: BS 3904 completed
Fri Jan 31 17:14:41 2020: BS 3905 completed
Fri Jan 31 17:14:43 2020: BS 3906 completed
Fri Jan 31 17:14:45 2020: BS 3907 completed
Fri Jan 31 17:14:47 2020: BS 3908 completed
Fri Jan 31 17:14:49 2020: BS 3909 completed
Fri Jan 31 17:14:51 2020: BS 3910 completed
Fri Jan 31 17:14:53 2020: BS 3911 completed
Fri Jan 31 17:14:55 2020: BS 3912 completed
Fri Jan 31 17:14:57 2020: BS 3913 completed
Fri Jan 31 17:14:59 2020: BS 3914 completed
Fri Jan 31 17:15:01 2020: BS 3915 completed
Fri Jan 31 17:15:03 2020: BS 3916 completed
Fri Jan 31 17:15:05 2020: BS 3917 completed
Fri Jan 31 17:15:07 2020: BS 3918 completed
Fri Jan 31 17:15:09 2020: BS 3919 completed
Fri Jan 31 17:15:11 2020: BS 3920 completed
Fri Jan 31 17:15:13 2020: BS 3921 completed
Fri Jan 31 17:15:15 2020: BS 3922 completed
Fri Jan 31 17:15:17 2020: BS 3923 completed
Fri Jan 31 17:15:20 2020: BS 3924 completed
Fri Jan 31 17:15:22 2020: BS 3925 completed
Fri Jan 31 17:15:24 2020: BS 3926 completed
Fri Jan 31 17:15:26 2020: BS 3927 completed
Fri Jan 31 17:15:28 2020: BS 3928 completed
Fri Jan 31 17:15:30 2020: BS 3929 completed
Fri Jan 31 17:15:32 2020: BS 3930 completed
Fri Jan 31 17:15:34 2020: BS 3931 completed
Fri Jan 31 17:15:36 2020: BS 3932 completed
Fri Jan 31 17:15:38 2020: BS 3933 completed
Fri Jan 31 17:15:40 2020: BS 3934 completed
Fri Jan 31 17:15:42 2020: BS 3935 completed
Fri Jan 31 17:15:44 2020: BS 3936 completed
Fri Jan 31 17:15:46 2020: BS 3937 completed
Fri Jan 31 17:15:48 2020: BS 3938 completed
Fri Jan 31 17:15:50 2020: BS 3939 completed
Fri Jan 31 17:15:52 2020: BS 3940 completed
Fri Jan 31 17:15:54 2020: BS 3941 completed
Fri Jan 31 17:15:56 2020: BS 3942 completed
Fri Jan 31 17:15:58 2020: BS 3943 completed
Fri Jan 31 17:16:00 2020: BS 3944 completed
Fri Jan 31 17:16:03 2020: BS 3945 completed
Fri Jan 31 17:16:05 2020: BS 3946 completed
Fri Jan 31 17:16:07 2020: BS 3947 completed
Fri Jan 31 17:16:09 2020: BS 3948 completed
Fri Jan 31 17:16:11 2020: BS 3949 completed
Fri Jan 31 17:16:13 2020: BS 3950 completed
Fri Jan 31 17:16:15 2020: BS 3951 completed
Fri Jan 31 17:16:17 2020: BS 3952 completed
Fri Jan 31 17:16:19 2020: BS 3953 completed
Fri Jan 31 17:16:21 2020: BS 3954 completed
Fri Jan 31 17:16:23 2020: BS 3955 completed
Fri Jan 31 17:16:25 2020: BS 3956 completed
Fri Jan 31 17:16:27 2020: BS 3957 completed
Fri Jan 31 17:16:29 2020: BS 3958 completed
Fri Jan 31 17:16:31 2020: BS 3959 completed
Fri Jan 31 17:16:33 2020: BS 3960 completed
Fri Jan 31 17:16:35 2020: BS 3961 completed
Fri Jan 31 17:16:37 2020: BS 3962 completed
Fri Jan 31 17:16:39 2020: BS 3963 completed
Fri Jan 31 17:16:41 2020: BS 3964 completed
Fri Jan 31 17:16:43 2020: BS 3965 completed
Fri Jan 31 17:16:46 2020: BS 3966 completed
Fri Jan 31 17:16:48 2020: BS 3967 completed
Fri Jan 31 17:16:50 2020: BS 3968 completed
Fri Jan 31 17:16:52 2020: BS 3969 completed
Fri Jan 31 17:16:54 2020: BS 3970 completed
Fri Jan 31 17:16:56 2020: BS 3971 completed
Fri Jan 31 17:16:58 2020: BS 3972 completed
Fri Jan 31 17:17:00 2020: BS 3973 completed
Fri Jan 31 17:17:02 2020: BS 3974 completed
Fri Jan 31 17:17:04 2020: BS 3975 completed
Fri Jan 31 17:17:06 2020: BS 3976 completed
Fri Jan 31 17:17:08 2020: BS 3977 completed
Fri Jan 31 17:17:10 2020: BS 3978 completed
Fri Jan 31 17:17:12 2020: BS 3979 completed
Fri Jan 31 17:17:14 2020: BS 3980 completed
Fri Jan 31 17:17:16 2020: BS 3981 completed
Fri Jan 31 17:17:18 2020: BS 3982 completed
Fri Jan 31 17:17:20 2020: BS 3983 completed
Fri Jan 31 17:17:22 2020: BS 3984 completed
Fri Jan 31 17:17:24 2020: BS 3985 completed
Fri Jan 31 17:17:27 2020: BS 3986 completed
Fri Jan 31 17:17:29 2020: BS 3987 completed
Fri Jan 31 17:17:31 2020: BS 3988 completed
Fri Jan 31 17:17:33 2020: BS 3989 completed
Fri Jan 31 17:17:35 2020: BS 3990 completed
Fri Jan 31 17:17:37 2020: BS 3991 completed
Fri Jan 31 17:17:39 2020: BS 3992 completed
Fri Jan 31 17:17:41 2020: BS 3993 completed
Fri Jan 31 17:17:43 2020: BS 3994 completed
Fri Jan 31 17:17:45 2020: BS 3995 completed
Fri Jan 31 17:17:47 2020: BS 3996 completed
Fri Jan 31 17:17:49 2020: BS 3997 completed
Fri Jan 31 17:17:51 2020: BS 3998 completed
Fri Jan 31 17:17:53 2020: BS 3999 completed
Fri Jan 31 17:17:55 2020: BS 4000 completed
Fri Jan 31 17:17:57 2020: BS 4001 completed
Fri Jan 31 17:17:59 2020: BS 4002 completed
Fri Jan 31 17:18:01 2020: BS 4003 completed
Fri Jan 31 17:18:03 2020: BS 4004 completed
Fri Jan 31 17:18:05 2020: BS 4005 completed
Fri Jan 31 17:18:07 2020: BS 4006 completed
Fri Jan 31 17:18:10 2020: BS 4007 completed
Fri Jan 31 17:18:12 2020: BS 4008 completed
Fri Jan 31 17:18:14 2020: BS 4009 completed
Fri Jan 31 17:18:16 2020: BS 4010 completed
Fri Jan 31 17:18:18 2020: BS 4011 completed
Fri Jan 31 17:18:20 2020: BS 4012 completed
Fri Jan 31 17:18:22 2020: BS 4013 completed
Fri Jan 31 17:18:24 2020: BS 4014 completed
Fri Jan 31 17:18:26 2020: BS 4015 completed
Fri Jan 31 17:18:28 2020: BS 4016 completed
Fri Jan 31 17:18:30 2020: BS 4017 completed
Fri Jan 31 17:18:32 2020: BS 4018 completed
Fri Jan 31 17:18:34 2020: BS 4019 completed
Fri Jan 31 17:18:36 2020: BS 4020 completed
Fri Jan 31 17:18:38 2020: BS 4021 completed
Fri Jan 31 17:18:40 2020: BS 4022 completed
Fri Jan 31 17:18:42 2020: BS 4023 completed
Fri Jan 31 17:18:44 2020: BS 4024 completed
Fri Jan 31 17:18:46 2020: BS 4025 completed
Fri Jan 31 17:18:48 2020: BS 4026 completed
Fri Jan 31 17:18:51 2020: BS 4027 completed
Fri Jan 31 17:18:53 2020: BS 4028 completed
Fri Jan 31 17:18:55 2020: BS 4029 completed
Fri Jan 31 17:18:57 2020: BS 4030 completed
Fri Jan 31 17:18:59 2020: BS 4031 completed
Fri Jan 31 17:19:01 2020: BS 4032 completed
Fri Jan 31 17:19:03 2020: BS 4033 completed
Fri Jan 31 17:19:05 2020: BS 4034 completed
Fri Jan 31 17:19:07 2020: BS 4035 completed
Fri Jan 31 17:19:09 2020: BS 4036 completed
Fri Jan 31 17:19:11 2020: BS 4037 completed
Fri Jan 31 17:19:13 2020: BS 4038 completed
Fri Jan 31 17:19:15 2020: BS 4039 completed
Fri Jan 31 17:19:17 2020: BS 4040 completed
Fri Jan 31 17:19:19 2020: BS 4041 completed
Fri Jan 31 17:19:21 2020: BS 4042 completed
Fri Jan 31 17:19:23 2020: BS 4043 completed
Fri Jan 31 17:19:25 2020: BS 4044 completed
Fri Jan 31 17:19:27 2020: BS 4045 completed
Fri Jan 31 17:19:29 2020: BS 4046 completed
Fri Jan 31 17:19:31 2020: BS 4047 completed
Fri Jan 31 17:19:34 2020: BS 4048 completed
Fri Jan 31 17:19:36 2020: BS 4049 completed
Fri Jan 31 17:19:38 2020: BS 4050 completed
Fri Jan 31 17:19:40 2020: BS 4051 completed
Fri Jan 31 17:19:42 2020: BS 4052 completed
Fri Jan 31 17:19:44 2020: BS 4053 completed
Fri Jan 31 17:19:46 2020: BS 4054 completed
Fri Jan 31 17:19:48 2020: BS 4055 completed
Fri Jan 31 17:19:50 2020: BS 4056 completed
Fri Jan 31 17:19:52 2020: BS 4057 completed
Fri Jan 31 17:19:54 2020: BS 4058 completed
Fri Jan 31 17:19:56 2020: BS 4059 completed
Fri Jan 31 17:19:58 2020: BS 4060 completed
Fri Jan 31 17:20:00 2020: BS 4061 completed
Fri Jan 31 17:20:02 2020: BS 4062 completed
Fri Jan 31 17:20:04 2020: BS 4063 completed
Fri Jan 31 17:20:06 2020: BS 4064 completed
Fri Jan 31 17:20:08 2020: BS 4065 completed
Fri Jan 31 17:20:10 2020: BS 4066 completed
Fri Jan 31 17:20:12 2020: BS 4067 completed
Fri Jan 31 17:20:15 2020: BS 4068 completed
Fri Jan 31 17:20:17 2020: BS 4069 completed
Fri Jan 31 17:20:19 2020: BS 4070 completed
Fri Jan 31 17:20:21 2020: BS 4071 completed
Fri Jan 31 17:20:23 2020: BS 4072 completed
Fri Jan 31 17:20:25 2020: BS 4073 completed
Fri Jan 31 17:20:27 2020: BS 4074 completed
Fri Jan 31 17:20:29 2020: BS 4075 completed
Fri Jan 31 17:20:31 2020: BS 4076 completed
Fri Jan 31 17:20:33 2020: BS 4077 completed
Fri Jan 31 17:20:35 2020: BS 4078 completed
Fri Jan 31 17:20:37 2020: BS 4079 completed
Fri Jan 31 17:20:39 2020: BS 4080 completed
Fri Jan 31 17:20:41 2020: BS 4081 completed
Fri Jan 31 17:20:43 2020: BS 4082 completed
Fri Jan 31 17:20:45 2020: BS 4083 completed
Fri Jan 31 17:20:47 2020: BS 4084 completed
Fri Jan 31 17:20:49 2020: BS 4085 completed
Fri Jan 31 17:20:51 2020: BS 4086 completed
Fri Jan 31 17:20:53 2020: BS 4087 completed
Fri Jan 31 17:20:55 2020: BS 4088 completed
Fri Jan 31 17:20:58 2020: BS 4089 completed
Fri Jan 31 17:21:00 2020: BS 4090 completed
Fri Jan 31 17:21:02 2020: BS 4091 completed
Fri Jan 31 17:21:04 2020: BS 4092 completed
Fri Jan 31 17:21:06 2020: BS 4093 completed
Fri Jan 31 17:21:08 2020: BS 4094 completed
Fri Jan 31 17:21:10 2020: BS 4095 completed
Fri Jan 31 17:21:12 2020: BS 4096 completed
Fri Jan 31 17:21:14 2020: BS 4097 completed
Fri Jan 31 17:21:16 2020: BS 4098 completed
Fri Jan 31 17:21:18 2020: BS 4099 completed
Fri Jan 31 17:21:20 2020: BS 4100 completed
Fri Jan 31 17:21:22 2020: BS 4101 completed
Fri Jan 31 17:21:24 2020: BS 4102 completed
Fri Jan 31 17:21:26 2020: BS 4103 completed
Fri Jan 31 17:21:28 2020: BS 4104 completed
Fri Jan 31 17:21:30 2020: BS 4105 completed
Fri Jan 31 17:21:32 2020: BS 4106 completed
Fri Jan 31 17:21:34 2020: BS 4107 completed
Fri Jan 31 17:21:36 2020: BS 4108 completed
Fri Jan 31 17:21:39 2020: BS 4109 completed
Fri Jan 31 17:21:41 2020: BS 4110 completed
Fri Jan 31 17:21:43 2020: BS 4111 completed
Fri Jan 31 17:21:45 2020: BS 4112 completed
Fri Jan 31 17:21:47 2020: BS 4113 completed
Fri Jan 31 17:21:49 2020: BS 4114 completed
Fri Jan 31 17:21:51 2020: BS 4115 completed
Fri Jan 31 17:21:53 2020: BS 4116 completed
Fri Jan 31 17:21:55 2020: BS 4117 completed
Fri Jan 31 17:21:57 2020: BS 4118 completed
Fri Jan 31 17:21:59 2020: BS 4119 completed
Fri Jan 31 17:22:01 2020: BS 4120 completed
Fri Jan 31 17:22:03 2020: BS 4121 completed
Fri Jan 31 17:22:05 2020: BS 4122 completed
Fri Jan 31 17:22:07 2020: BS 4123 completed
Fri Jan 31 17:22:09 2020: BS 4124 completed
Fri Jan 31 17:22:11 2020: BS 4125 completed
Fri Jan 31 17:22:13 2020: BS 4126 completed
Fri Jan 31 17:22:15 2020: BS 4127 completed
Fri Jan 31 17:22:17 2020: BS 4128 completed
Fri Jan 31 17:22:19 2020: BS 4129 completed
Fri Jan 31 17:22:22 2020: BS 4130 completed
Fri Jan 31 17:22:24 2020: BS 4131 completed
Fri Jan 31 17:22:26 2020: BS 4132 completed
Fri Jan 31 17:22:28 2020: BS 4133 completed
Fri Jan 31 17:22:30 2020: BS 4134 completed
Fri Jan 31 17:22:32 2020: BS 4135 completed
Fri Jan 31 17:22:34 2020: BS 4136 completed
Fri Jan 31 17:22:36 2020: BS 4137 completed
Fri Jan 31 17:22:38 2020: BS 4138 completed
Fri Jan 31 17:22:40 2020: BS 4139 completed
Fri Jan 31 17:22:42 2020: BS 4140 completed
Fri Jan 31 17:22:44 2020: BS 4141 completed
Fri Jan 31 17:22:46 2020: BS 4142 completed
Fri Jan 31 17:22:48 2020: BS 4143 completed
Fri Jan 31 17:22:50 2020: BS 4144 completed
Fri Jan 31 17:22:52 2020: BS 4145 completed
Fri Jan 31 17:22:54 2020: BS 4146 completed
Fri Jan 31 17:22:56 2020: BS 4147 completed
Fri Jan 31 17:22:58 2020: BS 4148 completed
Fri Jan 31 17:23:00 2020: BS 4149 completed
Fri Jan 31 17:23:02 2020: BS 4150 completed
Fri Jan 31 17:23:05 2020: BS 4151 completed
Fri Jan 31 17:23:07 2020: BS 4152 completed
Fri Jan 31 17:23:09 2020: BS 4153 completed
Fri Jan 31 17:23:11 2020: BS 4154 completed
Fri Jan 31 17:23:13 2020: BS 4155 completed
Fri Jan 31 17:23:15 2020: BS 4156 completed
Fri Jan 31 17:23:17 2020: BS 4157 completed
Fri Jan 31 17:23:19 2020: BS 4158 completed
Fri Jan 31 17:23:21 2020: BS 4159 completed
Fri Jan 31 17:23:23 2020: BS 4160 completed
Fri Jan 31 17:23:25 2020: BS 4161 completed
Fri Jan 31 17:23:27 2020: BS 4162 completed
Fri Jan 31 17:23:29 2020: BS 4163 completed
Fri Jan 31 17:23:31 2020: BS 4164 completed
Fri Jan 31 17:23:33 2020: BS 4165 completed
Fri Jan 31 17:23:35 2020: BS 4166 completed
Fri Jan 31 17:23:37 2020: BS 4167 completed
Fri Jan 31 17:23:39 2020: BS 4168 completed
Fri Jan 31 17:23:41 2020: BS 4169 completed
Fri Jan 31 17:23:43 2020: BS 4170 completed
Fri Jan 31 17:23:46 2020: BS 4171 completed
Fri Jan 31 17:23:48 2020: BS 4172 completed
Fri Jan 31 17:23:50 2020: BS 4173 completed
Fri Jan 31 17:23:52 2020: BS 4174 completed
Fri Jan 31 17:23:54 2020: BS 4175 completed
Fri Jan 31 17:23:56 2020: BS 4176 completed
Fri Jan 31 17:23:58 2020: BS 4177 completed
Fri Jan 31 17:24:00 2020: BS 4178 completed
Fri Jan 31 17:24:02 2020: BS 4179 completed
Fri Jan 31 17:24:04 2020: BS 4180 completed
Fri Jan 31 17:24:06 2020: BS 4181 completed
Fri Jan 31 17:24:08 2020: BS 4182 completed
Fri Jan 31 17:24:10 2020: BS 4183 completed
Fri Jan 31 17:24:12 2020: BS 4184 completed
Fri Jan 31 17:24:14 2020: BS 4185 completed
Fri Jan 31 17:24:16 2020: BS 4186 completed
Fri Jan 31 17:24:18 2020: BS 4187 completed
Fri Jan 31 17:24:20 2020: BS 4188 completed
Fri Jan 31 17:24:22 2020: BS 4189 completed
Fri Jan 31 17:24:24 2020: BS 4190 completed
Fri Jan 31 17:24:26 2020: BS 4191 completed
Fri Jan 31 17:24:29 2020: BS 4192 completed
Fri Jan 31 17:24:31 2020: BS 4193 completed
Fri Jan 31 17:24:33 2020: BS 4194 completed
Fri Jan 31 17:24:35 2020: BS 4195 completed
Fri Jan 31 17:24:37 2020: BS 4196 completed
Fri Jan 31 17:24:39 2020: BS 4197 completed
Fri Jan 31 17:24:41 2020: BS 4198 completed
Fri Jan 31 17:24:43 2020: BS 4199 completed
Fri Jan 31 17:24:45 2020: BS 4200 completed
Fri Jan 31 17:24:47 2020: BS 4201 completed
Fri Jan 31 17:24:49 2020: BS 4202 completed
Fri Jan 31 17:24:51 2020: BS 4203 completed
Fri Jan 31 17:24:53 2020: BS 4204 completed
Fri Jan 31 17:24:55 2020: BS 4205 completed
Fri Jan 31 17:24:57 2020: BS 4206 completed
Fri Jan 31 17:24:59 2020: BS 4207 completed
Fri Jan 31 17:25:01 2020: BS 4208 completed
Fri Jan 31 17:25:03 2020: BS 4209 completed
Fri Jan 31 17:25:05 2020: BS 4210 completed
Fri Jan 31 17:25:07 2020: BS 4211 completed
Fri Jan 31 17:25:10 2020: BS 4212 completed
Fri Jan 31 17:25:12 2020: BS 4213 completed
Fri Jan 31 17:25:14 2020: BS 4214 completed
Fri Jan 31 17:25:16 2020: BS 4215 completed
Fri Jan 31 17:25:18 2020: BS 4216 completed
Fri Jan 31 17:25:20 2020: BS 4217 completed
Fri Jan 31 17:25:22 2020: BS 4218 completed
Fri Jan 31 17:25:24 2020: BS 4219 completed
Fri Jan 31 17:25:26 2020: BS 4220 completed
Fri Jan 31 17:25:28 2020: BS 4221 completed
Fri Jan 31 17:25:30 2020: BS 4222 completed
Fri Jan 31 17:25:32 2020: BS 4223 completed
Fri Jan 31 17:25:34 2020: BS 4224 completed
Fri Jan 31 17:25:36 2020: BS 4225 completed
Fri Jan 31 17:25:38 2020: BS 4226 completed
Fri Jan 31 17:25:40 2020: BS 4227 completed
Fri Jan 31 17:25:42 2020: BS 4228 completed
Fri Jan 31 17:25:44 2020: BS 4229 completed
Fri Jan 31 17:25:46 2020: BS 4230 completed
Fri Jan 31 17:25:48 2020: BS 4231 completed
Fri Jan 31 17:25:50 2020: BS 4232 completed
Fri Jan 31 17:25:53 2020: BS 4233 completed
Fri Jan 31 17:25:55 2020: BS 4234 completed
Fri Jan 31 17:25:57 2020: BS 4235 completed
Fri Jan 31 17:25:59 2020: BS 4236 completed
Fri Jan 31 17:26:01 2020: BS 4237 completed
Fri Jan 31 17:26:03 2020: BS 4238 completed
Fri Jan 31 17:26:05 2020: BS 4239 completed
Fri Jan 31 17:26:07 2020: BS 4240 completed
Fri Jan 31 17:26:09 2020: BS 4241 completed
Fri Jan 31 17:26:11 2020: BS 4242 completed
Fri Jan 31 17:26:13 2020: BS 4243 completed
Fri Jan 31 17:26:15 2020: BS 4244 completed
Fri Jan 31 17:26:17 2020: BS 4245 completed
Fri Jan 31 17:26:19 2020: BS 4246 completed
Fri Jan 31 17:26:21 2020: BS 4247 completed
Fri Jan 31 17:26:23 2020: BS 4248 completed
Fri Jan 31 17:26:25 2020: BS 4249 completed
Fri Jan 31 17:26:27 2020: BS 4250 completed
Fri Jan 31 17:26:29 2020: BS 4251 completed
Fri Jan 31 17:26:31 2020: BS 4252 completed
Fri Jan 31 17:26:34 2020: BS 4253 completed
Fri Jan 31 17:26:36 2020: BS 4254 completed
Fri Jan 31 17:26:38 2020: BS 4255 completed
Fri Jan 31 17:26:40 2020: BS 4256 completed
Fri Jan 31 17:26:42 2020: BS 4257 completed
Fri Jan 31 17:26:44 2020: BS 4258 completed
Fri Jan 31 17:26:46 2020: BS 4259 completed
Fri Jan 31 17:26:48 2020: BS 4260 completed
Fri Jan 31 17:26:50 2020: BS 4261 completed
Fri Jan 31 17:26:52 2020: BS 4262 completed
Fri Jan 31 17:26:54 2020: BS 4263 completed
Fri Jan 31 17:26:56 2020: BS 4264 completed
Fri Jan 31 17:26:58 2020: BS 4265 completed
Fri Jan 31 17:27:00 2020: BS 4266 completed
Fri Jan 31 17:27:02 2020: BS 4267 completed
Fri Jan 31 17:27:04 2020: BS 4268 completed
Fri Jan 31 17:27:06 2020: BS 4269 completed
Fri Jan 31 17:27:08 2020: BS 4270 completed
Fri Jan 31 17:27:10 2020: BS 4271 completed
Fri Jan 31 17:27:12 2020: BS 4272 completed
Fri Jan 31 17:27:14 2020: BS 4273 completed
Fri Jan 31 17:27:17 2020: BS 4274 completed
Fri Jan 31 17:27:19 2020: BS 4275 completed
Fri Jan 31 17:27:21 2020: BS 4276 completed
Fri Jan 31 17:27:23 2020: BS 4277 completed
Fri Jan 31 17:27:25 2020: BS 4278 completed
Fri Jan 31 17:27:27 2020: BS 4279 completed
Fri Jan 31 17:27:29 2020: BS 4280 completed
Fri Jan 31 17:27:31 2020: BS 4281 completed
Fri Jan 31 17:27:33 2020: BS 4282 completed
Fri Jan 31 17:27:35 2020: BS 4283 completed
Fri Jan 31 17:27:37 2020: BS 4284 completed
Fri Jan 31 17:27:39 2020: BS 4285 completed
Fri Jan 31 17:27:41 2020: BS 4286 completed
Fri Jan 31 17:27:43 2020: BS 4287 completed
Fri Jan 31 17:27:45 2020: BS 4288 completed
Fri Jan 31 17:27:47 2020: BS 4289 completed
Fri Jan 31 17:27:49 2020: BS 4290 completed
Fri Jan 31 17:27:51 2020: BS 4291 completed
Fri Jan 31 17:27:53 2020: BS 4292 completed
Fri Jan 31 17:27:55 2020: BS 4293 completed
Fri Jan 31 17:27:57 2020: BS 4294 completed
Fri Jan 31 17:28:00 2020: BS 4295 completed
Fri Jan 31 17:28:02 2020: BS 4296 completed
Fri Jan 31 17:28:04 2020: BS 4297 completed
Fri Jan 31 17:28:06 2020: BS 4298 completed
Fri Jan 31 17:28:08 2020: BS 4299 completed
Fri Jan 31 17:28:10 2020: BS 4300 completed
Fri Jan 31 17:28:12 2020: BS 4301 completed
Fri Jan 31 17:28:14 2020: BS 4302 completed
Fri Jan 31 17:28:16 2020: BS 4303 completed
Fri Jan 31 17:28:18 2020: BS 4304 completed
Fri Jan 31 17:28:20 2020: BS 4305 completed
Fri Jan 31 17:28:22 2020: BS 4306 completed
Fri Jan 31 17:28:24 2020: BS 4307 completed
Fri Jan 31 17:28:26 2020: BS 4308 completed
Fri Jan 31 17:28:28 2020: BS 4309 completed
Fri Jan 31 17:28:30 2020: BS 4310 completed
Fri Jan 31 17:28:32 2020: BS 4311 completed
Fri Jan 31 17:28:34 2020: BS 4312 completed
Fri Jan 31 17:28:36 2020: BS 4313 completed
Fri Jan 31 17:28:38 2020: BS 4314 completed
Fri Jan 31 17:28:41 2020: BS 4315 completed
Fri Jan 31 17:28:43 2020: BS 4316 completed
Fri Jan 31 17:28:45 2020: BS 4317 completed
Fri Jan 31 17:28:47 2020: BS 4318 completed
Fri Jan 31 17:28:49 2020: BS 4319 completed
Fri Jan 31 17:28:51 2020: BS 4320 completed
Fri Jan 31 17:28:53 2020: BS 4321 completed
Fri Jan 31 17:28:55 2020: BS 4322 completed
Fri Jan 31 17:28:57 2020: BS 4323 completed
Fri Jan 31 17:28:59 2020: BS 4324 completed
Fri Jan 31 17:29:01 2020: BS 4325 completed
Fri Jan 31 17:29:03 2020: BS 4326 completed
Fri Jan 31 17:29:05 2020: BS 4327 completed
Fri Jan 31 17:29:07 2020: BS 4328 completed
Fri Jan 31 17:29:09 2020: BS 4329 completed
Fri Jan 31 17:29:11 2020: BS 4330 completed
Fri Jan 31 17:29:13 2020: BS 4331 completed
Fri Jan 31 17:29:15 2020: BS 4332 completed
Fri Jan 31 17:29:17 2020: BS 4333 completed
Fri Jan 31 17:29:19 2020: BS 4334 completed
Fri Jan 31 17:29:21 2020: BS 4335 completed
Fri Jan 31 17:29:24 2020: BS 4336 completed
Fri Jan 31 17:29:26 2020: BS 4337 completed
Fri Jan 31 17:29:28 2020: BS 4338 completed
Fri Jan 31 17:29:30 2020: BS 4339 completed
Fri Jan 31 17:29:32 2020: BS 4340 completed
Fri Jan 31 17:29:34 2020: BS 4341 completed
Fri Jan 31 17:29:36 2020: BS 4342 completed
Fri Jan 31 17:29:38 2020: BS 4343 completed
Fri Jan 31 17:29:40 2020: BS 4344 completed
Fri Jan 31 17:29:42 2020: BS 4345 completed
Fri Jan 31 17:29:44 2020: BS 4346 completed
Fri Jan 31 17:29:46 2020: BS 4347 completed
Fri Jan 31 17:29:48 2020: BS 4348 completed
Fri Jan 31 17:29:50 2020: BS 4349 completed
Fri Jan 31 17:29:52 2020: BS 4350 completed
Fri Jan 31 17:29:54 2020: BS 4351 completed
Fri Jan 31 17:29:56 2020: BS 4352 completed
Fri Jan 31 17:29:58 2020: BS 4353 completed
Fri Jan 31 17:30:00 2020: BS 4354 completed
Fri Jan 31 17:30:02 2020: BS 4355 completed
Fri Jan 31 17:30:05 2020: BS 4356 completed
Fri Jan 31 17:30:07 2020: BS 4357 completed
Fri Jan 31 17:30:09 2020: BS 4358 completed
Fri Jan 31 17:30:11 2020: BS 4359 completed
Fri Jan 31 17:30:13 2020: BS 4360 completed
Fri Jan 31 17:30:15 2020: BS 4361 completed
Fri Jan 31 17:30:17 2020: BS 4362 completed
Fri Jan 31 17:30:19 2020: BS 4363 completed
Fri Jan 31 17:30:21 2020: BS 4364 completed
Fri Jan 31 17:30:23 2020: BS 4365 completed
Fri Jan 31 17:30:25 2020: BS 4366 completed
Fri Jan 31 17:30:27 2020: BS 4367 completed
Fri Jan 31 17:30:29 2020: BS 4368 completed
Fri Jan 31 17:30:31 2020: BS 4369 completed
Fri Jan 31 17:30:33 2020: BS 4370 completed
Fri Jan 31 17:30:35 2020: BS 4371 completed
Fri Jan 31 17:30:37 2020: BS 4372 completed
Fri Jan 31 17:30:39 2020: BS 4373 completed
Fri Jan 31 17:30:41 2020: BS 4374 completed
Fri Jan 31 17:30:43 2020: BS 4375 completed
Fri Jan 31 17:30:45 2020: BS 4376 completed
Fri Jan 31 17:30:48 2020: BS 4377 completed
Fri Jan 31 17:30:50 2020: BS 4378 completed
Fri Jan 31 17:30:52 2020: BS 4379 completed
Fri Jan 31 17:30:54 2020: BS 4380 completed
Fri Jan 31 17:30:56 2020: BS 4381 completed
Fri Jan 31 17:30:58 2020: BS 4382 completed
Fri Jan 31 17:31:00 2020: BS 4383 completed
Fri Jan 31 17:31:02 2020: BS 4384 completed
Fri Jan 31 17:31:04 2020: BS 4385 completed
Fri Jan 31 17:31:06 2020: BS 4386 completed
Fri Jan 31 17:31:08 2020: BS 4387 completed
Fri Jan 31 17:31:10 2020: BS 4388 completed
Fri Jan 31 17:31:12 2020: BS 4389 completed
Fri Jan 31 17:31:14 2020: BS 4390 completed
Fri Jan 31 17:31:16 2020: BS 4391 completed
Fri Jan 31 17:31:18 2020: BS 4392 completed
Fri Jan 31 17:31:20 2020: BS 4393 completed
Fri Jan 31 17:31:22 2020: BS 4394 completed
Fri Jan 31 17:31:24 2020: BS 4395 completed
Fri Jan 31 17:31:26 2020: BS 4396 completed
Fri Jan 31 17:31:29 2020: BS 4397 completed
Fri Jan 31 17:31:31 2020: BS 4398 completed
Fri Jan 31 17:31:33 2020: BS 4399 completed
Fri Jan 31 17:31:35 2020: BS 4400 completed
Fri Jan 31 17:31:37 2020: BS 4401 completed
Fri Jan 31 17:31:39 2020: BS 4402 completed
Fri Jan 31 17:31:41 2020: BS 4403 completed
Fri Jan 31 17:31:43 2020: BS 4404 completed
Fri Jan 31 17:31:45 2020: BS 4405 completed
Fri Jan 31 17:31:47 2020: BS 4406 completed
Fri Jan 31 17:31:49 2020: BS 4407 completed
Fri Jan 31 17:31:51 2020: BS 4408 completed
Fri Jan 31 17:31:53 2020: BS 4409 completed
Fri Jan 31 17:31:55 2020: BS 4410 completed
Fri Jan 31 17:31:57 2020: BS 4411 completed
Fri Jan 31 17:31:59 2020: BS 4412 completed
Fri Jan 31 17:32:01 2020: BS 4413 completed
Fri Jan 31 17:32:03 2020: BS 4414 completed
Fri Jan 31 17:32:05 2020: BS 4415 completed
Fri Jan 31 17:32:07 2020: BS 4416 completed
Fri Jan 31 17:32:09 2020: BS 4417 completed
Fri Jan 31 17:32:12 2020: BS 4418 completed
Fri Jan 31 17:32:14 2020: BS 4419 completed
Fri Jan 31 17:32:16 2020: BS 4420 completed
Fri Jan 31 17:32:18 2020: BS 4421 completed
Fri Jan 31 17:32:20 2020: BS 4422 completed
Fri Jan 31 17:32:22 2020: BS 4423 completed
Fri Jan 31 17:32:24 2020: BS 4424 completed
Fri Jan 31 17:32:26 2020: BS 4425 completed
Fri Jan 31 17:32:28 2020: BS 4426 completed
Fri Jan 31 17:32:30 2020: BS 4427 completed
Fri Jan 31 17:32:32 2020: BS 4428 completed
Fri Jan 31 17:32:34 2020: BS 4429 completed
Fri Jan 31 17:32:36 2020: BS 4430 completed
Fri Jan 31 17:32:38 2020: BS 4431 completed
Fri Jan 31 17:32:40 2020: BS 4432 completed
Fri Jan 31 17:32:42 2020: BS 4433 completed
Fri Jan 31 17:32:44 2020: BS 4434 completed
Fri Jan 31 17:32:46 2020: BS 4435 completed
Fri Jan 31 17:32:48 2020: BS 4436 completed
Fri Jan 31 17:32:50 2020: BS 4437 completed
Fri Jan 31 17:32:53 2020: BS 4438 completed
Fri Jan 31 17:32:55 2020: BS 4439 completed
Fri Jan 31 17:32:57 2020: BS 4440 completed
Fri Jan 31 17:32:59 2020: BS 4441 completed
Fri Jan 31 17:33:01 2020: BS 4442 completed
Fri Jan 31 17:33:03 2020: BS 4443 completed
Fri Jan 31 17:33:05 2020: BS 4444 completed
Fri Jan 31 17:33:07 2020: BS 4445 completed
Fri Jan 31 17:33:09 2020: BS 4446 completed
Fri Jan 31 17:33:11 2020: BS 4447 completed
Fri Jan 31 17:33:13 2020: BS 4448 completed
Fri Jan 31 17:33:15 2020: BS 4449 completed
Fri Jan 31 17:33:17 2020: BS 4450 completed
Fri Jan 31 17:33:19 2020: BS 4451 completed
Fri Jan 31 17:33:21 2020: BS 4452 completed
Fri Jan 31 17:33:23 2020: BS 4453 completed
Fri Jan 31 17:33:25 2020: BS 4454 completed
Fri Jan 31 17:33:27 2020: BS 4455 completed
Fri Jan 31 17:33:29 2020: BS 4456 completed
Fri Jan 31 17:33:31 2020: BS 4457 completed
Fri Jan 31 17:33:33 2020: BS 4458 completed
Fri Jan 31 17:33:36 2020: BS 4459 completed
Fri Jan 31 17:33:38 2020: BS 4460 completed
Fri Jan 31 17:33:40 2020: BS 4461 completed
Fri Jan 31 17:33:42 2020: BS 4462 completed
Fri Jan 31 17:33:44 2020: BS 4463 completed
Fri Jan 31 17:33:46 2020: BS 4464 completed
Fri Jan 31 17:33:48 2020: BS 4465 completed
Fri Jan 31 17:33:50 2020: BS 4466 completed
Fri Jan 31 17:33:52 2020: BS 4467 completed
Fri Jan 31 17:33:54 2020: BS 4468 completed
Fri Jan 31 17:33:56 2020: BS 4469 completed
Fri Jan 31 17:33:58 2020: BS 4470 completed
Fri Jan 31 17:34:00 2020: BS 4471 completed
Fri Jan 31 17:34:02 2020: BS 4472 completed
Fri Jan 31 17:34:04 2020: BS 4473 completed
Fri Jan 31 17:34:06 2020: BS 4474 completed
Fri Jan 31 17:34:08 2020: BS 4475 completed
Fri Jan 31 17:34:10 2020: BS 4476 completed
Fri Jan 31 17:34:12 2020: BS 4477 completed
Fri Jan 31 17:34:14 2020: BS 4478 completed
Fri Jan 31 17:34:16 2020: BS 4479 completed
Fri Jan 31 17:34:19 2020: BS 4480 completed
Fri Jan 31 17:34:21 2020: BS 4481 completed
Fri Jan 31 17:34:23 2020: BS 4482 completed
Fri Jan 31 17:34:25 2020: BS 4483 completed
Fri Jan 31 17:34:27 2020: BS 4484 completed
Fri Jan 31 17:34:29 2020: BS 4485 completed
Fri Jan 31 17:34:31 2020: BS 4486 completed
Fri Jan 31 17:34:33 2020: BS 4487 completed
Fri Jan 31 17:34:35 2020: BS 4488 completed
Fri Jan 31 17:34:37 2020: BS 4489 completed
Fri Jan 31 17:34:39 2020: BS 4490 completed
Fri Jan 31 17:34:41 2020: BS 4491 completed
Fri Jan 31 17:34:43 2020: BS 4492 completed
Fri Jan 31 17:34:45 2020: BS 4493 completed
Fri Jan 31 17:34:47 2020: BS 4494 completed
Fri Jan 31 17:34:49 2020: BS 4495 completed
Fri Jan 31 17:34:51 2020: BS 4496 completed
Fri Jan 31 17:34:53 2020: BS 4497 completed
Fri Jan 31 17:34:55 2020: BS 4498 completed
Fri Jan 31 17:34:57 2020: BS 4499 completed
Fri Jan 31 17:35:00 2020: BS 4500 completed
Fri Jan 31 17:35:02 2020: BS 4501 completed
Fri Jan 31 17:35:04 2020: BS 4502 completed
Fri Jan 31 17:35:06 2020: BS 4503 completed
Fri Jan 31 17:35:08 2020: BS 4504 completed
Fri Jan 31 17:35:10 2020: BS 4505 completed
Fri Jan 31 17:35:12 2020: BS 4506 completed
Fri Jan 31 17:35:14 2020: BS 4507 completed
Fri Jan 31 17:35:16 2020: BS 4508 completed
Fri Jan 31 17:35:18 2020: BS 4509 completed
Fri Jan 31 17:35:20 2020: BS 4510 completed
Fri Jan 31 17:35:22 2020: BS 4511 completed
Fri Jan 31 17:35:24 2020: BS 4512 completed
Fri Jan 31 17:35:26 2020: BS 4513 completed
Fri Jan 31 17:35:28 2020: BS 4514 completed
Fri Jan 31 17:35:30 2020: BS 4515 completed
Fri Jan 31 17:35:32 2020: BS 4516 completed
Fri Jan 31 17:35:34 2020: BS 4517 completed
Fri Jan 31 17:35:36 2020: BS 4518 completed
Fri Jan 31 17:35:38 2020: BS 4519 completed
Fri Jan 31 17:35:40 2020: BS 4520 completed
Fri Jan 31 17:35:43 2020: BS 4521 completed
Fri Jan 31 17:35:45 2020: BS 4522 completed
Fri Jan 31 17:35:47 2020: BS 4523 completed
Fri Jan 31 17:35:49 2020: BS 4524 completed
Fri Jan 31 17:35:51 2020: BS 4525 completed
Fri Jan 31 17:35:53 2020: BS 4526 completed
Fri Jan 31 17:35:55 2020: BS 4527 completed
Fri Jan 31 17:35:57 2020: BS 4528 completed
Fri Jan 31 17:35:59 2020: BS 4529 completed
Fri Jan 31 17:36:01 2020: BS 4530 completed
Fri Jan 31 17:36:03 2020: BS 4531 completed
Fri Jan 31 17:36:05 2020: BS 4532 completed
Fri Jan 31 17:36:07 2020: BS 4533 completed
Fri Jan 31 17:36:09 2020: BS 4534 completed
Fri Jan 31 17:36:11 2020: BS 4535 completed
Fri Jan 31 17:36:13 2020: BS 4536 completed
Fri Jan 31 17:36:15 2020: BS 4537 completed
Fri Jan 31 17:36:17 2020: BS 4538 completed
Fri Jan 31 17:36:19 2020: BS 4539 completed
Fri Jan 31 17:36:21 2020: BS 4540 completed
Fri Jan 31 17:36:24 2020: BS 4541 completed
Fri Jan 31 17:36:26 2020: BS 4542 completed
Fri Jan 31 17:36:28 2020: BS 4543 completed
Fri Jan 31 17:36:30 2020: BS 4544 completed
Fri Jan 31 17:36:32 2020: BS 4545 completed
Fri Jan 31 17:36:34 2020: BS 4546 completed
Fri Jan 31 17:36:36 2020: BS 4547 completed
Fri Jan 31 17:36:38 2020: BS 4548 completed
Fri Jan 31 17:36:40 2020: BS 4549 completed
Fri Jan 31 17:36:42 2020: BS 4550 completed
Fri Jan 31 17:36:44 2020: BS 4551 completed
Fri Jan 31 17:36:46 2020: BS 4552 completed
Fri Jan 31 17:36:48 2020: BS 4553 completed
Fri Jan 31 17:36:50 2020: BS 4554 completed
Fri Jan 31 17:36:52 2020: BS 4555 completed
Fri Jan 31 17:36:54 2020: BS 4556 completed
Fri Jan 31 17:36:56 2020: BS 4557 completed
Fri Jan 31 17:36:58 2020: BS 4558 completed
Fri Jan 31 17:37:00 2020: BS 4559 completed
Fri Jan 31 17:37:02 2020: BS 4560 completed
Fri Jan 31 17:37:04 2020: BS 4561 completed
Fri Jan 31 17:37:07 2020: BS 4562 completed
Fri Jan 31 17:37:09 2020: BS 4563 completed
Fri Jan 31 17:37:11 2020: BS 4564 completed
Fri Jan 31 17:37:13 2020: BS 4565 completed
Fri Jan 31 17:37:15 2020: BS 4566 completed
Fri Jan 31 17:37:17 2020: BS 4567 completed
Fri Jan 31 17:37:19 2020: BS 4568 completed
Fri Jan 31 17:37:21 2020: BS 4569 completed
Fri Jan 31 17:37:23 2020: BS 4570 completed
Fri Jan 31 17:37:25 2020: BS 4571 completed
Fri Jan 31 17:37:27 2020: BS 4572 completed
Fri Jan 31 17:37:29 2020: BS 4573 completed
Fri Jan 31 17:37:31 2020: BS 4574 completed
Fri Jan 31 17:37:33 2020: BS 4575 completed
Fri Jan 31 17:37:35 2020: BS 4576 completed
Fri Jan 31 17:37:37 2020: BS 4577 completed
Fri Jan 31 17:37:39 2020: BS 4578 completed
Fri Jan 31 17:37:41 2020: BS 4579 completed
Fri Jan 31 17:37:43 2020: BS 4580 completed
Fri Jan 31 17:37:45 2020: BS 4581 completed
Fri Jan 31 17:37:48 2020: BS 4582 completed
Fri Jan 31 17:37:50 2020: BS 4583 completed
Fri Jan 31 17:37:52 2020: BS 4584 completed
Fri Jan 31 17:37:54 2020: BS 4585 completed
Fri Jan 31 17:37:56 2020: BS 4586 completed
Fri Jan 31 17:37:58 2020: BS 4587 completed
Fri Jan 31 17:38:00 2020: BS 4588 completed
Fri Jan 31 17:38:02 2020: BS 4589 completed
Fri Jan 31 17:38:04 2020: BS 4590 completed
Fri Jan 31 17:38:06 2020: BS 4591 completed
Fri Jan 31 17:38:08 2020: BS 4592 completed
Fri Jan 31 17:38:10 2020: BS 4593 completed
Fri Jan 31 17:38:12 2020: BS 4594 completed
Fri Jan 31 17:38:14 2020: BS 4595 completed
Fri Jan 31 17:38:16 2020: BS 4596 completed
Fri Jan 31 17:38:18 2020: BS 4597 completed
Fri Jan 31 17:38:20 2020: BS 4598 completed
Fri Jan 31 17:38:22 2020: BS 4599 completed
Fri Jan 31 17:38:24 2020: BS 4600 completed
Fri Jan 31 17:38:26 2020: BS 4601 completed
Fri Jan 31 17:38:28 2020: BS 4602 completed
Fri Jan 31 17:38:31 2020: BS 4603 completed
Fri Jan 31 17:38:33 2020: BS 4604 completed
Fri Jan 31 17:38:35 2020: BS 4605 completed
Fri Jan 31 17:38:37 2020: BS 4606 completed
Fri Jan 31 17:38:39 2020: BS 4607 completed
Fri Jan 31 17:38:41 2020: BS 4608 completed
Fri Jan 31 17:38:43 2020: BS 4609 completed
Fri Jan 31 17:38:45 2020: BS 4610 completed
Fri Jan 31 17:38:47 2020: BS 4611 completed
Fri Jan 31 17:38:49 2020: BS 4612 completed
Fri Jan 31 17:38:51 2020: BS 4613 completed
Fri Jan 31 17:38:53 2020: BS 4614 completed
Fri Jan 31 17:38:55 2020: BS 4615 completed
Fri Jan 31 17:38:57 2020: BS 4616 completed
Fri Jan 31 17:38:59 2020: BS 4617 completed
Fri Jan 31 17:39:01 2020: BS 4618 completed
Fri Jan 31 17:39:03 2020: BS 4619 completed
Fri Jan 31 17:39:05 2020: BS 4620 completed
Fri Jan 31 17:39:07 2020: BS 4621 completed
Fri Jan 31 17:39:09 2020: BS 4622 completed
Fri Jan 31 17:39:11 2020: BS 4623 completed
Fri Jan 31 17:39:14 2020: BS 4624 completed
Fri Jan 31 17:39:16 2020: BS 4625 completed
Fri Jan 31 17:39:18 2020: BS 4626 completed
Fri Jan 31 17:39:20 2020: BS 4627 completed
Fri Jan 31 17:39:22 2020: BS 4628 completed
Fri Jan 31 17:39:24 2020: BS 4629 completed
Fri Jan 31 17:39:26 2020: BS 4630 completed
Fri Jan 31 17:39:28 2020: BS 4631 completed
Fri Jan 31 17:39:30 2020: BS 4632 completed
Fri Jan 31 17:39:32 2020: BS 4633 completed
Fri Jan 31 17:39:34 2020: BS 4634 completed
Fri Jan 31 17:39:36 2020: BS 4635 completed
Fri Jan 31 17:39:38 2020: BS 4636 completed
Fri Jan 31 17:39:40 2020: BS 4637 completed
Fri Jan 31 17:39:42 2020: BS 4638 completed
Fri Jan 31 17:39:44 2020: BS 4639 completed
Fri Jan 31 17:39:46 2020: BS 4640 completed
Fri Jan 31 17:39:48 2020: BS 4641 completed
Fri Jan 31 17:39:50 2020: BS 4642 completed
Fri Jan 31 17:39:52 2020: BS 4643 completed
Fri Jan 31 17:39:55 2020: BS 4644 completed
Fri Jan 31 17:39:57 2020: BS 4645 completed
Fri Jan 31 17:39:59 2020: BS 4646 completed
Fri Jan 31 17:40:01 2020: BS 4647 completed
Fri Jan 31 17:40:03 2020: BS 4648 completed
Fri Jan 31 17:40:05 2020: BS 4649 completed
Fri Jan 31 17:40:07 2020: BS 4650 completed
Fri Jan 31 17:40:09 2020: BS 4651 completed
Fri Jan 31 17:40:11 2020: BS 4652 completed
Fri Jan 31 17:40:13 2020: BS 4653 completed
Fri Jan 31 17:40:15 2020: BS 4654 completed
Fri Jan 31 17:40:17 2020: BS 4655 completed
Fri Jan 31 17:40:19 2020: BS 4656 completed
Fri Jan 31 17:40:21 2020: BS 4657 completed
Fri Jan 31 17:40:23 2020: BS 4658 completed
Fri Jan 31 17:40:25 2020: BS 4659 completed
Fri Jan 31 17:40:27 2020: BS 4660 completed
Fri Jan 31 17:40:29 2020: BS 4661 completed
Fri Jan 31 17:40:31 2020: BS 4662 completed
Fri Jan 31 17:40:33 2020: BS 4663 completed
Fri Jan 31 17:40:35 2020: BS 4664 completed
Fri Jan 31 17:40:38 2020: BS 4665 completed
Fri Jan 31 17:40:40 2020: BS 4666 completed
Fri Jan 31 17:40:42 2020: BS 4667 completed
Fri Jan 31 17:40:44 2020: BS 4668 completed
Fri Jan 31 17:40:46 2020: BS 4669 completed
Fri Jan 31 17:40:48 2020: BS 4670 completed
Fri Jan 31 17:40:50 2020: BS 4671 completed
Fri Jan 31 17:40:52 2020: BS 4672 completed
Fri Jan 31 17:40:54 2020: BS 4673 completed
Fri Jan 31 17:40:56 2020: BS 4674 completed
Fri Jan 31 17:40:58 2020: BS 4675 completed
Fri Jan 31 17:41:00 2020: BS 4676 completed
Fri Jan 31 17:41:02 2020: BS 4677 completed
Fri Jan 31 17:41:04 2020: BS 4678 completed
Fri Jan 31 17:41:06 2020: BS 4679 completed
Fri Jan 31 17:41:08 2020: BS 4680 completed
Fri Jan 31 17:41:10 2020: BS 4681 completed
Fri Jan 31 17:41:12 2020: BS 4682 completed
Fri Jan 31 17:41:14 2020: BS 4683 completed
Fri Jan 31 17:41:16 2020: BS 4684 completed
Fri Jan 31 17:41:19 2020: BS 4685 completed
Fri Jan 31 17:41:21 2020: BS 4686 completed
Fri Jan 31 17:41:23 2020: BS 4687 completed
Fri Jan 31 17:41:25 2020: BS 4688 completed
Fri Jan 31 17:41:27 2020: BS 4689 completed
Fri Jan 31 17:41:29 2020: BS 4690 completed
Fri Jan 31 17:41:31 2020: BS 4691 completed
Fri Jan 31 17:41:33 2020: BS 4692 completed
Fri Jan 31 17:41:35 2020: BS 4693 completed
Fri Jan 31 17:41:37 2020: BS 4694 completed
Fri Jan 31 17:41:39 2020: BS 4695 completed
Fri Jan 31 17:41:41 2020: BS 4696 completed
Fri Jan 31 17:41:43 2020: BS 4697 completed
Fri Jan 31 17:41:45 2020: BS 4698 completed
Fri Jan 31 17:41:47 2020: BS 4699 completed
Fri Jan 31 17:41:49 2020: BS 4700 completed
Fri Jan 31 17:41:51 2020: BS 4701 completed
Fri Jan 31 17:41:53 2020: BS 4702 completed
Fri Jan 31 17:41:55 2020: BS 4703 completed
Fri Jan 31 17:41:57 2020: BS 4704 completed
Fri Jan 31 17:41:59 2020: BS 4705 completed
Fri Jan 31 17:42:02 2020: BS 4706 completed
Fri Jan 31 17:42:04 2020: BS 4707 completed
Fri Jan 31 17:42:06 2020: BS 4708 completed
Fri Jan 31 17:42:08 2020: BS 4709 completed
Fri Jan 31 17:42:10 2020: BS 4710 completed
Fri Jan 31 17:42:12 2020: BS 4711 completed
Fri Jan 31 17:42:14 2020: BS 4712 completed
Fri Jan 31 17:42:16 2020: BS 4713 completed
Fri Jan 31 17:42:18 2020: BS 4714 completed
Fri Jan 31 17:42:20 2020: BS 4715 completed
Fri Jan 31 17:42:22 2020: BS 4716 completed
Fri Jan 31 17:42:24 2020: BS 4717 completed
Fri Jan 31 17:42:26 2020: BS 4718 completed
Fri Jan 31 17:42:28 2020: BS 4719 completed
Fri Jan 31 17:42:30 2020: BS 4720 completed
Fri Jan 31 17:42:32 2020: BS 4721 completed
Fri Jan 31 17:42:34 2020: BS 4722 completed
Fri Jan 31 17:42:36 2020: BS 4723 completed
Fri Jan 31 17:42:38 2020: BS 4724 completed
Fri Jan 31 17:42:40 2020: BS 4725 completed
Fri Jan 31 17:42:43 2020: BS 4726 completed
Fri Jan 31 17:42:45 2020: BS 4727 completed
Fri Jan 31 17:42:47 2020: BS 4728 completed
Fri Jan 31 17:42:49 2020: BS 4729 completed
Fri Jan 31 17:42:51 2020: BS 4730 completed
Fri Jan 31 17:42:53 2020: BS 4731 completed
Fri Jan 31 17:42:55 2020: BS 4732 completed
Fri Jan 31 17:42:57 2020: BS 4733 completed
Fri Jan 31 17:42:59 2020: BS 4734 completed
Fri Jan 31 17:43:01 2020: BS 4735 completed
Fri Jan 31 17:43:03 2020: BS 4736 completed
Fri Jan 31 17:43:05 2020: BS 4737 completed
Fri Jan 31 17:43:07 2020: BS 4738 completed
Fri Jan 31 17:43:09 2020: BS 4739 completed
Fri Jan 31 17:43:11 2020: BS 4740 completed
Fri Jan 31 17:43:13 2020: BS 4741 completed
Fri Jan 31 17:43:15 2020: BS 4742 completed
Fri Jan 31 17:43:17 2020: BS 4743 completed
Fri Jan 31 17:43:19 2020: BS 4744 completed
Fri Jan 31 17:43:21 2020: BS 4745 completed
Fri Jan 31 17:43:23 2020: BS 4746 completed
Fri Jan 31 17:43:26 2020: BS 4747 completed
Fri Jan 31 17:43:28 2020: BS 4748 completed
Fri Jan 31 17:43:30 2020: BS 4749 completed
Fri Jan 31 17:43:32 2020: BS 4750 completed
Fri Jan 31 17:43:34 2020: BS 4751 completed
Fri Jan 31 17:43:36 2020: BS 4752 completed
Fri Jan 31 17:43:38 2020: BS 4753 completed
Fri Jan 31 17:43:40 2020: BS 4754 completed
Fri Jan 31 17:43:42 2020: BS 4755 completed
Fri Jan 31 17:43:44 2020: BS 4756 completed
Fri Jan 31 17:43:46 2020: BS 4757 completed
Fri Jan 31 17:43:48 2020: BS 4758 completed
Fri Jan 31 17:43:50 2020: BS 4759 completed
Fri Jan 31 17:43:52 2020: BS 4760 completed
Fri Jan 31 17:43:54 2020: BS 4761 completed
Fri Jan 31 17:43:56 2020: BS 4762 completed
Fri Jan 31 17:43:58 2020: BS 4763 completed
Fri Jan 31 17:44:00 2020: BS 4764 completed
Fri Jan 31 17:44:02 2020: BS 4765 completed
Fri Jan 31 17:44:04 2020: BS 4766 completed
Fri Jan 31 17:44:06 2020: BS 4767 completed
Fri Jan 31 17:44:09 2020: BS 4768 completed
Fri Jan 31 17:44:11 2020: BS 4769 completed
Fri Jan 31 17:44:13 2020: BS 4770 completed
Fri Jan 31 17:44:15 2020: BS 4771 completed
Fri Jan 31 17:44:17 2020: BS 4772 completed
Fri Jan 31 17:44:19 2020: BS 4773 completed
Fri Jan 31 17:44:21 2020: BS 4774 completed
Fri Jan 31 17:44:23 2020: BS 4775 completed
Fri Jan 31 17:44:25 2020: BS 4776 completed
Fri Jan 31 17:44:27 2020: BS 4777 completed
Fri Jan 31 17:44:29 2020: BS 4778 completed
Fri Jan 31 17:44:31 2020: BS 4779 completed
Fri Jan 31 17:44:33 2020: BS 4780 completed
Fri Jan 31 17:44:35 2020: BS 4781 completed
Fri Jan 31 17:44:37 2020: BS 4782 completed
Fri Jan 31 17:44:39 2020: BS 4783 completed
Fri Jan 31 17:44:41 2020: BS 4784 completed
Fri Jan 31 17:44:43 2020: BS 4785 completed
Fri Jan 31 17:44:45 2020: BS 4786 completed
Fri Jan 31 17:44:47 2020: BS 4787 completed
Fri Jan 31 17:44:50 2020: BS 4788 completed
Fri Jan 31 17:44:52 2020: BS 4789 completed
Fri Jan 31 17:44:54 2020: BS 4790 completed
Fri Jan 31 17:44:56 2020: BS 4791 completed
Fri Jan 31 17:44:58 2020: BS 4792 completed
Fri Jan 31 17:45:00 2020: BS 4793 completed
Fri Jan 31 17:45:02 2020: BS 4794 completed
Fri Jan 31 17:45:04 2020: BS 4795 completed
Fri Jan 31 17:45:06 2020: BS 4796 completed
Fri Jan 31 17:45:08 2020: BS 4797 completed
Fri Jan 31 17:45:10 2020: BS 4798 completed
Fri Jan 31 17:45:12 2020: BS 4799 completed
Fri Jan 31 17:45:14 2020: BS 4800 completed
Fri Jan 31 17:45:16 2020: BS 4801 completed
Fri Jan 31 17:45:18 2020: BS 4802 completed
Fri Jan 31 17:45:20 2020: BS 4803 completed
Fri Jan 31 17:45:22 2020: BS 4804 completed
Fri Jan 31 17:45:24 2020: BS 4805 completed
Fri Jan 31 17:45:26 2020: BS 4806 completed
Fri Jan 31 17:45:28 2020: BS 4807 completed
Fri Jan 31 17:45:30 2020: BS 4808 completed
Fri Jan 31 17:45:33 2020: BS 4809 completed
Fri Jan 31 17:45:35 2020: BS 4810 completed
Fri Jan 31 17:45:37 2020: BS 4811 completed
Fri Jan 31 17:45:39 2020: BS 4812 completed
Fri Jan 31 17:45:41 2020: BS 4813 completed
Fri Jan 31 17:45:43 2020: BS 4814 completed
Fri Jan 31 17:45:45 2020: BS 4815 completed
Fri Jan 31 17:45:47 2020: BS 4816 completed
Fri Jan 31 17:45:49 2020: BS 4817 completed
Fri Jan 31 17:45:51 2020: BS 4818 completed
Fri Jan 31 17:45:53 2020: BS 4819 completed
Fri Jan 31 17:45:55 2020: BS 4820 completed
Fri Jan 31 17:45:57 2020: BS 4821 completed
Fri Jan 31 17:45:59 2020: BS 4822 completed
Fri Jan 31 17:46:01 2020: BS 4823 completed
Fri Jan 31 17:46:03 2020: BS 4824 completed
Fri Jan 31 17:46:05 2020: BS 4825 completed
Fri Jan 31 17:46:07 2020: BS 4826 completed
Fri Jan 31 17:46:09 2020: BS 4827 completed
Fri Jan 31 17:46:11 2020: BS 4828 completed
Fri Jan 31 17:46:14 2020: BS 4829 completed
Fri Jan 31 17:46:16 2020: BS 4830 completed
Fri Jan 31 17:46:18 2020: BS 4831 completed
Fri Jan 31 17:46:20 2020: BS 4832 completed
Fri Jan 31 17:46:22 2020: BS 4833 completed
Fri Jan 31 17:46:24 2020: BS 4834 completed
Fri Jan 31 17:46:26 2020: BS 4835 completed
Fri Jan 31 17:46:28 2020: BS 4836 completed
Fri Jan 31 17:46:30 2020: BS 4837 completed
Fri Jan 31 17:46:32 2020: BS 4838 completed
Fri Jan 31 17:46:34 2020: BS 4839 completed
Fri Jan 31 17:46:36 2020: BS 4840 completed
Fri Jan 31 17:46:38 2020: BS 4841 completed
Fri Jan 31 17:46:40 2020: BS 4842 completed
Fri Jan 31 17:46:42 2020: BS 4843 completed
Fri Jan 31 17:46:44 2020: BS 4844 completed
Fri Jan 31 17:46:46 2020: BS 4845 completed
Fri Jan 31 17:46:48 2020: BS 4846 completed
Fri Jan 31 17:46:50 2020: BS 4847 completed
Fri Jan 31 17:46:52 2020: BS 4848 completed
Fri Jan 31 17:46:54 2020: BS 4849 completed
Fri Jan 31 17:46:57 2020: BS 4850 completed
Fri Jan 31 17:46:59 2020: BS 4851 completed
Fri Jan 31 17:47:01 2020: BS 4852 completed
Fri Jan 31 17:47:03 2020: BS 4853 completed
Fri Jan 31 17:47:05 2020: BS 4854 completed
Fri Jan 31 17:47:07 2020: BS 4855 completed
Fri Jan 31 17:47:09 2020: BS 4856 completed
Fri Jan 31 17:47:11 2020: BS 4857 completed
Fri Jan 31 17:47:13 2020: BS 4858 completed
Fri Jan 31 17:47:15 2020: BS 4859 completed
Fri Jan 31 17:47:17 2020: BS 4860 completed
Fri Jan 31 17:47:19 2020: BS 4861 completed
Fri Jan 31 17:47:21 2020: BS 4862 completed
Fri Jan 31 17:47:23 2020: BS 4863 completed
Fri Jan 31 17:47:25 2020: BS 4864 completed
Fri Jan 31 17:47:27 2020: BS 4865 completed
Fri Jan 31 17:47:29 2020: BS 4866 completed
Fri Jan 31 17:47:31 2020: BS 4867 completed
Fri Jan 31 17:47:33 2020: BS 4868 completed
Fri Jan 31 17:47:35 2020: BS 4869 completed
Fri Jan 31 17:47:38 2020: BS 4870 completed
Fri Jan 31 17:47:40 2020: BS 4871 completed
Fri Jan 31 17:47:42 2020: BS 4872 completed
Fri Jan 31 17:47:44 2020: BS 4873 completed
Fri Jan 31 17:47:46 2020: BS 4874 completed
Fri Jan 31 17:47:48 2020: BS 4875 completed
Fri Jan 31 17:47:50 2020: BS 4876 completed
Fri Jan 31 17:47:52 2020: BS 4877 completed
Fri Jan 31 17:47:54 2020: BS 4878 completed
Fri Jan 31 17:47:56 2020: BS 4879 completed
Fri Jan 31 17:47:58 2020: BS 4880 completed
Fri Jan 31 17:48:00 2020: BS 4881 completed
Fri Jan 31 17:48:02 2020: BS 4882 completed
Fri Jan 31 17:48:04 2020: BS 4883 completed
Fri Jan 31 17:48:06 2020: BS 4884 completed
Fri Jan 31 17:48:08 2020: BS 4885 completed
Fri Jan 31 17:48:10 2020: BS 4886 completed
Fri Jan 31 17:48:12 2020: BS 4887 completed
Fri Jan 31 17:48:14 2020: BS 4888 completed
Fri Jan 31 17:48:16 2020: BS 4889 completed
Fri Jan 31 17:48:18 2020: BS 4890 completed
Fri Jan 31 17:48:21 2020: BS 4891 completed
Fri Jan 31 17:48:23 2020: BS 4892 completed
Fri Jan 31 17:48:25 2020: BS 4893 completed
Fri Jan 31 17:48:27 2020: BS 4894 completed
Fri Jan 31 17:48:29 2020: BS 4895 completed
Fri Jan 31 17:48:31 2020: BS 4896 completed
Fri Jan 31 17:48:33 2020: BS 4897 completed
Fri Jan 31 17:48:35 2020: BS 4898 completed
Fri Jan 31 17:48:37 2020: BS 4899 completed
Fri Jan 31 17:48:39 2020: BS 4900 completed
Fri Jan 31 17:48:41 2020: BS 4901 completed
Fri Jan 31 17:48:43 2020: BS 4902 completed
Fri Jan 31 17:48:45 2020: BS 4903 completed
Fri Jan 31 17:48:47 2020: BS 4904 completed
Fri Jan 31 17:48:49 2020: BS 4905 completed
Fri Jan 31 17:48:51 2020: BS 4906 completed
Fri Jan 31 17:48:53 2020: BS 4907 completed
Fri Jan 31 17:48:55 2020: BS 4908 completed
Fri Jan 31 17:48:57 2020: BS 4909 completed
Fri Jan 31 17:48:59 2020: BS 4910 completed
Fri Jan 31 17:49:02 2020: BS 4911 completed
Fri Jan 31 17:49:04 2020: BS 4912 completed
Fri Jan 31 17:49:06 2020: BS 4913 completed
Fri Jan 31 17:49:08 2020: BS 4914 completed
Fri Jan 31 17:49:10 2020: BS 4915 completed
Fri Jan 31 17:49:12 2020: BS 4916 completed
Fri Jan 31 17:49:14 2020: BS 4917 completed
Fri Jan 31 17:49:16 2020: BS 4918 completed
Fri Jan 31 17:49:18 2020: BS 4919 completed
Fri Jan 31 17:49:20 2020: BS 4920 completed
Fri Jan 31 17:49:22 2020: BS 4921 completed
Fri Jan 31 17:49:24 2020: BS 4922 completed
Fri Jan 31 17:49:26 2020: BS 4923 completed
Fri Jan 31 17:49:28 2020: BS 4924 completed
Fri Jan 31 17:49:30 2020: BS 4925 completed
Fri Jan 31 17:49:32 2020: BS 4926 completed
Fri Jan 31 17:49:34 2020: BS 4927 completed
Fri Jan 31 17:49:36 2020: BS 4928 completed
Fri Jan 31 17:49:38 2020: BS 4929 completed
Fri Jan 31 17:49:40 2020: BS 4930 completed
Fri Jan 31 17:49:42 2020: BS 4931 completed
Fri Jan 31 17:49:45 2020: BS 4932 completed
Fri Jan 31 17:49:47 2020: BS 4933 completed
Fri Jan 31 17:49:49 2020: BS 4934 completed
Fri Jan 31 17:49:51 2020: BS 4935 completed
Fri Jan 31 17:49:53 2020: BS 4936 completed
Fri Jan 31 17:49:55 2020: BS 4937 completed
Fri Jan 31 17:49:57 2020: BS 4938 completed
Fri Jan 31 17:49:59 2020: BS 4939 completed
Fri Jan 31 17:50:01 2020: BS 4940 completed
Fri Jan 31 17:50:03 2020: BS 4941 completed
Fri Jan 31 17:50:05 2020: BS 4942 completed
Fri Jan 31 17:50:07 2020: BS 4943 completed
Fri Jan 31 17:50:09 2020: BS 4944 completed
Fri Jan 31 17:50:11 2020: BS 4945 completed
Fri Jan 31 17:50:13 2020: BS 4946 completed
Fri Jan 31 17:50:15 2020: BS 4947 completed
Fri Jan 31 17:50:17 2020: BS 4948 completed
Fri Jan 31 17:50:19 2020: BS 4949 completed
Fri Jan 31 17:50:21 2020: BS 4950 completed
Fri Jan 31 17:50:23 2020: BS 4951 completed
Fri Jan 31 17:50:25 2020: BS 4952 completed
Fri Jan 31 17:50:28 2020: BS 4953 completed
Fri Jan 31 17:50:30 2020: BS 4954 completed
Fri Jan 31 17:50:32 2020: BS 4955 completed
Fri Jan 31 17:50:34 2020: BS 4956 completed
Fri Jan 31 17:50:36 2020: BS 4957 completed
Fri Jan 31 17:50:38 2020: BS 4958 completed
Fri Jan 31 17:50:40 2020: BS 4959 completed
Fri Jan 31 17:50:42 2020: BS 4960 completed
Fri Jan 31 17:50:44 2020: BS 4961 completed
Fri Jan 31 17:50:46 2020: BS 4962 completed
Fri Jan 31 17:50:48 2020: BS 4963 completed
Fri Jan 31 17:50:50 2020: BS 4964 completed
Fri Jan 31 17:50:52 2020: BS 4965 completed
Fri Jan 31 17:50:54 2020: BS 4966 completed
Fri Jan 31 17:50:56 2020: BS 4967 completed
Fri Jan 31 17:50:58 2020: BS 4968 completed
Fri Jan 31 17:51:00 2020: BS 4969 completed
Fri Jan 31 17:51:02 2020: BS 4970 completed
Fri Jan 31 17:51:04 2020: BS 4971 completed
Fri Jan 31 17:51:06 2020: BS 4972 completed
Fri Jan 31 17:51:09 2020: BS 4973 completed
Fri Jan 31 17:51:11 2020: BS 4974 completed
Fri Jan 31 17:51:13 2020: BS 4975 completed
Fri Jan 31 17:51:15 2020: BS 4976 completed
Fri Jan 31 17:51:17 2020: BS 4977 completed
Fri Jan 31 17:51:19 2020: BS 4978 completed
Fri Jan 31 17:51:21 2020: BS 4979 completed
Fri Jan 31 17:51:23 2020: BS 4980 completed
Fri Jan 31 17:51:25 2020: BS 4981 completed
Fri Jan 31 17:51:27 2020: BS 4982 completed
Fri Jan 31 17:51:29 2020: BS 4983 completed
Fri Jan 31 17:51:31 2020: BS 4984 completed
Fri Jan 31 17:51:33 2020: BS 4985 completed
Fri Jan 31 17:51:35 2020: BS 4986 completed
Fri Jan 31 17:51:37 2020: BS 4987 completed
Fri Jan 31 17:51:39 2020: BS 4988 completed
Fri Jan 31 17:51:41 2020: BS 4989 completed
Fri Jan 31 17:51:43 2020: BS 4990 completed
Fri Jan 31 17:51:45 2020: BS 4991 completed
Fri Jan 31 17:51:47 2020: BS 4992 completed
Fri Jan 31 17:51:49 2020: BS 4993 completed
Fri Jan 31 17:51:52 2020: BS 4994 completed
Fri Jan 31 17:51:54 2020: BS 4995 completed
Fri Jan 31 17:51:56 2020: BS 4996 completed
Fri Jan 31 17:51:58 2020: BS 4997 completed
Fri Jan 31 17:52:00 2020: BS 4998 completed
Fri Jan 31 17:52:02 2020: BS 4999 completed
Fri Jan 31 17:52:04 2020: Acquisition complete
