# Supplementary material for: Generating Molecular Diversity via Addition of Nucleophiles to Electron-Deficient [3]Dendralenes: An Exploratory Study
Source: J Org Chem. 2026 Jan 14;91(4):1588–601. doi: 10.1021/acs.joc.5c02397 (PMC12865776; doi:10.1021/acs.joc.5c02397)
Supplement: Supplementary file 1 [file jo5c02397_si_001.zip › FID for Publication/7b/7b_C/log]

Wed Dec 11 14:31:07 2019: Experiment started
Wed Dec 11 14:31:10 2019: BS 1 completed
Wed Dec 11 14:31:12 2019: BS 2 completed
Wed Dec 11 14:31:14 2019: BS 3 completed
Wed Dec 11 14:31:47 2019: BS 19 completed
Wed Dec 11 14:31:49 2019: BS 20 completed
Wed Dec 11 14:31:51 2019: BS 21 completed
Wed Dec 11 14:31:53 2019: BS 22 completed
Wed Dec 11 14:31:55 2019: BS 23 completed
Wed Dec 11 14:31:57 2019: BS 24 completed
Wed Dec 11 14:31:59 2019: BS 25 completed
Wed Dec 11 14:32:01 2019: BS 26 completed
Wed Dec 11 14:32:03 2019: BS 27 completed
Wed Dec 11 14:32:05 2019: BS 28 completed
Wed Dec 11 14:32:07 2019: BS 29 completed
Wed Dec 11 14:32:10 2019: BS 30 completed
Wed Dec 11 14:32:12 2019: BS 31 completed
Wed Dec 11 14:32:14 2019: BS 32 completed
Wed Dec 11 14:32:16 2019: BS 33 completed
Wed Dec 11 14:32:18 2019: BS 34 completed
Wed Dec 11 14:32:20 2019: BS 35 completed
Wed Dec 11 14:32:48 2019: BS 49 completed
Wed Dec 11 14:32:50 2019: BS 50 completed
Wed Dec 11 14:32:53 2019: BS 51 completed
Wed Dec 11 14:32:55 2019: BS 52 completed
Wed Dec 11 14:32:57 2019: BS 53 completed
Wed Dec 11 14:32:59 2019: BS 54 completed
Wed Dec 11 14:33:01 2019: BS 55 completed
Wed Dec 11 14:33:07 2019: Acquisition aborted
